# Supplementary material for: Cross sectional evaluation of the gut-microbiome metabolome axis in an Italian cohort of IBD patients
Source: Sci Rep. 2017 Aug 25;7:9523. doi: 10.1038/s41598-017-10034-5 (PMC5573342; doi:10.1038/s41598-017-10034-5)
Supplement: Supplementary file 2 — Dataset 1 [file 41598_2017_10034_MOESM2_ESM.xlsx]

## Sheet: Foglio1
SampleName	Level	Group	Reads	Percentage	SampleName	Level	Group	Reads	Percentage	SampleName	Level	Group	Reads	Percentage	SampleName	Level	Group	Reads	Percentage	SampleName	Level	Group	Reads	Percentage	SampleName	Level	Group	Reads	Percentage	SampleName	Level	Group	Reads	Percentage	SampleName	Level	Group	Reads	Percentage	SampleName	Level	Group	Reads	Percentage	SampleName	Level	Group	Reads	Percentage
*BC002	Kingdom	Unclassified	1360	0.6612085	*BC004	Kingdom	Unclassified	443	0.4197978	*BC005	Kingdom	Unclassified	494	0.5282971	*BC006	Kingdom	Unclassified	495	0.4417868	*BC007	Kingdom	Unclassified	543	0.5368265	*BC008	Kingdom	Unclassified	606	0.6847845	*BC009	Kingdom	Unclassified	553	0.593475	*BC010	Kingdom	Unclassified	412	0.5275558	*BC011	Kingdom	Unclassified	424	0.5728801	*BC012	Kingdom	Unclassified	479	0.5495955
*BC002	Kingdom	Bacteria	204315	9933442	*BC004	Kingdom	Bacteria	105077	9957357	*BC005	Kingdom	Bacteria	92973	9942786	*BC006	Kingdom	Bacteria	111545	9955375	*BC007	Kingdom	Bacteria	100595	9945131	*BC008	Kingdom	Bacteria	87868	9929149	*BC009	Kingdom	Bacteria	92625	9940438	*BC010	Kingdom	Bacteria	77682	9946989	*BC011	Kingdom	Bacteria	73583	9942036	*BC012	Kingdom	Bacteria	86676	994504
*BC002	Kingdom	Viruses	9	0.004375644	*BC004	Kingdom	Viruses	7	0.006633373	*BC005	Kingdom	Archaea	37	0.03956881	*BC006	Kingdom	Viruses	4	0.003569994	*BC007	Kingdom	Archaea	8	0.007909046	*BC008	Kingdom	Archaea	18	0.02034013	*BC009	Kingdom	Viruses	2	0.002146383	*BC010	Kingdom	Viruses	2	0.002560951	*BC011	Kingdom	Viruses	5	0.006755661	*BC012	Phylum	Unclassified	1293	1483564
*BC002	Phylum	Unclassified	3403	165448	*BC004	Phylum	Unclassified	2327	2205123	*BC005	Kingdom	Viruses	4	0.004277709	*BC006	Kingdom	Archaea	1	0.0008924985	*BC007	Kingdom	Viruses	4	0.003954523	*BC008	Kingdom	Viruses	3	0.003390022	*BC009	Phylum	Unclassified	2363	2535952	*BC010	Phylum	Unclassified	1408	1802909	*BC011	Phylum	Unclassified	1215	1641626	*BC012	Phylum	Bacteroidetes	56400	647123
*BC002	Phylum	Firmicutes	151229	7352493	*BC004	Phylum	Firmicutes	69732	6607977	*BC005	Phylum	Unclassified	2002	2140993	*BC006	Phylum	Unclassified	2335	2083984	*BC007	Phylum	Unclassified	2961	2927336	*BC008	Phylum	Unclassified	2933	3314312	*BC009	Phylum	Firmicutes	40651	4362632	*BC010	Phylum	Bacteroidetes	35435	4537364	*BC011	Phylum	Bacteroidetes	46227	6245879	*BC012	Phylum	Firmicutes	22546	2586885
*BC002	Phylum	Proteobacteria	26481	128746	*BC004	Phylum	Actinobacteria	17562	1664219	*BC005	Phylum	Bacteroidetes	31298	3347093	*BC006	Phylum	Firmicutes	63136	5634879	*BC007	Phylum	Firmicutes	50429	4985566	*BC008	Phylum	Firmicutes	54706	6181818	*BC009	Phylum	Bacteroidetes	38773	4161086	*BC010	Phylum	Firmicutes	24494	3136396	*BC011	Phylum	Firmicutes	19067	2576204	*BC012	Phylum	Proteobacteria	6054	6946245
*BC002	Phylum	Bacteroidetes	14066	6838645	*BC004	Phylum	Bacteroidetes	9898	937959	*BC005	Phylum	Firmicutes	53572	5729136	*BC006	Phylum	Actinobacteria	5178	4621357	*BC007	Phylum	Bacteroidetes	40444	3998418	*BC008	Phylum	Proteobacteria	5636	6368721	*BC009	Phylum	Cyanobacteria	816	0.8757244	*BC010	Phylum	Proteobacteria	12499	1600466	*BC011	Phylum	Proteobacteria	6429	8686429	*BC012	Phylum	Cyanobacteria	481	0.5518903
*BC002	Phylum	Nitrospirae	35	0.01701639	*BC004	Phylum	Proteobacteria	4535	4297478	*BC005	Phylum	Proteobacteria	3478	3719468	*BC006	Phylum	Bacteroidetes	34011	3035477	*BC007	Phylum	Actinobacteria	1118	1105289	*BC008	Phylum	Actinobacteria	4678	5286174	*BC009	Phylum	Actinobacteria	2105	2259068	*BC010	Phylum	Actinobacteria	3960	5070682	*BC011	Phylum	Actinobacteria	551	0.7444739	*BC012	Phylum	Chloroflexi	18	0.02065286
*BC002	Phylum	Actinobacteria	4313	2096906	*BC004	Phylum	Cyanobacteria	1076	1019644	*BC005	Phylum	Actinobacteria	1126	1204175	*BC006	Phylum	Proteobacteria	6788	605828	*BC007	Phylum	Proteobacteria	4213	4165102	*BC008	Phylum	Bacteroidetes	16789	1897169	*BC009	Phylum	Proteobacteria	6477	6951063	*BC010	Phylum	Cyanobacteria	140	0.1792665	*BC011	Phylum	Cyanobacteria	324	0.4377668	*BC012	Phylum	Fusobacteria	7	0.008031668
*BC002	Phylum	Fusobacteria	5781	2810622	*BC004	Phylum	Caldithrix	145	0.1374056	*BC005	Phylum	Synergistetes	43	0.04598537	*BC006	Phylum	Chloroflexi	73	0.06515239	*BC007	Phylum	Chloroflexi	516	0.5101334	*BC008	Phylum	Nitrospirae	285	0.3220521	*BC009	Phylum	Chloroflexi	346	0.3713243	*BC010	Phylum	Tenericutes	29	0.03713378	*BC011	Phylum	Chloroflexi	75	0.1013349	*BC012	Phylum	Actinobacteria	284	0.3258562
*BC002	Phylum	Cyanobacteria	212	0.1030707	*BC004	Phylum	Nitrospirae	89	0.08433861	*BC005	Phylum	Chloroflexi	282	0.3015785	*BC006	Phylum	Cyanobacteria	345	0.307912	*BC007	Phylum	Synergistetes	306	0.302521	*BC008	Phylum	Chloroflexi	323	0.3649924	*BC009	Phylum	Nitrospirae	171	0.1835158	*BC010	Phylum	Caldithrix	7	0.008963327	*BC011	Phylum	Fusobacteria	5	0.006755661	*BC012	Phylum	Thermi	10	0.01147381
*BC002	Phylum	Tenericutes	64	0.03111569	*BC004	Phylum	Thermi	7	0.006633373	*BC005	Phylum	Verrucomicrobia	769	0.8223895	*BC006	Phylum	Fusobacteria	15	0.01338748	*BC007	Phylum	Nitrospirae	228	0.2254078	*BC008	Phylum	Verrucomicrobia	2398	2709758	*BC009	Phylum	Thermotogae	168	0.1802962	*BC010	Phylum	Synergistetes	16	0.0204876	*BC011	Phylum	Synergistetes	55	0.07431228	*BC012	Phylum	Tenericutes	15	0.01721072
*BC002	Phylum	Chloroflexi	17	0.008265106	*BC004	Phylum	Fusobacteria	26	0.02463824	*BC005	Phylum	Cyanobacteria	663	0.7090303	*BC006	Phylum	Thermi	12	0.01070998	*BC007	Phylum	Cyanobacteria	477	0.4715769	*BC008	Phylum	Thermi	9	0.01017007	*BC009	Phylum	Verrucomicrobia	1209	1297489	*BC010	Phylum	Verrucomicrobia	5	0.006402377	*BC011	Phylum	Thermotogae	6	0.008106793	*BC012	Phylum	Synergistetes	7	0.008031668
*BC002	Phylum	Acidobacteria	1	0.0004861827	*BC004	Phylum	Chloroflexi	39	0.03695736	*BC005	Phylum	Nitrospirae	97	0.1037344	*BC006	Phylum	Caldithrix	50	0.04462493	*BC007	Phylum	Elusimicrobia	204	0.2016807	*BC008	Phylum	Cyanobacteria	357	0.4034126	*BC009	Phylum	Synergistetes	39	0.04185447	*BC010	Phylum	Fusobacteria	23	0.02945093	*BC011	Phylum	Tenericutes	13	0.01756472	*BC012	Phylum	Thermotogae	15	0.01721072
*BC002	Phylum	Caldithrix	3	0.001458548	*BC004	Phylum	Tenericutes	26	0.02463824	*BC005	Phylum	Euryarchaeota	37	0.03956881	*BC006	Phylum	Synergistetes	12	0.01070998	*BC007	Phylum	Planctomycetes	78	0.0771132	*BC008	Phylum	Synergistetes	283	0.3197921	*BC009	Phylum	Tenericutes	15	0.01609788	*BC010	Phylum	Chloroflexi	51	0.06530424	*BC011	Phylum	Nitrospirae	18	0.02432038	*BC012	Phylum	Verrucomicrobia	5	0.005736906
*BC002	Phylum	Synergistetes	19	0.009237471	*BC004	Phylum	Chlorobi	3	0.002842874	*BC005	Phylum	Tenericutes	87	0.09304017	*BC006	Phylum	Spirochaetes	13	0.01160248	*BC007	Phylum	Thermotogae	23	0.02273851	*BC008	Phylum	Thermodesulfobacteria	2	0.002260015	*BC009	Phylum	Thermi	11	0.01180511	*BC010	Phylum	Nitrospirae	10	0.01280475	*BC011	Phylum	DNA	5	0.006755661	*BC012	Phylum	Spirochaetes	3	0.003442143
*BC002	Phylum	Thermi	21	0.01020984	*BC004	Phylum	Thermotogae	11	0.01042387	*BC005	Phylum	Thermotogae	16	0.01711084	*BC006	Phylum	Thermotogae	10	0.008924985	*BC007	Phylum	Caldithrix	12	0.01186357	*BC008	Phylum	Deferribacteres	6	0.006780044	*BC009	Phylum	Chlorobi	1	0.001073192	*BC010	Phylum	DNA	2	0.002560951	*BC011	Phylum	Thermi	4	0.005404529	*BC012	Phylum	Nitrospirae	10	0.01147381
*BC002	Phylum	Spirochaetes	14	0.006806558	*BC004	Phylum	Synergistetes	20	0.0189525	*BC005	Phylum	Thermi	6	0.006416563	*BC006	Phylum	Verrucomicrobia	11	0.009817484	*BC007	Phylum	Verrucomicrobia	54	0.05338606	*BC008	Phylum	Fusobacteria	4	0.004520029	*BC009	Phylum	Spirochaetes	8	0.008585533	*BC010	Phylum	Acidobacteria	1	0.001280475	*BC011	Phylum	Chlorobi	2	0.002702265	*BC012	Phylum	Thermodesulfobacteria	1	0.001147381
*BC002	Phylum	DNA	9	0.004375644	*BC004	Phylum	DNA	7	0.006633373	*BC005	Phylum	Chrysiogenetes	2	0.002138854	*BC006	Phylum	Acidobacteria	2	0.001784997	*BC007	Phylum	Tenericutes	27	0.02669303	*BC008	Phylum	Caldithrix	15	0.01695011	*BC009	Phylum	Deferribacteres	3	0.003219575	*BC010	Phylum	Thermodesulfobacteria	2	0.002560951	*BC011	Phylum	Caldithrix	4	0.005404529	*BC012	Phylum	Chlorobi	1	0.001147381
*BC002	Phylum	Chlamydiae	1	0.0004861827	*BC004	Phylum	Spirochaetes	11	0.01042387	*BC005	Phylum	DNA	4	0.004277709	*BC006	Phylum	Nitrospirae	25	0.02231246	*BC007	Phylum	Fusobacteria	18	0.01779535	*BC008	Phylum	Chlamydiae	1	0.001130007	*BC009	Phylum	Caldithrix	9	0.009658725	*BC010	Phylum	Thermotogae	5	0.006402377	*BC011	Phylum	Verrucomicrobia	6	0.008106793	*BC012	Phylum	Chrysiogenetes	1	0.001147381
*BC002	Phylum	Chrysiogenetes	1	0.0004861827	*BC004	Phylum	Acidobacteria	4	0.003790499	*BC005	Phylum	Spirochaetes	4	0.004277709	*BC006	Phylum	Tenericutes	20	0.01784997	*BC007	Phylum	Spirochaetes	13	0.0128522	*BC008	Phylum	Tenericutes	23	0.02599017	*BC009	Phylum	Fusobacteria	7	0.007512342	*BC010	Phylum	Thermi	5	0.006402377	*BC011	Phylum	Chrysiogenetes	1	0.001351132	*BC012	Phylum	Caldithrix	3	0.003442143
*BC002	Phylum	Verrucomicrobia	8	0.003889462	*BC004	Phylum	Verrucomicrobia	5	0.004738124	*BC005	Phylum	Chlamydiae	1	0.001069427	*BC006	Phylum	DNA	4	0.003569994	*BC007	Phylum	Chlamydiae	3	0.002965892	*BC008	Phylum	Acidobacteria	2	0.002260015	*BC009	Phylum	Thermodesulfobacteria	1	0.001073192	*BC010	Phylum	Chlamydiae	1	0.001280475	*BC011	Phylum	Spirochaetes	2	0.002702265	*BC012	Phylum	Acidobacteria	1	0.001147381
*BC002	Phylum	Thermotogae	2	0.0009723654	*BC004	Phylum	Planctomycetes	1	0.0009476248	*BC005	Phylum	Deferribacteres	4	0.004277709	*BC006	Phylum	Crenarchaeota	1	0.0008924985	*BC007	Phylum	Thermi	2	0.001977261	*BC008	Phylum	Thermotogae	11	0.01243008	*BC009	Phylum	Chlamydiae	3	0.003219575	*BC010	Phylum	Spirochaetes	1	0.001280475	*BC011	Phylum	Deferribacteres	2	0.002702265	*BC012	Class	Unclassified	1968	2258046
*BC002	Phylum	Deferribacteres	1	0.0004861827	*BC004	Phylum	Deferribacteres	3	0.002842874	*BC005	Phylum	Thermodesulfobacteria	1	0.001069427	*BC006	Phylum	Chlamydiae	1	0.0008924985	*BC007	Phylum	Chrysiogenetes	2	0.001977261	*BC008	Phylum	Chlorobi	6	0.006780044	*BC009	Phylum	Chrysiogenetes	2	0.002146383	*BC010	Phylum	Deferribacteres	2	0.002560951	*BC011	Phylum	Planctomycetes	1	0.001351132	*BC012	Class	Bacteroidia	50573	580265
*BC002	Phylum	Thermodesulfobacteria	2	0.0009723654	*BC004	Class	Unclassified	2781	2635345	*BC005	Phylum	Fusobacteria	5	0.005347136	*BC006	Phylum	Deferribacteres	1	0.0008924985	*BC007	Phylum	Deferribacteres	4	0.003954523	*BC008	Phylum	Spirochaetes	6	0.006780044	*BC009	Phylum	DNA	2	0.002146383	*BC010	Class	Unclassified	2448	3134604	*BC011	Class	Unclassified	2146	289953	*BC012	Class	Clostridia	19908	2284206
*BC002	Phylum	Chlorobi	1	0.0004861827	*BC004	Class	Clostridia	66601	6311276	*BC005	Phylum	Chlorobi	1	0.001069427	*BC006	Phylum	Chlorobi	2	0.001784997	*BC007	Phylum	Euryarchaeota	8	0.007909046	*BC008	Phylum	Euryarchaeota	18	0.02034013	*BC009	Class	Unclassified	4375	4695214	*BC010	Class	Bacteroidia	31117	3984455	*BC011	Class	Bacteroidia	31215	4217559	*BC012	Class	Betaproteobacteria	4010	4600998
*BC002	Class	Unclassified	5223	2539332	*BC004	Class	Actinobacteria	17544	1662513	*BC005	Phylum	Caldithrix	8	0.008555418	*BC006	Class	Unclassified	4488	4005534	*BC007	Phylum	Thermodesulfobacteria	5	0.004943154	*BC008	Phylum	DNA	3	0.003390022	*BC009	Class	Clostridia	39815	4272913	*BC010	Class	Clostridia	22760	2914362	*BC011	Class	Clostridia	17512	2366103	*BC012	Class	Erysipelotrichi	13	0.01491595
*BC002	Class	Clostridia	146586	7126758	*BC004	Class	Bacteroidia	8403	7962891	*BC005	Phylum	Elusimicrobia	2	0.002138854	*BC006	Class	Clostridia	60145	5367933	*BC007	Phylum	DNA	4	0.003954523	*BC008	Phylum	Chrysiogenetes	1	0.001130007	*BC009	Class	Bacteroidia	33604	3606353	*BC010	Class	Gammaproteobacteria	7046	9022229	*BC011	Class	Flavobacteriia	13259	1791466	*BC012	Class	Gammaproteobacteria	1573	180483
*BC002	Class	Gammaproteobacteria	25939	1261109	*BC004	Class	Gammaproteobacteria	1580	1497247	*BC005	Class	Unclassified	2784	2977285	*BC006	Class	Actinobacteria	5122	4571378	*BC007	Phylum	Chlorobi	1	0.0009886307	*BC008	Class	Unclassified	4478	5060173	*BC009	Class	Oscillatoriophycideae	370	0.3970809	*BC010	Class	Sphingobacteriia	3409	436514	*BC011	Class	Betaproteobacteria	1985	2681998	*BC012	Class	Flavobacteriia	5021	5761001
*BC002	Class	Bacteroidia	13779	6699111	*BC004	Class	Flavobacteriia	1195	1132412	*BC005	Class	Flavobacteriia	3474	371519	*BC006	Class	Flavobacteriia	5465	4877504	*BC007	Class	Unclassified	7276	7193277	*BC008	Class	Clostridia	51743	5846997	*BC009	Class	Flavobacteriia	1870	2006868	*BC010	Class	Betaproteobacteria	5060	6479205	*BC011	Class	Gammaproteobacteria	3722	5028914	*BC012	Class	Bacilli	2483	2848947
*BC002	Class	Nitrospira	35	0.01701639	*BC004	Class	Nostocophycideae	915	0.8670767	*BC005	Class	Clostridia	52775	5643902	*BC006	Class	Bacteroidia	26414	2357446	*BC007	Class	Clostridia	49312	4875136	*BC008	Class	Gammaproteobacteria	3381	3820555	*BC009	Class	Actinobacteria	2092	2245117	*BC010	Class	Bacilli	1539	1970652	*BC011	Class	Sphingobacteriia	1023	1382208	*BC012	Class	Alphaproteobacteria	234	0.2684872
*BC002	Class	Actinobacteria	4217	2050232	*BC004	Class	Deltaproteobacteria	2653	2514049	*BC005	Class	Bacteroidia	26015	2782115	*BC006	Class	Alphaproteobacteria	194	0.1731447	*BC007	Class	Bacteroidia	30040	2969847	*BC008	Class	Actinobacteria	4659	5264704	*BC009	Class	Gammaproteobacteria	2938	3153037	*BC010	Class	Actinobacteria	3937	5041231	*BC011	Class	Actinobacteria	541	0.7309626	*BC012	Class	Oscillatoriophycideae	385	0.4417417
*BC002	Class	Fusobacteria	5781	2810622	*BC004	Class	Oscillatoriophycideae	154	0.1459342	*BC005	Class	Gammaproteobacteria	2001	2139924	*BC006	Class	Bacilli	2091	1866215	*BC007	Class	Actinobacteria	1106	1093426	*BC008	Class	Deltaproteobacteria	1164	1315329	*BC009	Class	Deltaproteobacteria	742	0.7963082	*BC010	Class	Oscillatoriophycideae	110	0.1408523	*BC011	Class	Oscillatoriophycideae	262	0.3539966	*BC012	Class	Anaerolineae	18	0.02065286
*BC002	Class	Bacilli	3068	1491609	*BC004	Class	Erysipelotrichi	1740	1648867	*BC005	Class	Actinobacteria	1108	1184925	*BC006	Class	Gammaproteobacteria	2392	2134856	*BC007	Class	Deltaproteobacteria	886	0.8759269	*BC008	Class	Bacteroidia	12488	1411153	*BC009	Class	Sphingobacteriia	1597	1713887	*BC010	Class	Flavobacteriia	129	0.1651813	*BC011	Class	Alphaproteobacteria	81	0.1094417	*BC012	Class	Fusobacteria	7	0.008031668
*BC002	Class	Alphaproteobacteria	183	0.08897143	*BC004	Class	Caldithrixae	145	0.1374056	*BC005	Class	Synergistia	43	0.04598537	*BC006	Class	Anaerolineae	71	0.0633674	*BC007	Class	Flavobacteriia	4747	469303	*BC008	Class	Flavobacteriia	2043	2308605	*BC009	Class	Anaerolineae	344	0.3691779	*BC010	Class	Alphaproteobacteria	191	0.2445708	*BC011	Class	Anaerolineae	74	0.09998379	*BC012	Class	Sphingobacteriia	346	0.3969939
*BC002	Class	Oscillatoriophycideae	61	0.02965714	*BC004	Class	Sphingobacteriia	204	0.1933155	*BC005	Class	Sphingobacteriia	1341	1434102	*BC006	Class	Oscillatoriophycideae	164	0.1463698	*BC007	Class	Anaerolineae	482	0.47652	*BC008	Class	Nitrospira	285	0.3220521	*BC009	Class	Nitrospira	171	0.1835158	*BC010	Class	Erysipelotrichi	106	0.1357304	*BC011	Class	Deltaproteobacteria	562	0.7593364	*BC012	Class	Actinobacteria	278	0.3189719
*BC002	Class	Deltaproteobacteria	128	0.06223138	*BC004	Class	Bacilli	1095	1037649	*BC005	Class	Anaerolineae	277	0.2962313	*BC006	Class	Betaproteobacteria	3327	2969343	*BC007	Class	Synergistia	306	0.302521	*BC008	Class	Bacilli	2019	2281485	*BC009	Class	Thermotogae	168	0.1802962	*BC010	Class	Mollicutes	29	0.03713378	*BC011	Class	Bacilli	1369	18497	*BC012	Class	Deltaproteobacteria	161	0.1847284
*BC002	Class	Flavobacteriia	123	0.05980047	*BC004	Class	Nitrospira	89	0.08433861	*BC005	Class	Verrucomicrobiae	765	0.8181118	*BC006	Class	Deltaproteobacteria	704	0.628319	*BC007	Class	Gammaproteobacteria	2152	2127533	*BC008	Class	Anaerolineae	317	0.3582123	*BC009	Class	Betaproteobacteria	2369	2542391	*BC010	Class	Caldithrixae	7	0.008963327	*BC011	Class	Fusobacteria	5	0.006755661	*BC012	Class	Nostocophycideae	88	0.1009695
*BC002	Class	Erysipelotrichi	30	0.01458548	*BC004	Class	Deinococci	7	0.006633373	*BC005	Class	Nostocophycideae	414	0.4427429	*BC006	Class	Fusobacteria	15	0.01338748	*BC007	Class	Nitrospira	228	0.2254078	*BC008	Class	Verrucomicrobiae	2384	2693938	*BC009	Class	Nostocophycideae	434	0.4657652	*BC010	Class	Synergistia	16	0.0204876	*BC011	Class	Synergistia	55	0.07431228	*BC012	Class	Synechococcophycideae	3	0.003442143
*BC002	Class	Mollicutes	64	0.03111569	*BC004	Class	Epsilonproteobacteria	25	0.02369062	*BC005	Class	Alphaproteobacteria	204	0.2181631	*BC006	Class	Deinococci	12	0.01070998	*BC007	Class	Oscillatoriophycideae	247	0.2441918	*BC008	Class	Alphaproteobacteria	188	0.2124414	*BC009	Class	Verrucomicrobiae	1206	1294269	*BC010	Class	Nostocophycideae	24	0.03073141	*BC011	Class	Epsilonproteobacteria	6	0.008106793	*BC012	Class	Deinococci	10	0.01147381
*BC002	Class	Nostocophycideae	147	0.07146885	*BC004	Class	Betaproteobacteria	136	0.128877	*BC005	Class	Epsilonproteobacteria	34	0.03636052	*BC006	Class	Sphingobacteriia	882	0.7871837	*BC007	Class	Sphingobacteriia	1977	1954523	*BC008	Class	Sphingobacteriia	1313	14837	*BC009	Class	Alphaproteobacteria	288	0.3090792	*BC010	Class	Deltaproteobacteria	36	0.04609711	*BC011	Class	Thermotogae	6	0.008106793	*BC012	Class	Mollicutes	15	0.01721072
*BC002	Class	Anaerolineae	14	0.006806558	*BC004	Class	Fusobacteria	26	0.02463824	*BC005	Class	Deltaproteobacteria	463	0.4951448	*BC006	Class	Caldithrixae	50	0.04462493	*BC007	Class	Alphaproteobacteria	361	0.3568957	*BC008	Class	Deinococci	9	0.01017007	*BC009	Class	Epsilonproteobacteria	25	0.02682979	*BC010	Class	Epsilonproteobacteria	23	0.02945093	*BC011	Class	Erysipelotrichi	72	0.09728152	*BC012	Class	Synergistia	7	0.008031668
*BC002	Class	Betaproteobacteria	90	0.04375644	*BC004	Class	Alphaproteobacteria	101	0.09571011	*BC005	Class	Oscillatoriophycideae	231	0.2470377	*BC006	Class	Erysipelotrichi	200	0.1784997	*BC007	Class	Nostocophycideae	204	0.2016807	*BC008	Class	Oscillatoriophycideae	106	0.1197808	*BC009	Class	Bacilli	591	0.6342563	*BC010	Class	Opitutae	4	0.005121901	*BC011	Class	Mollicutes	13	0.01756472	*BC012	Class	Thermotogae	15	0.01721072
*BC002	Class	Sphingobacteriia	94	0.04570117	*BC004	Class	Ktedonobacteria	3	0.002842874	*BC005	Class	Nitrospira	97	0.1037344	*BC006	Class	Nostocophycideae	174	0.1552947	*BC007	Class	Bacilli	643	0.6356896	*BC008	Class	Betaproteobacteria	790	0.8927058	*BC009	Class	Synergistia	39	0.04185447	*BC010	Class	Fusobacteria	23	0.02945093	*BC011	Class	Nitrospira	18	0.02432038	*BC012	Class	Verrucomicrobiae	3	0.003442143
*BC002	Class	Epsilonproteobacteria	34	0.01653021	*BC004	Class	Anaerolineae	35	0.03316687	*BC005	Class	Betaproteobacteria	683	0.7304188	*BC006	Class	Synergistia	12	0.01070998	*BC007	Class	Erysipelotrichi	220	0.2174988	*BC008	Class	Erysipelotrichi	451	0.5096333	*BC009	Class	Mollicutes	15	0.01609788	*BC010	Class	Anaerolineae	48	0.06146282	*BC011	Class	Nostocophycideae	57	0.07701454	*BC012	Class	Epsilonproteobacteria	13	0.01491595
*BC002	Class	Holophagae	1	0.0004861827	*BC004	Class	Mollicutes	26	0.02463824	*BC005	Class	Bacilli	485	0.5186722	*BC006	Class	Epsilonproteobacteria	29	0.02588246	*BC007	Class	Elusimicrobia	204	0.2016807	*BC008	Class	Nostocophycideae	245	0.2768518	*BC009	Class	Erysipelotrichi	71	0.07619661	*BC010	Class	Nitrospira	10	0.01280475	*BC011	Class	Group II	5	0.006755661	*BC012	Class	Spirochaetes	2	0.002294762
*BC002	Class	Caldithrixae	3	0.001458548	*BC004	Class	Thermobacula	1	0.0009476248	*BC005	Class	Erysipelotrichi	119	0.1272618	*BC006	Class	Spirochaetes	11	0.009817484	*BC007	Class	Betaproteobacteria	428	0.423134	*BC008	Class	Synergistia	283	0.3197921	*BC009	Class	Deinococci	11	0.01180511	*BC010	Class	Nitriliruptoria	1	0.001280475	*BC011	Class	Ktedonobacteria	1	0.001351132	*BC012	Class	Nitrospira	10	0.01147381
*BC002	Class	Thermobacula	1	0.0004861827	*BC004	Class	Chlorobia	3	0.002842874	*BC005	Class	Methanobacteria	35	0.03742995	*BC006	Class	Thermotogae	10	0.008924985	*BC007	Class	Brocadiae	78	0.0771132	*BC008	Class	Epsilonproteobacteria	29	0.03277021	*BC009	Class	Chlorobia	1	0.001073192	*BC010	Class	Group II	2	0.002560951	*BC011	Class	Deinococci	4	0.005404529	*BC012	Class	Thermodesulfobacteria	1	0.001147381
*BC002	Class	Synergistia	19	0.009237471	*BC004	Class	Thermotogae	11	0.01042387	*BC005	Class	Mollicutes	87	0.09304017	*BC006	Class	Opitutae	9	0.008032487	*BC007	Class	Epsilonproteobacteria	31	0.03064755	*BC008	Class	Thermodesulfobacteria	2	0.002260015	*BC009	Class	Leptospirae	5	0.005365958	*BC010	Class	Acidobacteria	1	0.001280475	*BC011	Class	Chlorobia	2	0.002702265	*BC012	Class	Chlorobia	1	0.001147381
*BC002	Class	Deinococci	21	0.01020984	*BC004	Class	Synergistia	20	0.0189525	*BC005	Class	Thermotogae	16	0.01711084	*BC006	Class	Acidobacteria	1	0.0008924985	*BC007	Class	Thermotogae	23	0.02273851	*BC008	Class	Deferribacteres	6	0.006780044	*BC009	Class	Synechococcophycideae	2	0.002146383	*BC010	Class	Thermodesulfobacteria	2	0.002560951	*BC011	Class	Caldithrixae	4	0.005404529	*BC012	Class	Chrysiogenetes	1	0.001147381
*BC002	Class	Spirochaetes	13	0.006320375	*BC004	Class	Group II	7	0.006633373	*BC005	Class	Deinococci	6	0.006416563	*BC006	Class	Nitrospira	25	0.02231246	*BC007	Class	Caldithrixae	12	0.01186357	*BC008	Class	Fusobacteria	4	0.004520029	*BC009	Class	Deferribacteres	3	0.003219575	*BC010	Class	Acidimicrobiia	1	0.001280475	*BC011	Class	Opitutae	3	0.004053397	*BC012	Class	Opitutae	2	0.002294762
*BC002	Class	Group II	9	0.004375644	*BC004	Class	Spirochaetes	5	0.004738124	*BC005	Class	Opitutae	3	0.003208282	*BC006	Class	Acidimicrobiia	1	0.0008924985	*BC007	Class	Thermobacula	27	0.02669303	*BC008	Class	Caldithrixae	15	0.01695011	*BC009	Class	Caldithrixae	9	0.009658725	*BC010	Class	Verrucomicrobiae	1	0.001280475	*BC011	Class	Chrysiogenetes	1	0.001351132	*BC012	Class	Caldithrixae	3	0.003442143
*BC002	Class	Acidimicrobiia	1	0.0004861827	*BC004	Class	Acidobacteria	4	0.003790499	*BC005	Class	Chrysiogenetes	2	0.002138854	*BC006	Class	Mollicutes	20	0.01784997	*BC007	Class	Methylacidiphilae	37	0.03657934	*BC008	Class	Chlamydiia	1	0.001130007	*BC009	Class	Thermobacula	1	0.001073192	*BC010	Class	Thermotogae	5	0.006402377	*BC011	Class	Leptospirae	1	0.001351132	*BC012	Class	Nitriliruptoria	1	0.001147381
*BC002	Class	Chlamydiia	1	0.0004861827	*BC004	Class	Opitutae	4	0.003790499	*BC005	Class	Nitriliruptoria	8	0.008555418	*BC006	Class	Verrucomicrobiae	2	0.001784997	*BC007	Class	Mollicutes	27	0.02669303	*BC008	Class	Mollicutes	23	0.02599017	*BC009	Class	Fusobacteria	7	0.007512342	*BC010	Class	Deinococci	5	0.006402377	*BC011	Class	Deferribacteres	2	0.002702265	*BC012	Class	Leptospirae	1	0.001147381
*BC002	Class	Ktedonobacteria	2	0.0009723654	*BC004	Class	Leptospirae	6	0.005685749	*BC005	Class	Group II	4	0.004277709	*BC006	Class	Group II	4	0.003569994	*BC007	Class	Fusobacteria	18	0.01779535	*BC008	Class	Thermobacula	3	0.003390022	*BC009	Class	Thermodesulfobacteria	1	0.001073192	*BC010	Class	Chlamydiia	1	0.001280475	*BC011	Class	Verrucomicrobiae	2	0.002702265	*BC012	Class	Holophagae	1	0.001147381
*BC002	Class	Chrysiogenetes	1	0.0004861827	*BC004	Class	Methylacidiphilae	1	0.0009476248	*BC005	Class	Spirochaetes	2	0.002138854	*BC006	Class	Thermoprotei	1	0.0008924985	*BC007	Class	Spirochaetes	13	0.0128522	*BC008	Class	Acidobacteria	2	0.002260015	*BC009	Class	Chlamydiia	3	0.003219575	*BC010	Class	Leptospirae	1	0.001280475	*BC011	Class	Spirochaetes	1	0.001351132	*BC012	Order	Unclassified	2572	2951064
*BC002	Class	Opitutae	4	0.001944731	*BC004	Class	Synechococcophycideae	2	0.00189525	*BC005	Class	Ktedonobacteria	4	0.004277709	*BC006	Class	Chlamydiia	1	0.0008924985	*BC007	Class	Chlamydiia	3	0.002965892	*BC008	Class	Thermotogae	11	0.01243008	*BC009	Class	Chrysiogenetes	2	0.002146383	*BC010	Class	Thermobacula	2	0.002560951	*BC011	Class	Brocadiae	1	0.001351132	*BC012	Order	Bacteroidales	50573	580265
*BC002	Class	Thermotogae	2	0.0009723654	*BC004	Class	Brocadiae	1	0.0009476248	*BC005	Class	Chlamydiia	1	0.001069427	*BC006	Class	Leptospirae	2	0.001784997	*BC007	Class	Deinococci	2	0.001977261	*BC008	Class	Opitutae	10	0.01130007	*BC009	Class	Opitutae	2	0.002146383	*BC010	Class	Deferribacteres	2	0.002560951	*BC011	Class	Acidimicrobiia	1	0.001351132	*BC012	Order	Clostridiales	19720	2262636
*BC002	Class	Deferribacteres	1	0.0004861827	*BC004	Class	Deferribacteres	3	0.002842874	*BC005	Class	Deferribacteres	4	0.004277709	*BC006	Class	Ktedonobacteria	2	0.001784997	*BC007	Class	Opitutae	14	0.01384083	*BC008	Class	Nitriliruptoria	3	0.003390022	*BC009	Class	Spirochaetes	3	0.003219575	*BC010	Order	Unclassified	2683	3435515	*BC011	Class	Methylacidiphilae	1	0.001351132	*BC012	Order	Burkholderiales	3409	3911422
*BC002	Class	Leptospirae	1	0.0004861827	*BC004	Class	Nitriliruptoria	1	0.0009476248	*BC005	Class	Leptospirae	2	0.002138854	*BC006	Class	Deferribacteres	1	0.0008924985	*BC007	Class	Synechococcophycideae	10	0.009886308	*BC008	Class	Chlorobia	6	0.006780044	*BC009	Class	Ktedonobacteria	1	0.001073192	*BC010	Order	Bacteroidales	31117	3984455	*BC011	Order	Unclassified	2273	3071124	*BC012	Order	Erysipelotrichales	13	0.01491595
*BC002	Class	Verrucomicrobiae	4	0.001944731	*BC004	Order	Unclassified	5566	5274479	*BC005	Class	Thermodesulfobacteria	1	0.001069427	*BC006	Class	Holophagae	1	0.0008924985	*BC007	Class	Chrysiogenetes	2	0.001977261	*BC008	Class	Ktedonobacteria	3	0.003390022	*BC009	Class	Group II	2	0.002146383	*BC010	Order	Clostridiales	21035	269348	*BC011	Order	Bacteroidales	31215	4217559	*BC012	Order	Enterobacteriales	1379	1582239
*BC002	Class	Thermodesulfobacteria	2	0.0009723654	*BC004	Order	Clostridiales	65248	6183062	*BC005	Class	Fusobacteria	5	0.005347136	*BC006	Class	Chlorobia	2	0.001784997	*BC007	Class	Ktedonobacteria	7	0.006920415	*BC008	Class	Spirochaetes	4	0.004520029	*BC009	Class	Acidimicrobiia	1	0.001073192	*BC010	Order	Enterobacteriales	6565	8406321	*BC011	Order	Clostridiales	17359	2345431	*BC012	Order	Flavobacteriales	5021	5761001
*BC002	Class	Nitriliruptoria	1	0.0004861827	*BC004	Order	Bifidobacteriales	15303	145015	*BC005	Class	Chlorobia	1	0.001069427	*BC006	Class	Synechococcophycideae	1	0.0008924985	*BC007	Class	Nitriliruptoria	3	0.002965892	*BC008	Class	Methanobacteria	18	0.02034013	*BC009	Class	Nitriliruptoria	2	0.002146383	*BC010	Order	Sphingobacteriales	3409	436514	*BC011	Order	Flavobacteriales	13259	1791466	*BC012	Order	Thermoanaerobacterales	48	0.05507429
*BC002	Class	Chlorobia	1	0.0004861827	*BC004	Order	Bacteroidales	8403	7962891	*BC005	Class	Caldithrixae	8	0.008555418	*BC006	Order	Unclassified	5466	4878397	*BC007	Class	Deferribacteres	4	0.003954523	*BC008	Class	Synechococcophycideae	3	0.003390022	*BC009	Order	Unclassified	4870	5226443	*BC010	Order	Burkholderiales	4927	6308902	*BC011	Order	Burkholderiales	1941	2622548	*BC012	Order	Coriobacteriales	69	0.0791693
*BC002	Order	Unclassified	6077	2954532	*BC004	Order	Enterobacteriales	1025	0.9713154	*BC005	Class	Elusimicrobia	2	0.002138854	*BC006	Order	Clostridiales	57868	5164711	*BC007	Class	Spartobacteria	1	0.0009886307	*BC008	Class	Group II	3	0.003390022	*BC009	Order	Clostridiales	38904	4175145	*BC010	Order	Bacillales	97	0.1242061	*BC011	Order	Enterobacteriales	3448	4658704	*BC012	Order	Bacillales	178	0.2042338
*BC002	Order	Clostridiales	145901	7093454	*BC004	Order	Flavobacteriales	1195	1132412	*BC005	Class	Synechococcophycideae	1	0.001069427	*BC006	Order	Actinomycetales	729	0.6506314	*BC007	Class	Methanobacteria	8	0.007909046	*BC008	Class	Leptospirae	2	0.002260015	*BC009	Order	Bacteroidales	33604	3606353	*BC010	Order	Lactobacillales	1412	1808031	*BC011	Order	Sphingobacteriales	1023	1382208	*BC012	Order	Rickettsiales	36	0.04130572
*BC002	Order	Enterobacteriales	24486	1190467	*BC004	Order	Nostocales	874	0.8282241	*BC005	Class	Halobacteria	2	0.002138854	*BC006	Order	Coriobacteriales	1848	1649337	*BC007	Class	Thermodesulfobacteria	5	0.004943154	*BC008	Class	Chrysiogenetes	1	0.001130007	*BC009	Order	Chroococcales	362	0.3884954	*BC010	Order	Coriobacteriales	1661	2126869	*BC011	Order	Actinomycetales	237	0.3202184	*BC012	Order	Chroococcales	379	0.4348574
*BC002	Order	Bacteroidales	13779	6699111	*BC004	Order	Coriobacteriales	766	0.7258806	*BC005	Class	Thermobacula	1	0.001069427	*BC006	Order	Flavobacteriales	5465	4877504	*BC007	Class	Group II	4	0.003954523	*BC008	Order	Unclassified	4897	5533646	*BC009	Order	Flavobacteriales	1870	2006868	*BC010	Order	Pasteurellales	51	0.06530424	*BC011	Order	Alteromonadales	104	0.1405178	*BC012	Order	Lactobacillales	2257	2589639
*BC002	Order	Nitrospirales	35	0.01701639	*BC004	Order	Desulfovibrionales	286	0.2710207	*BC005	Order	Unclassified	3206	3428584	*BC006	Order	Bacteroidales	26414	2357446	*BC007	Class	Chlorobia	1	0.0009886307	*BC008	Order	Clostridiales	50163	5668456	*BC009	Order	Actinomycetales	620	0.6653788	*BC010	Order	Bifidobacteriales	3217	4119289	*BC011	Order	Chroococcales	250	0.3377831	*BC012	Order	Caldilineales	18	0.02065286
*BC002	Order	Aeromonadales	53	0.02576768	*BC004	Order	Actinomycetales	2103	1992855	*BC005	Order	Flavobacteriales	3474	371519	*BC006	Order	Caulobacterales	16	0.01427998	*BC007	Class	Verrucomicrobiae	1	0.0009886307	*BC008	Order	Enterobacteriales	3013	3404712	*BC009	Order	Enterobacteriales	2491	2673321	*BC010	Order	Gallionellales	9	0.01152428	*BC011	Order	Rickettsiales	37	0.04999189	*BC012	Order	Fusobacteriales	7	0.008031668
*BC002	Order	Bifidobacteriales	3260	1584956	*BC004	Order	Chroococcales	119	0.1127673	*BC005	Order	Clostridiales	52055	5566903	*BC006	Order	Bacillales	699	0.6238565	*BC007	Order	Unclassified	8208	8114681	*BC008	Order	Actinomycetales	1119	1264478	*BC009	Order	Desulfovibrionales	587	0.6299635	*BC010	Order	Actinomycetales	691	0.8848084	*BC011	Order	Caldilineales	74	0.09998379	*BC012	Order	Rhodocyclales	224	0.2570134
*BC002	Order	Actinomycetales	938	0.4560394	*BC004	Order	Alteromonadales	99	0.09381485	*BC005	Order	Bacteroidales	26015	2782115	*BC006	Order	Enterobacteriales	2027	1809095	*BC007	Order	Clostridiales	47639	4709738	*BC008	Order	Desulfovibrionales	1006	1136787	*BC009	Order	Sphingobacteriales	1597	1713887	*BC010	Order	Chroococcales	107	0.1370109	*BC011	Order	Desulfovibrionales	548	0.7404205	*BC012	Order	Sphingobacteriales	346	0.3969939
*BC002	Order	Alteromonadales	734	0.3568581	*BC004	Order	Stigonematales	40	0.03790499	*BC005	Order	Enterobacteriales	1289	1378492	*BC006	Order	Caldilineales	69	0.0615824	*BC007	Order	Bacteroidales	30040	2969847	*BC008	Order	Bacteroidales	12488	1411153	*BC009	Order	Thermoanaerobacterales	287	0.308006	*BC010	Order	Alteromonadales	240	0.3073141	*BC011	Order	Bacillales	130	0.1756472	*BC012	Order	Actinomycetales	142	0.1629281
*BC002	Order	Fusobacteriales	5781	2810622	*BC004	Order	Erysipelotrichales	1740	1648867	*BC005	Order	Actinomycetales	1035	1106857	*BC006	Order	Halanaerobiales	27	0.02409746	*BC007	Order	Actinomycetales	848	0.8383589	*BC008	Order	Flavobacteriales	2043	2308605	*BC009	Order	Caldilineales	344	0.3691779	*BC010	Order	Flavobacteriales	129	0.1651813	*BC011	Order	Thiotrichales	19	0.02567151	*BC012	Order	Alteromonadales	39	0.04474786
*BC002	Order	Bacillales	658	0.3199082	*BC004	Order	Natranaerobiales	145	0.1374056	*BC005	Order	Synergistales	43	0.04598537	*BC006	Order	Chroococcales	162	0.1445848	*BC007	Order	Desulfovibrionales	822	0.8126545	*BC008	Order	Nitrospirales	285	0.3220521	*BC009	Order	Bifidobacteriales	1462	1569006	*BC010	Order	Rickettsiales	151	0.1933518	*BC011	Order	Fusobacteriales	5	0.006755661	*BC012	Order	Rhodobacterales	25	0.02868453
*BC002	Order	Halanaerobiales	164	0.07973396	*BC004	Order	Caldithrixales	145	0.1374056	*BC005	Order	Sphingobacteriales	1341	1434102	*BC006	Order	Burkholderiales	3040	2713196	*BC007	Order	Thermoanaerobacterales	403	0.3984182	*BC008	Order	Bacillales	776	0.8768857	*BC009	Order	Nitrospirales	171	0.1835158	*BC010	Order	Erysipelotrichales	106	0.1357304	*BC011	Order	Lactobacillales	1183	159839	*BC012	Order	Nostocales	85	0.09752739
*BC002	Order	Rhodospirillales	19	0.009237471	*BC004	Order	Sphingobacteriales	204	0.1933155	*BC005	Order	Caldilineales	276	0.2951619	*BC006	Order	Rickettsiales	59	0.05265741	*BC007	Order	Flavobacteriales	4747	469303	*BC008	Order	Caldilineales	313	0.3536923	*BC009	Order	Thermotogales	168	0.1802962	*BC010	Order	Mycoplasmatales	6	0.007682852	*BC011	Order	Bifidobacteriales	300	0.4053397	*BC012	Order	Desulfovibrionales	22	0.02524238
*BC002	Order	Chroococcales	59	0.02868478	*BC004	Order	Bacillales	174	0.1648867	*BC005	Order	Bifidobacteriales	71	0.07592933	*BC006	Order	Bifidobacteriales	4344	3877014	*BC007	Order	Caldilineales	482	0.47652	*BC008	Order	Verrucomicrobiales	2384	2693938	*BC009	Order	Burkholderiales	2108	2262288	*BC010	Order	Caldithrixales	7	0.008963327	*BC011	Order	Coriobacteriales	86	0.1161974	*BC012	Order	Pseudanabaenales	3	0.003442143
*BC002	Order	Thermoanaerobacterales	50	0.02430913	*BC004	Order	Vibrionales	24	0.02274299	*BC005	Order	Verrucomicrobiales	765	0.8181118	*BC006	Order	Lactobacillales	701	0.6256415	*BC007	Order	Synergistales	306	0.302521	*BC008	Order	Coriobacteriales	1129	1275778	*BC009	Order	Nostocales	432	0.4636188	*BC010	Order	Thiotrichales	12	0.0153657	*BC011	Order	Chromatiales	14	0.01891585	*BC012	Order	Desulfuromonadales	98	0.1124434
*BC002	Order	Rickettsiales	73	0.03549134	*BC004	Order	Nitrospirales	89	0.08433861	*BC005	Order	Nostocales	408	0.4363263	*BC006	Order	Rhodospirillales	28	0.02498996	*BC007	Order	Enterobacteriales	1792	1771626	*BC008	Order	Alteromonadales	79	0.08927058	*BC009	Order	Verrucomicrobiales	1206	1294269	*BC010	Order	Thiohalorhabdales	3	0.003841426	*BC011	Order	Oceanospirillales	6	0.008106793	*BC012	Order	Pseudomonadales	41	0.04704263
*BC002	Order	Syntrophobacterales	46	0.0223644	*BC004	Order	Deinococcales	7	0.006633373	*BC005	Order	Rhodospirillales	18	0.01924969	*BC006	Order	Desulfovibrionales	644	0.5747691	*BC007	Order	Syntrophobacterales	9	0.008897677	*BC008	Order	Rhodobacterales	77	0.08701056	*BC009	Order	Oscillatoriales	8	0.008585533	*BC010	Order	Chromatiales	38	0.04865806	*BC011	Order	Pasteurellales	45	0.06080095	*BC012	Order	Natranaerobiales	3	0.003442143
*BC002	Order	Chromatiales	95	0.04618736	*BC004	Order	Syntrophobacterales	56	0.05306699	*BC005	Order	Campylobacterales	34	0.03636052	*BC006	Order	Fusobacteriales	15	0.01338748	*BC007	Order	Nitrospirales	228	0.2254078	*BC008	Order	Lactobacillales	1147	1296118	*BC009	Order	Campylobacterales	25	0.02682979	*BC010	Order	Hydrogenophilales	3	0.003841426	*BC011	Order	Synergistales	55	0.07431228	*BC012	Order	Xanthomonadales	5	0.005736906
*BC002	Order	Flavobacteriales	123	0.05980047	*BC004	Order	Thermoanaerobacterales	193	0.1828916	*BC005	Order	Desulfovibrionales	362	0.3871326	*BC006	Order	Deinococcales	7	0.00624749	*BC007	Order	Chroococcales	237	0.2343055	*BC008	Order	Sphingobacteriales	1313	14837	*BC009	Order	Lactobacillales	334	0.358446	*BC010	Order	Synergistales	16	0.0204876	*BC011	Order	Gemellales	28	0.0378317	*BC012	Order	Rhizobiales	49	0.05622168
*BC002	Order	Pasteurellales	20	0.009723654	*BC004	Order	Thermicanales	46	0.04359074	*BC005	Order	Chroococcales	204	0.2181631	*BC006	Order	Alteromonadales	148	0.1320898	*BC007	Order	Sphingobacteriales	1977	1954523	*BC008	Order	Deinococcales	5	0.005650037	*BC009	Order	Oceanospirillales	21	0.02253702	*BC010	Order	Thermoanaerobacterales	22	0.02817046	*BC011	Order	Campylobacterales	6	0.008106793	*BC012	Order	Thermales	7	0.008031668
*BC002	Order	Lactobacillales	2237	1087591	*BC004	Order	Thiotrichales	227	0.2151108	*BC005	Order	Bdellovibrionales	18	0.01924969	*BC006	Order	Gemellales	218	0.1945647	*BC007	Order	Chromatiales	16	0.01581809	*BC008	Order	Syntrophobacterales	112	0.1265608	*BC009	Order	Bacillales	130	0.1395149	*BC010	Order	Gemellales	14	0.01792665	*BC011	Order	Oscillatoriales	12	0.01621359	*BC012	Order	Syntrophobacterales	14	0.01606334
*BC002	Order	Myxococcales	20	0.009723654	*BC004	Order	Campylobacterales	25	0.02369062	*BC005	Order	Nitrospirales	97	0.1037344	*BC006	Order	Sphingobacteriales	882	0.7871837	*BC007	Order	Rhodobacterales	72	0.07118142	*BC008	Order	Bifidobacteriales	3510	3966326	*BC009	Order	Pseudomonadales	31	0.03326894	*BC010	Order	Nostocales	23	0.02945093	*BC011	Order	Pseudomonadales	17	0.02296925	*BC012	Order	Vibrionales	11	0.01262119
*BC002	Order	Thiotrichales	26	0.01264075	*BC004	Order	Burkholderiales	123	0.1165579	*BC005	Order	Thermoanaerobacterales	225	0.2406211	*BC006	Order	Rhodobacterales	37	0.03302244	*BC007	Order	Rickettsiales	43	0.04251112	*BC008	Order	Chroococcales	89	0.1005707	*BC009	Order	Rhodocyclales	82	0.08800172	*BC010	Order	Desulfovibrionales	12	0.0153657	*BC011	Order	Thermotogales	6	0.008106793	*BC012	Order	Bifidobacteriales	134	0.1537491
*BC002	Order	Desulfovibrionales	41	0.01993349	*BC004	Order	Gemellales	70	0.06633373	*BC005	Order	Oscillatoriales	26	0.02780511	*BC006	Order	Caldithrixales	50	0.04462493	*BC007	Order	Nostocales	194	0.1917944	*BC008	Order	Rhizobiales	6	0.006780044	*BC009	Order	Coriobacteriales	287	0.308006	*BC010	Order	Acholeplasmatales	23	0.02945093	*BC011	Order	Erysipelotrichales	72	0.09728152	*BC012	Order	Mycoplasmatales	4	0.004589525
*BC002	Order	Erysipelotrichales	30	0.01458548	*BC004	Order	Lactobacillales	718	0.6803946	*BC005	Order	Syntrophobacterales	14	0.01497198	*BC006	Order	Thermales	5	0.004462493	*BC007	Order	Coriobacteriales	266	0.2629758	*BC008	Order	Halanaerobiales	30	0.03390022	*BC009	Order	Pasteurellales	120	0.128783	*BC010	Order	Vibrionales	16	0.0204876	*BC011	Order	Thermoanaerobacterales	26	0.03512944	*BC012	Order	Halanaerobiales	11	0.01262119
*BC002	Order	Rhodobacterales	25	0.01215457	*BC004	Order	Fusobacteriales	26	0.02463824	*BC005	Order	Natranaerobiales	44	0.0470548	*BC006	Order	Rhodocyclales	83	0.07407738	*BC007	Order	Thiotrichales	34	0.03361345	*BC008	Order	Burkholderiales	753	0.8508955	*BC009	Order	Legionellales	61	0.06546469	*BC010	Order	Rhodocyclales	10	0.01280475	*BC011	Order	Mycoplasmatales	6	0.008106793	*BC012	Order	Legionellales	13	0.01491595
*BC002	Order	Gemellales	85	0.04132553	*BC004	Order	Caulobacterales	3	0.002842874	*BC005	Order	Burkholderiales	659	0.7047525	*BC006	Order	Erysipelotrichales	200	0.1784997	*BC007	Order	Thermicanales	98	0.09688582	*BC008	Order	Desulfuromonadales	14	0.0158201	*BC009	Order	Natranaerobiales	193	0.207126	*BC010	Order	Campylobacterales	23	0.02945093	*BC011	Order	Vibrionales	15	0.02026698	*BC012	Order	Synergistales	7	0.008031668
*BC002	Order	Mycoplasmatales	45	0.02187822	*BC004	Order	Xanthomonadales	27	0.02558587	*BC005	Order	Lactobacillales	206	0.220302	*BC006	Order	Thermoanaerobacterales	190	0.1695747	*BC007	Order	Lactobacillales	232	0.2293623	*BC008	Order	Erysipelotrichales	451	0.5096333	*BC009	Order	Alteromonadales	82	0.08800172	*BC010	Order	Methylophilales	7	0.008963327	*BC011	Order	Turicibacterales	2	0.002702265	*BC012	Order	Thiotrichales	15	0.01721072
*BC002	Order	Kiloniellales	7	0.003403279	*BC004	Order	Thiohalorhabdales	12	0.0113715	*BC005	Order	Rhizobiales	75	0.08020704	*BC006	Order	Nostocales	145	0.1294123	*BC007	Order	Bifidobacteriales	257	0.2540781	*BC008	Order	Nostocales	241	0.2723318	*BC009	Order	Xanthomonadales	31	0.03326894	*BC010	Order	Pseudomonadales	8	0.0102438	*BC011	Order	Nitrospirales	18	0.02432038	*BC012	Order	Thermotogales	15	0.01721072
*BC002	Order	Nostocales	138	0.06709321	*BC004	Order	Chromatiales	30	0.02842874	*BC005	Order	Erysipelotrichales	119	0.1272618	*BC006	Order	Legionellales	14	0.01249498	*BC007	Order	Natranaerobiales	209	0.2066238	*BC008	Order	Synergistales	283	0.3197921	*BC009	Order	Rhodobacterales	128	0.1373685	*BC010	Order	Aeromonadales	13	0.01664618	*BC011	Order	Nostocales	43	0.05809868	*BC012	Order	Oscillatoriales	6	0.006884287
*BC002	Order	Caldilineales	14	0.006806558	*BC004	Order	Pseudomonadales	27	0.02558587	*BC005	Order	Pasteurellales	458	0.4897977	*BC006	Order	Synergistales	12	0.01070998	*BC007	Order	Erysipelotrichales	220	0.2174988	*BC008	Order	Pseudomonadales	14	0.0158201	*BC009	Order	Gemellales	74	0.07941619	*BC010	Order	Rhodospirillales	7	0.008963327	*BC011	Order	Rhodobacterales	14	0.01891585	*BC012	Order	Neisseriales	12	0.01376857
*BC002	Order	Oceanospirillales	55	0.02674005	*BC004	Order	Myxococcales	15	0.01421437	*BC005	Order	Rhodobacterales	45	0.04812422	*BC006	Order	Pseudomonadales	28	0.02498996	*BC007	Order	Alteromonadales	38	0.03756797	*BC008	Order	Xanthomonadales	50	0.05650037	*BC009	Order	Thiotrichales	20	0.02146383	*BC010	Order	Pelagicoccales	3	0.003841426	*BC011	Order	Halanaerobiales	7	0.009457925	*BC012	Order	Acholeplasmatales	11	0.01262119
*BC002	Order	Vibrionales	99	0.04813208	*BC004	Order	Legionellales	19	0.01800487	*BC005	Order	Methanobacteriales	35	0.03742995	*BC006	Order	Thiotrichales	24	0.02141996	*BC007	Order	Elusimicrobiales	204	0.2016807	*BC008	Order	Natranaerobiales	43	0.04859032	*BC009	Order	Neisseriales	7	0.007512342	*BC010	Order	Fusobacteriales	23	0.02945093	*BC011	Order	(Microviridae)	5	0.006755661	*BC012	Order	Pasteurellales	29	0.03327405
*BC002	Order	Burkholderiales	69	0.0335466	*BC004	Order	Oceanospirillales	25	0.02369062	*BC005	Order	Anaeroplasmatales	53	0.05667964	*BC006	Order	Campylobacterales	29	0.02588246	*BC007	Order	Rhodospirillales	207	0.2046466	*BC008	Order	Oceanospirillales	68	0.0768405	*BC009	Order	Rickettsiales	60	0.0643915	*BC010	Order	Thermicanales	3	0.003841426	*BC011	Order	Caulobacterales	4	0.005404529	*BC012	Order	Verrucomicrobiales	3	0.003442143
*BC002	Order	Exiguobacterales	24	0.01166838	*BC004	Order	Desulfuromonadales	39	0.03695736	*BC005	Order	Pseudomonadales	27	0.02887454	*BC006	Order	Oscillatoriales	2	0.001784997	*BC007	Order	Bdellovibrionales	19	0.01878398	*BC008	Order	Thiotrichales	48	0.05424035	*BC009	Order	Synergistales	39	0.04185447	*BC010	Order	Caldilineales	48	0.06146282	*BC011	Order	Rhodocyclales	10	0.01351132	*BC012	Order	Campylobacterales	13	0.01491595
*BC002	Order	Sphingobacteriales	94	0.04570117	*BC004	Order	Rhodospirillales	15	0.01421437	*BC005	Order	Mycoplasmatales	11	0.0117637	*BC006	Order	Rhizobiales	15	0.01338748	*BC007	Order	Burkholderiales	411	0.4063272	*BC008	Order	Thermoanaerobacterales	140	0.158201	*BC009	Order	Vibrionales	11	0.01180511	*BC010	Order	Nitrospirales	10	0.01280475	*BC011	Order	Thermogemmatisporales	1	0.001351132	*BC012	Order	Spirochaetales	2	0.002294762
*BC002	Order	Thermicanales	16	0.007778923	*BC004	Order	Thermogemmatisporales	3	0.002842874	*BC005	Order	Alteromonadales	42	0.04491594	*BC006	Order	Thiohalorhabdales	1	0.0008924985	*BC007	Order	Brocadiales	78	0.0771132	*BC008	Order	Pasteurellales	12	0.01356009	*BC009	Order	Mycoplasmatales	9	0.009658725	*BC010	Order	Syntrophobacterales	17	0.02176808	*BC011	Order	Rhodospirillales	6	0.008106793	*BC012	Order	Exiguobacterales	5	0.005736906
*BC002	Order	Xanthomonadales	10	0.004861827	*BC004	Order	Caldilineales	35	0.03316687	*BC005	Order	Coriobacteriales	122	0.1304701	*BC006	Order	Spirochaetales	10	0.008924985	*BC007	Order	Bacillales	159	0.1571923	*BC008	Order	Gallionellales	2	0.002260015	*BC009	Order	Desulfuromonadales	70	0.07512341	*BC010	Order	Halanaerobiales	10	0.01280475	*BC011	Order	Thermales	3	0.004053397	*BC012	Order	Gemellales	17	0.01950548
*BC002	Order	Campylobacterales	34	0.01653021	*BC004	Order	Acholeplasmatales	16	0.015162	*BC005	Order	Bacillales	166	0.1775249	*BC006	Order	Syntrophobacterales	28	0.02498996	*BC007	Order	Campylobacterales	31	0.03064755	*BC008	Order	Rhodospirillales	28	0.03164021	*BC009	Order	Erysipelotrichales	71	0.07619661	*BC010	Order	Rhodobacterales	10	0.01280475	*BC011	Order	Rhizobiales	9	0.01216019	*BC012	Order	Oceanospirillales	2	0.002294762
*BC002	Order	Holophagales	1	0.0004861827	*BC004	Order	Rhodobacterales	43	0.04074787	*BC005	Order	Desulfuromonadales	61	0.06523506	*BC006	Order	Thermotogales	10	0.008924985	*BC007	Order	Gemellales	97	0.09589718	*BC008	Order	Hydrogenophilales	1	0.001130007	*BC009	Order	Deinococcales	6	0.00643915	*BC010	Order	Oceanospirillales	14	0.01792665	*BC011	Order	Chlorobiales	2	0.002702265	*BC012	Order	Sphingomonadales	4	0.004589525
*BC002	Order	Rhizobiales	26	0.01264075	*BC004	Order	Turicibacterales	7	0.006633373	*BC005	Order	Gemellales	79	0.08448475	*BC006	Order	Pelagicoccales	9	0.008032487	*BC007	Order	Thermotogales	23	0.02273851	*BC008	Order	Chromatiales	39	0.04407028	*BC009	Order	Thermicanales	5	0.005365958	*BC010	Order	Xanthomonadales	14	0.01792665	*BC011	Order	Caldithrixales	4	0.005404529	*BC012	Order	Nitrospirales	10	0.01147381
*BC002	Order	Methylophilales	10	0.004861827	*BC004	Order	Thermobaculales	1	0.0009476248	*BC005	Order	Acholeplasmatales	17	0.01818026	*BC006	Order	Acidobacteriales	1	0.0008924985	*BC007	Order	Caldithrixales	12	0.01186357	*BC008	Order	Campylobacterales	29	0.03277021	*BC009	Order	Thermales	5	0.005365958	*BC010	Order	Legionellales	3	0.003841426	*BC011	Order	Gallionellales	6	0.008106793	*BC012	Order	Rhodospirillales	8	0.009179049
*BC002	Order	Pseudomonadales	51	0.02479532	*BC004	Order	Oscillatoriales	35	0.03316687	*BC005	Order	Thermotogales	16	0.01711084	*BC006	Order	Oceanospirillales	18	0.01606497	*BC007	Order	Legionellales	56	0.05536332	*BC008	Order	Thermodesulfobacteriales	2	0.002260015	*BC009	Order	Rhizobiales	22	0.02361022	*BC010	Order	Caulobacterales	3	0.003841426	*BC011	Order	Methylophilales	1	0.001351132	*BC012	Order	Methylophilales	4	0.004589525
*BC002	Order	Entomoplasmatales	17	0.008265106	*BC004	Order	Chlorobiales	3	0.002842874	*BC005	Order	Vibrionales	17	0.01818026	*BC006	Order	Nitrospirales	25	0.02231246	*BC007	Order	Thermobaculales	27	0.02669303	*BC008	Order	Deferribacterales	6	0.006780044	*BC009	Order	Bdellovibrionales	21	0.02253702	*BC010	Order	Euzebyales	1	0.001280475	*BC011	Order	Syntrophobacterales	6	0.008106793	*BC012	Order	Caulobacterales	4	0.004589525
*BC002	Order	Caldithrixales	3	0.001458548	*BC004	Order	Rickettsiales	27	0.02558587	*BC005	Order	Legionellales	36	0.03849938	*BC006	Order	Pasteurellales	17	0.01517248	*BC007	Order	Methylacidiphilales	37	0.03657934	*BC008	Order	Rickettsiales	39	0.04407028	*BC009	Order	Rhodospirillales	18	0.01931745	*BC010	Order	Rhizobiales	13	0.01664618	*BC011	Order	Deinococcales	1	0.001351132	*BC012	Order	Stigonematales	3	0.003442143
*BC002	Order	Thermobaculales	1	0.0004861827	*BC004	Order	Thermotogales	11	0.01042387	*BC005	Order	Oceanospirillales	13	0.01390255	*BC006	Order	Chromatiales	31	0.02766746	*BC007	Order	Pasteurellales	64	0.06327236	*BC008	Order	Fusobacteriales	4	0.004520029	*BC009	Order	Chlorobiales	1	0.001073192	*BC010	Order	Sphingomonadales	3	0.003841426	*BC011	Order	Legionellales	4	0.005404529	*BC012	Order	Chromatiales	10	0.01147381
*BC002	Order	Synergistales	19	0.009237471	*BC004	Order	Rhizobiales	7	0.006633373	*BC005	Order	Halanaerobiales	7	0.00748599	*BC006	Order	Natranaerobiales	28	0.02498996	*BC007	Order	Pseudomonadales	18	0.01779535	*BC008	Order	Aeromonadales	1	0.001130007	*BC009	Order	Methylophilales	2	0.002146383	*BC010	Order	Neisseriales	14	0.01792665	*BC011	Order	Puniceicoccales	1	0.001351132	*BC012	Order	Thermodesulfobacteriales	1	0.001147381
*BC002	Order	Turicibacterales	1	0.0004861827	*BC004	Order	Synergistales	20	0.0189525	*BC005	Order	Deinococcales	5	0.005347136	*BC006	Order	Thermicanales	5	0.004462493	*BC007	Order	Xanthomonadales	64	0.06327236	*BC008	Order	Anaerolineales	4	0.004520029	*BC009	Order	Leptospirales	5	0.005365958	*BC010	Order	Stigonematales	1	0.001280475	*BC011	Order	Stigonematales	14	0.01891585	*BC012	Order	Deinococcales	3	0.003442143
*BC002	Order	Deinococcales	18	0.008751288	*BC004	Order	Rhodocyclales	3	0.002842874	*BC005	Order	Rickettsiales	47	0.05026308	*BC006	Order	Hydrogenophilales	4	0.003569994	*BC007	Order	Halanaerobiales	4	0.003954523	*BC008	Order	Vibrionales	11	0.01243008	*BC009	Order	Sphingomonadales	9	0.009658725	*BC010	Order	(Microviridae)	2	0.002560951	*BC011	Order	Thermicanales	10	0.01351132	*BC012	Order	Chlorobiales	1	0.001147381
*BC002	Order	Spirochaetales	12	0.005834192	*BC004	Order	Pasteurellales	9	0.008528623	*BC005	Order	Chromatiales	17	0.01818026	*BC006	Order	Acidimicrobiales	1	0.0008924985	*BC007	Order	Vibrionales	13	0.0128522	*BC008	Order	Oscillatoriales	17	0.01921012	*BC009	Order	Pseudanabaenales	2	0.002146383	*BC010	Order	Oscillatoriales	3	0.003841426	*BC011	Order	Natranaerobiales	3	0.004053397	*BC012	Order	Chrysiogenales	1	0.001147381
*BC002	Order	Thiohalorhabdales	5	0.002430914	*BC004	Order	(Microviridae)	7	0.006633373	*BC005	Order	Thiotrichales	34	0.03636052	*BC006	Order	Stigonematales	29	0.02588246	*BC007	Order	Oscillatoriales	10	0.009886308	*BC008	Order	Gemellales	47	0.05311035	*BC009	Order	Myxococcales	7	0.007512342	*BC010	Order	Acidobacteriales	1	0.001280475	*BC011	Order	Aeromonadales	3	0.004053397	*BC012	Order	Pelagicoccales	2	0.002294762
*BC002	Order	Natranaerobiales	9	0.004375644	*BC004	Order	Spirochaetales	4	0.003790499	*BC005	Order	Sphingomonadales	8	0.008555418	*BC006	Order	Acholeplasmatales	10	0.008924985	*BC007	Order	Acholeplasmatales	11	0.01087494	*BC008	Order	Exiguobacterales	10	0.01130007	*BC009	Order	Deferribacterales	3	0.003219575	*BC010	Order	Thermodesulfobacteriales	2	0.002560951	*BC011	Order	Chrysiogenales	1	0.001351132	*BC012	Order	Caldithrixales	3	0.003442143
*BC002	Order	Stigonematales	9	0.004375644	*BC004	Order	Aeromonadales	2	0.00189525	*BC005	Order	Pelagicoccales	2	0.002138854	*BC006	Order	Vibrionales	19	0.01695747	*BC007	Order	Mycoplasmatales	14	0.01384083	*BC008	Order	Caldithrixales	15	0.01695011	*BC009	Order	Chromatiales	17	0.01824426	*BC010	Order	Acidimicrobiales	1	0.001280475	*BC011	Order	Xanthomonadales	5	0.006755661	*BC012	Order	Aeromonadales	3	0.003442143
*BC002	Order	Caulobacterales	13	0.006320375	*BC004	Order	Mycoplasmatales	8	0.007580998	*BC005	Order	Aeromonadales	2	0.002138854	*BC006	Order	Verrucomicrobiales	2	0.001784997	*BC007	Order	Turicibacterales	7	0.006920415	*BC008	Order	Chlamydiales	1	0.001130007	*BC009	Order	Caldithrixales	9	0.009658725	*BC010	Order	Bdellovibrionales	1	0.001280475	*BC011	Order	Pelagicoccales	2	0.002702265	*BC012	Order	Euzebyales	1	0.001147381
*BC002	Order	Thermales	3	0.001458548	*BC004	Order	Exiguobacterales	3	0.002842874	*BC005	Order	Chrysiogenales	2	0.002138854	*BC006	Order	Borreliales	1	0.0008924985	*BC007	Order	Stigonematales	10	0.009886308	*BC008	Order	Acholeplasmatales	8	0.009040059	*BC009	Order	Caulobacterales	12	0.0128783	*BC010	Order	Natranaerobiales	6	0.007682852	*BC011	Order	Leptospirales	1	0.001351132	*BC012	Order	Leptospirales	1	0.001147381
*BC002	Order	(Microviridae)	9	0.004375644	*BC004	Order	Entomoplasmatales	2	0.00189525	*BC005	Order	Euzebyales	8	0.008555418	*BC006	Order	Myxococcales	8	0.007139988	*BC007	Order	Fusobacteriales	18	0.01779535	*BC008	Order	Mycoplasmatales	6	0.006780044	*BC009	Order	Thermobaculales	1	0.001073192	*BC010	Order	Verrucomicrobiales	1	0.001280475	*BC011	Order	Kiloniellales	1	0.001351132	*BC012	Order	Thiohalorhabdales	1	0.001147381
*BC002	Order	Acidimicrobiales	1	0.0004861827	*BC004	Order	Methylophilales	3	0.002842874	*BC005	Order	(Microviridae)	4	0.004277709	*BC006	Order	Neisseriales	10	0.008924985	*BC007	Order	Spirochaetales	11	0.01087494	*BC008	Order	Legionellales	3	0.003390022	*BC009	Order	Fusobacteriales	7	0.007512342	*BC010	Order	Myxococcales	1	0.001280475	*BC011	Order	Thiohalorhabdales	1	0.001351132	*BC012	Order	Gallionellales	1	0.001147381
*BC002	Order	Coriobacteriales	11	0.00534801	*BC004	Order	Acidobacteriales	4	0.003790499	*BC005	Order	Xanthomonadales	23	0.02459683	*BC006	Order	(Microviridae)	4	0.003569994	*BC007	Order	Caulobacterales	8	0.007909046	*BC008	Order	Thermobaculales	3	0.003390022	*BC009	Order	Syntrophobacterales	19	0.02039064	*BC010	Order	Thermotogales	5	0.006402377	*BC011	Order	Acholeplasmatales	5	0.006755661	*BC012	Order	Myxococcales	1	0.001147381
*BC002	Order	Rhodocyclales	3	0.001458548	*BC004	Order	Puniceicoccales	3	0.002842874	*BC005	Order	Thermicanales	11	0.0117637	*BC006	Order	Xanthomonadales	19	0.01695747	*BC007	Order	Oceanospirillales	7	0.006920415	*BC008	Order	Acidobacteriales	2	0.002260015	*BC009	Order	Thermodesulfobacteriales	1	0.001073192	*BC010	Order	Thermales	3	0.003841426	*BC011	Order	Sphingomonadales	4	0.005404529	*BC012	Order	Holophagales	1	0.001147381
*BC002	Order	Chlamydiales	1	0.0004861827	*BC004	Order	Leptospirales	6	0.005685749	*BC005	Order	Borreliales	2	0.002138854	*BC006	Order	Methylophilales	5	0.004462493	*BC007	Order	Rhizobiales	10	0.009886308	*BC008	Order	Thermotogales	11	0.01243008	*BC009	Order	Chlamydiales	3	0.003219575	*BC010	Order	Desulfuromonadales	2	0.002560951	*BC011	Order	Deferribacterales	2	0.002702265	*BC012	Family	Unclassified	3916	4493145
*BC002	Order	Bdellovibrionales	2	0.0009723654	*BC004	Order	Sphingomonadales	3	0.002842874	*BC005	Order	Thermogemmatisporales	4	0.004277709	*BC006	Order	Desulfurococcales	1	0.0008924985	*BC007	Order	Chlamydiales	3	0.002965892	*BC008	Order	Cerasicoccales	1	0.001130007	*BC009	Order	Acholeplasmatales	5	0.005365958	*BC010	Order	Chlamydiales	1	0.001280475	*BC011	Order	Verrucomicrobiales	2	0.002702265	*BC012	Family	Bacteroidaceae	43515	4992829
*BC002	Order	Sphingomonadales	9	0.004375644	*BC004	Order	Methylacidiphilales	1	0.0009476248	*BC005	Order	Chlamydiales	1	0.001069427	*BC006	Order	Mycoplasmatales	7	0.00624749	*BC007	Order	Thermales	1	0.0009886307	*BC008	Order	Neisseriales	2	0.002260015	*BC009	Order	Stigonematales	2	0.002146383	*BC010	Order	Deinococcales	2	0.002560951	*BC011	Order	Myxococcales	4	0.005404529	*BC012	Family	Veillonellaceae	12204	1400264
*BC002	Order	Legionellales	3	0.001458548	*BC004	Order	Halanaerobiales	1	0.0009476248	*BC005	Order	Deferribacterales	4	0.004277709	*BC006	Order	Aeromonadales	5	0.004462493	*BC007	Order	Pelagicoccales	3	0.002965892	*BC008	Order	Bdellovibrionales	5	0.005650037	*BC009	Order	Chrysiogenales	2	0.002146383	*BC010	Order	Leptospirales	1	0.001280475	*BC011	Order	Borreliales	1	0.001351132	*BC012	Family	Lachnospiraceae	4863	5579714
*BC002	Order	Thermogemmatisporales	2	0.0009723654	*BC004	Order	Pseudanabaenales	2	0.00189525	*BC005	Order	Entomoplasmatales	4	0.004277709	*BC006	Order	Desulfuromonadales	3	0.002677496	*BC007	Order	Sphingomonadales	9	0.008897677	*BC008	Order	Puniceicoccales	3	0.003390022	*BC009	Order	Aeromonadales	2	0.002146383	*BC010	Order	Thermobaculales	2	0.002560951	*BC011	Order	Exiguobacterales	2	0.002702265	*BC012	Family	Alcaligenaceae	3219	369342
*BC002	Order	Chrysiogenales	1	0.0004861827	*BC004	Order	Brocadiales	1	0.0009476248	*BC005	Order	Stigonematales	6	0.006416563	*BC006	Order	Entomoplasmatales	3	0.002677496	*BC007	Order	Desulfuromonadales	16	0.01581809	*BC008	Order	Euzebyales	3	0.003390022	*BC009	Order	Hydrogenophilales	2	0.002146383	*BC010	Order	Deferribacterales	2	0.002560951	*BC011	Order	Brocadiales	1	0.001351132	*BC012	Family	Peptococcaceae	71	0.08146406
*BC002	Order	Desulfuromonadales	3	0.001458548	*BC004	Order	Deferribacterales	3	0.002842874	*BC005	Order	Leptospirales	2	0.002138854	*BC006	Order	Sphingomonadales	3	0.002677496	*BC007	Order	Pseudanabaenales	10	0.009886308	*BC008	Order	Chlorobiales	6	0.006780044	*BC009	Order	Halanaerobiales	4	0.004292767	*BC010	Family	Unclassified	3730	4776173	*BC011	Order	Neisseriales	1	0.001351132	*BC012	Family	Porphyromonadaceae	6802	7804486
*BC002	Order	Pelagicoccales	3	0.001458548	*BC004	Order	Euzebyales	1	0.0009476248	*BC005	Order	Thermodesulfobacteriales	1	0.001069427	*BC006	Order	Chlamydiales	1	0.0008924985	*BC007	Order	Chrysiogenales	2	0.001977261	*BC008	Order	Stigonematales	4	0.004520029	*BC009	Order	Borreliales	2	0.002146383	*BC010	Family	Bacteroidaceae	15713	2012011	*BC011	Order	Acidimicrobiales	1	0.001351132	*BC012	Family	Erysipelotrichaceae	10	0.01147381
*BC002	Order	Thermotogales	2	0.0009723654	*BC004	Order	Pelagicoccales	1	0.0009476248	*BC005	Order	Methylophilales	2	0.002138854	*BC006	Order	Leptospirales	2	0.001784997	*BC007	Order	Thermogemmatisporales	7	0.006920415	*BC008	Order	Thermogemmatisporales	3	0.003390022	*BC009	Order	Thermogemmatisporales	1	0.001073192	*BC010	Family	Lachnospiraceae	6112	7826265	*BC011	Order	Entomoplasmatales	1	0.001351132	*BC012	Family	Enterobacteriaceae	1379	1582239
*BC002	Order	Deferribacterales	1	0.0004861827	*BC004	Order	Borreliales	1	0.0009476248	*BC005	Order	Exiguobacterales	2	0.002138854	*BC006	Order	Exiguobacterales	4	0.003569994	*BC007	Order	Puniceicoccales	1	0.0009886307	*BC008	Order	Methylophilales	6	0.006780044	*BC009	Order	(Microviridae)	2	0.002146383	*BC010	Family	Ruminococcaceae	7826	10021	*BC011	Order	Methylacidiphilales	1	0.001351132	*BC012	Family	Flavobacteriaceae	5021	5761001
*BC002	Order	Leptospirales	1	0.0004861827	*BC004	Family	Unclassified	8664	8210221	*BC005	Order	Turicibacterales	2	0.002138854	*BC006	Order	Anaerolineales	2	0.001784997	*BC007	Order	Euzebyales	3	0.002965892	*BC008	Order	Borreliales	1	0.001130007	*BC009	Order	Acidimicrobiales	1	0.001073192	*BC010	Family	Enterobacteriaceae	6565	8406321	*BC011	Family	Unclassified	3733	5043777	*BC012	Family	Comamonadaceae	50	0.05736905
*BC002	Order	Verrucomicrobiales	4	0.001944731	*BC004	Family	Ruminococcaceae	30391	2879926	*BC005	Order	Fusobacteriales	5	0.005347136	*BC006	Order	Turicibacterales	2	0.001784997	*BC007	Order	Deferribacterales	4	0.003954523	*BC008	Order	Methanobacteriales	18	0.02034013	*BC009	Order	Euzebyales	2	0.002146383	*BC010	Family	Sphingobacteriaceae	3316	4246056	*BC011	Family	Bacteroidaceae	28958	3912609	*BC012	Family	Thermoanaerobacteraceae	29	0.03327405
*BC002	Order	Acholeplasmatales	2	0.0009723654	*BC004	Family	Bifidobacteriaceae	15303	145015	*BC005	Order	Neisseriales	2	0.002138854	*BC006	Order	Thermogemmatisporales	2	0.001784997	*BC007	Order	Chthoniobacterales	1	0.0009886307	*BC008	Order	Spirochaetales	3	0.003390022	*BC009	Order	Spirochaetales	1	0.001073192	*BC010	Family	Veillonellaceae	5705	7305112	*BC011	Family	Clostridiaceae	986	1332216	*BC012	Family	Clostridiaceae	935	1072801
*BC002	Order	Thermodesulfobacteriales	2	0.0009723654	*BC004	Family	Lachnospiraceae	21352	2023368	*BC005	Order	Chlorobiales	1	0.001069427	*BC006	Order	Deferribacterales	1	0.0008924985	*BC007	Order	Methanobacteriales	8	0.007909046	*BC008	Order	Rhodocyclales	10	0.01130007	*BC009	Order	Pelagicoccales	1	0.001073192	*BC010	Family	Porphyromonadaceae	15321	1961816	*BC011	Family	Ruminococcaceae	7736	1045236	*BC012	Family	Coriobacteriaceae	69	0.0791693
*BC002	Order	Oscillatoriales	2	0.0009723654	*BC004	Family	Bacteroidaceae	7957	754025	*BC005	Order	Rhodocyclales	2	0.002138854	*BC006	Order	Holophagales	1	0.0008924985	*BC007	Order	Cerasicoccales	4	0.003954523	*BC008	Order	Pseudanabaenales	3	0.003390022	*BC009	Order	Entomoplasmatales	1	0.001073192	*BC010	Family	Alcaligenaceae	4559	5837687	*BC011	Family	Flavobacteriaceae	13259	1791466	*BC012	Family	Bacillaceae	74	0.0849062
*BC002	Order	Puniceicoccales	1	0.0004861827	*BC004	Family	Heliobacteriaceae	225	0.2132156	*BC005	Order	Caulobacterales	3	0.003208282	*BC006	Order	Chlorobiales	2	0.001784997	*BC007	Order	Kiloniellales	2	0.001977261	*BC008	Order	Pelagicoccales	6	0.006780044	*BC009	Family	Unclassified	10793	1158296	*BC010	Family	Paenibacillaceae	13	0.01664618	*BC011	Family	Porphyromonadaceae	1705	230368	*BC012	Family	Rickettsiaceae	33	0.03786357
*BC002	Order	Borreliales	1	0.0004861827	*BC004	Family	Clostridiaceae	8722	8265183	*BC005	Order	Caldithrixales	8	0.008555418	*BC006	Order	Pseudanabaenales	1	0.0008924985	*BC007	Order	Thermodesulfobacteriales	5	0.004943154	*BC008	Order	Entomoplasmatales	9	0.01017007	*BC009	Family	Ruminococcaceae	13406	1438721	*BC010	Family	Comamonadaceae	263	0.336765	*BC011	Family	Alcaligenaceae	1914	2586067	*BC012	Family	Leuconostocaceae	137	0.1571912
*BC002	Order	Euzebyales	1	0.0004861827	*BC004	Family	Enterobacteriaceae	1025	0.9713154	*BC005	Order	Elusimicrobiales	2	0.002138854	*BC006	Family	Unclassified	8844	7893257	*BC007	Order	Myxococcales	2	0.001977261	*BC008	Order	Myxococcales	3	0.003390022	*BC009	Family	Lachnospiraceae	16181	1736531	*BC010	Family	Lactobacillaceae	802	1026941	*BC011	Family	Enterobacteriaceae	3448	4658704	*BC012	Family	Lactobacillaceae	2008	2303941
*BC002	Order	Chlorobiales	1	0.0004861827	*BC004	Family	Flavobacteriaceae	1195	1132412	*BC005	Order	Pseudanabaenales	1	0.001069427	*BC006	Family	Peptococcaceae	1301	1161141	*BC007	Order	Rhodocyclales	4	0.003954523	*BC008	Order	(Microviridae)	3	0.003390022	*BC009	Family	Prevotellaceae	6008	6447736	*BC010	Family	Coriobacteriaceae	1661	2126869	*BC011	Family	Sphingobacteriaceae	955	1290331	*BC012	Family	Ruminococcaceae	989	113476
*BC002	Family	Unclassified	11436	5559985	*BC004	Family	Nostocaceae	874	0.8282241	*BC005	Order	Halobacteriales	2	0.002138854	*BC006	Family	Cellulomonadaceae	4	0.003569994	*BC007	Order	Gallionellales	3	0.002965892	*BC008	Order	Sphingomonadales	3	0.003390022	*BC009	Family	Flavobacteriaceae	1870	2006868	*BC010	Family	Pasteurellaceae	51	0.06530424	*BC011	Family	Yaniellaceae	2	0.002702265	*BC012	Family	Caldilineaceae	18	0.02065286
*BC002	Family	Veillonellaceae	131878	641168	*BC004	Family	Coriobacteriaceae	766	0.7258806	*BC005	Order	Thermobaculales	1	0.001069427	*BC006	Family	Coriobacteriaceae	1848	1649337	*BC007	Order	Aeromonadales	1	0.0009886307	*BC008	Order	Caulobacterales	5	0.005650037	*BC009	Family	Phormidiaceae	106	0.1137583	*BC010	Family	Clostridiaceae	686	0.878406	*BC011	Family	Alteromonadaceae	87	0.1175485	*BC012	Family	Phormidiaceae	82	0.09408525
*BC002	Family	Enterobacteriaceae	24486	1190467	*BC004	Family	Desulfohalobiaceae	214	0.2027917	*BC005	Order	Cerasicoccales	1	0.001069427	*BC006	Family	Flavobacteriaceae	5465	4877504	*BC007	Order	Deinococcales	1	0.0009886307	*BC008	Order	Leptospirales	2	0.002260015	*BC009	Family	Streptomycetaceae	230	0.2468341	*BC010	Family	Bifidobacteriaceae	3217	4119289	*BC011	Family	Brevibacteriaceae	98	0.132411	*BC012	Family	Fusobacteriaceae	7	0.008031668
*BC002	Family	Bacteroidaceae	13692	6656813	*BC004	Family	Propionibacteriaceae	69	0.06538611	*BC005	Order	Thermales	1	0.001069427	*BC006	Family	Bacteroidaceae	24502	21868	*BC007	Order	Entomoplasmatales	2	0.001977261	*BC008	Order	Thermales	4	0.004520029	*BC009	Family	Clostridiaceae	5782	6205194	*BC010	Family	Gallionellaceae	9	0.01152428	*BC011	Family	Rickettsiaceae	33	0.04458736	*BC012	Family	Rhodocyclaceae	224	0.2570134
*BC002	Family	Thermodesulfovibrionaceae	35	0.01701639	*BC004	Family	Nocardioidaceae	123	0.1165579	*BC005	Order	Anaerolineales	1	0.001069427	*BC006	Family	Veillonellaceae	18343	163711	*BC007	Order	(Microviridae)	4	0.003954523	*BC008	Order	Thermicanales	1	0.001130007	*BC009	Family	Enterobacteriaceae	2491	2673321	*BC010	Family	Streptococcaceae	504	0.6453596	*BC011	Family	Caldilineaceae	74	0.09998379	*BC012	Family	Chitinophagaceae	29	0.03327405
*BC002	Family	Aeromonadaceae	53	0.02576768	*BC004	Family	Peptococcaceae	197	0.1866821	*BC005	Order	Gallionellales	1	0.001069427	*BC006	Family	Caulobacteraceae	16	0.01427998	*BC007	Order	Exiguobacterales	2	0.001977261	*BC008	Order	Chrysiogenales	1	0.001130007	*BC009	Family	Desulfovibrionaceae	392	0.4206911	*BC010	Family	Enterococcaceae	21	0.02688998	*BC011	Family	Lachnospiraceae	5027	6792142	*BC012	Family	Nocardioidaceae	12	0.01376857
*BC002	Family	Lachnospiraceae	4506	2190739	*BC004	Family	Phormidiaceae	91	0.08623385	*BC005	Family	Unclassified	5888	6296787	*BC006	Family	Paenibacillaceae	419	0.3739569	*BC007	Order	Chlorobiales	1	0.0009886307	*BC008	Family	Unclassified	7870	8893158	*BC009	Family	Desulfohalobiaceae	191	0.2049796	*BC010	Family	Syntrophomonadaceae	7	0.008963327	*BC011	Family	Desulfovibrionaceae	541	0.7309626	*BC012	Family	Alteromonadaceae	15	0.01721072
*BC002	Family	Clostridiaceae	2591	1259699	*BC004	Family	Micromonosporaceae	111	0.1051864	*BC005	Family	Flavobacteriaceae	3474	371519	*BC006	Family	Enterobacteriaceae	2027	1809095	*BC007	Order	Neisseriales	1	0.0009886307	*BC008	Family	Veillonellaceae	24768	2798802	*BC009	Family	Sphingobacteriaceae	1486	1594763	*BC010	Family	Shewanellaceae	66	0.08451137	*BC011	Family	Veillonellaceae	2702	3650759	*BC012	Family	Sphingobacteriaceae	283	0.3247088
*BC002	Family	Bifidobacteriaceae	3260	1584956	*BC004	Family	Alteromonadaceae	60	0.05685749	*BC005	Family	Bacteroidaceae	15906	1701031	*BC006	Family	Lachnospiraceae	14758	1317149	*BC007	Order	Borreliales	2	0.001977261	*BC008	Family	Enterobacteriaceae	3013	3404712	*BC009	Family	Caldicellulosiruptoraceae	214	0.229663	*BC010	Family	Alteromonadaceae	164	0.209998	*BC011	Family	Bacillaceae	99	0.1337621	*BC012	Family	Heliobacteriaceae	7	0.008031668
*BC002	Family	Nocardioidaceae	182	0.08848525	*BC004	Family	Rivulariaceae	40	0.03790499	*BC005	Family	Enterobacteriaceae	1289	1378492	*BC006	Family	Ruminococcaceae	16230	1448525	*BC007	Order	Verrucomicrobiales	1	0.0009886307	*BC008	Family	Glycomycetaceae	42	0.04746031	*BC009	Family	Caldilineaceae	344	0.3691779	*BC010	Family	Staphylococcaceae	28	0.03585331	*BC011	Family	Peptococcaceae	45	0.06080095	*BC012	Family	Hyphomonadaceae	1	0.001147381
*BC002	Family	Peptococcaceae	1516	0.737053	*BC004	Family	Erysipelotrichaceae	1579	14963	*BC005	Family	Lachnospiraceae	25050	2678915	*BC006	Family	Caldilineaceae	69	0.0615824	*BC007	Family	Unclassified	11846	1171132	*BC008	Family	Clostridiaceae	4011	4532459	*BC009	Family	Bacteroidaceae	12993	1394398	*BC010	Family	Corynebacteriaceae	252	0.3226798	*BC011	Family	Phormidiaceae	63	0.08512133	*BC012	Family	Eubacteriaceae	18	0.02065286
*BC002	Family	Alteromonadaceae	681	0.3310904	*BC004	Family	Streptomycetaceae	111	0.1051864	*BC005	Family	Brevibacteriaceae	125	0.1336784	*BC006	Family	Heliobacteriaceae	232	0.2070597	*BC007	Family	Lachnospiraceae	16165	1598122	*BC008	Family	Desulfovibrionaceae	897	1013617	*BC009	Family	Bifidobacteriaceae	1462	1569006	*BC010	Family	Streptomycetaceae	58	0.07426757	*BC011	Family	Thiotrichaceae	12	0.01621359	*BC012	Family	Nostocaceae	85	0.09752739
*BC002	Family	Streptomycetaceae	260	0.1264075	*BC004	Family	Anaerobrancaceae	123	0.1165579	*BC005	Family	Aminiphilaceae	5	0.005347136	*BC006	Family	Thermomonosporaceae	68	0.0606899	*BC007	Family	Bacteroidaceae	22722	2246367	*BC008	Family	Bacteroidaceae	8460	9559862	*BC009	Family	Thermodesulfovibrionaceae	171	0.1835158	*BC010	Family	Flavobacteriaceae	129	0.1651813	*BC011	Family	Fusobacteriaceae	5	0.006755661	*BC012	Family	Desulfovibrionaceae	16	0.0183581
*BC002	Family	Fusobacteriaceae	5774	2807219	*BC004	Family	Brevibacteriaceae	328	0.3108209	*BC005	Family	Clostridiaceae	7897	8445267	*BC006	Family	Halanaerobiaceae	4	0.003569994	*BC007	Family	Actinomycetaceae	184	0.1819081	*BC008	Family	Flavobacteriaceae	2043	2308605	*BC009	Family	Thermotogaceae	168	0.1802962	*BC010	Family	Rickettsiaceae	150	0.1920713	*BC011	Family	Streptococcaceae	1001	1352483	*BC012	Family	Glycomycetaceae	2	0.002294762
*BC002	Family	Paenibacillaceae	174	0.08459578	*BC004	Family	Caldithrixaceae	145	0.1374056	*BC005	Family	Sphingobacteriaceae	1249	1335715	*BC006	Family	Alcaligenaceae	2370	2115222	*BC007	Family	Paraprevotellaceae	528	0.521997	*BC008	Family	Thermodesulfovibrionaceae	285	0.3220521	*BC009	Family	Thermoanaerobacteraceae	63	0.06761108	*BC010	Family	Bacillaceae	27	0.03457283	*BC011	Family	Odoribacteraceae	168	0.2269902	*BC012	Family	Streptococcaceae	67	0.07687453
*BC002	Family	Halobacteroidaceae	155	0.07535832	*BC004	Family	Thermomonosporaceae	117	0.1108721	*BC005	Family	Caldilineaceae	276	0.2951619	*BC006	Family	Brevibacteriaceae	222	0.1981347	*BC007	Family	Clostridiaceae	7812	7723183	*BC008	Family	Bacillaceae	423	0.4779931	*BC009	Family	Porphyromonadaceae	8464	9083494	*BC010	Family	Erysipelotrichaceae	86	0.1101209	*BC011	Family	Bifidobacteriaceae	300	0.4053397	*BC012	Family	Rhodobacteraceae	24	0.02753715
*BC002	Family	Pseudonocardiaceae	36	0.01750258	*BC004	Family	Peptostreptococcaceae	313	0.2966066	*BC005	Family	Bifidobacteriaceae	71	0.07592933	*BC006	Family	Rickettsiaceae	55	0.04908742	*BC007	Family	Ruminococcaceae	17449	1725062	*BC008	Family	Caldilineaceae	313	0.3536923	*BC009	Family	Comamonadaceae	180	0.1931745	*BC010	Family	Eubacteriaceae	22	0.02817046	*BC011	Family	Actinomycetaceae	9	0.01216019	*BC012	Family	Pseudanabaenaceae	3	0.003442143
*BC002	Family	Heliobacteriaceae	23	0.0111822	*BC004	Family	Microbacteriaceae	595	0.5638368	*BC005	Family	Veillonellaceae	6729	7196176	*BC006	Family	Bifidobacteriaceae	4344	3877014	*BC007	Family	Desulfohalobiaceae	222	0.219476	*BC008	Family	Peptococcaceae	288	0.3254421	*BC009	Family	Alcaligenaceae	1840	1974673	*BC010	Family	Mycoplasmataceae	6	0.007682852	*BC011	Family	Coriobacteriaceae	86	0.1161974	*BC012	Family	Geobacteraceae	94	0.1078538
*BC002	Family	Bacillaceae	327	0.1589817	*BC004	Family	Sphingobacteriaceae	136	0.128877	*BC005	Family	Ruminococcaceae	10561	1129422	*BC006	Family	Enterococcaceae	35	0.03123745	*BC007	Family	Thermovenabulum	208	0.2056352	*BC008	Family	Verrucomicrobiaceae	2384	2693938	*BC009	Family	Peptococcaceae	338	0.3627388	*BC010	Family	Caldithrixaceae	7	0.008963327	*BC011	Family	Lactobacillaceae	73	0.09863266	*BC012	Family	Thermomonosporaceae	3	0.003442143
*BC002	Family	Thermoanaerobacteraceae	31	0.01507166	*BC004	Family	Veillonellaceae	1484	1406275	*BC005	Family	Paraprevotellaceae	3754	401463	*BC006	Family	Porphyromonadaceae	1025	0.914811	*BC007	Family	Porphyromonadaceae	2851	2818586	*BC008	Family	Syntrophomonadaceae	12	0.01356009	*BC009	Family	Odoribacteraceae	1011	1084997	*BC010	Family	Piscirickettsiaceae	8	0.0102438	*BC011	Family	Thermoactinomycetaceae	3	0.004053397	*BC012	Family	Burkholderiaceae	35	0.04015834
*BC002	Family	Rickettsiaceae	71	0.03451897	*BC004	Family	Planococcaceae	6	0.005685749	*BC005	Family	Porphyromonadaceae	4865	5202764	*BC006	Family	Rikenellaceae	498	0.4444643	*BC007	Family	Flavobacteriaceae	4747	469303	*BC008	Family	Prevotellaceae	2117	2392226	*BC009	Family	Veillonellaceae	1877	2014381	*BC010	Family	Thermomonosporaceae	55	0.07042614	*BC011	Family	Chromatiaceae	14	0.01891585	*BC012	Family	Moraxellaceae	39	0.04474786
*BC002	Family	Syntrophaceae	14	0.006806558	*BC004	Family	Paraprevotellaceae	322	0.3051352	*BC005	Family	Verrucomicrobiaceae	765	0.8181118	*BC006	Family	Desulfovibrionaceae	622	0.5551341	*BC007	Family	Caldilineaceae	482	0.47652	*BC008	Family	Ruminococcaceae	14804	1672863	*BC009	Family	Nostocaceae	432	0.4636188	*BC010	Family	Brevibacteriaceae	95	0.1216452	*BC011	Family	Chitinophagaceae	26	0.03512944	*BC012	Family	Anaerobrancaceae	3	0.003442143
*BC002	Family	Chromatiaceae	109	0.05299391	*BC004	Family	Vibrionaceae	24	0.02274299	*BC005	Family	Streptomycetaceae	108	0.1154981	*BC006	Family	Fusobacteriaceae	13	0.01160248	*BC007	Family	Micromonosporaceae	16	0.01581809	*BC008	Family	Lachnospiraceae	3833	4331318	*BC009	Family	Brevibacteriaceae	106	0.1137583	*BC010	Family	Thiohalorhabdaceae	3	0.003841426	*BC011	Family	Flexibacteraceae	31	0.0418851	*BC012	Family	Xanthomonadaceae	2	0.002294762
*BC002	Family	Mycobacteriaceae	4	0.001944731	*BC004	Family	Thermodesulfovibrionaceae	89	0.08433861	*BC005	Family	Actinomycetaceae	57	0.06095735	*BC006	Family	Clostridiaceae	4326	3860949	*BC007	Family	Synergistaceae	231	0.2283737	*BC008	Family	Microbacteriaceae	309	0.3491723	*BC009	Family	Verrucomicrobiaceae	1206	1294269	*BC010	Family	Actinosynnemataceae	10	0.01280475	*BC011	Family	Micrococcaceae	3	0.004053397	*BC012	Family	Rhodothermaceae	9	0.01032643
*BC002	Family	Flavobacteriaceae	123	0.05980047	*BC004	Family	Deinococcaceae	7	0.006633373	*BC005	Family	Nostocaceae	408	0.4363263	*BC006	Family	Deinococcaceae	7	0.00624749	*BC007	Family	Brevibacteriaceae	130	0.128522	*BC008	Family	Brevibacteriaceae	70	0.07910051	*BC009	Family	Campylobacteraceae	17	0.01824426	*BC010	Family	Chromatiaceae	30	0.03841426	*BC011	Family	Streptomycetaceae	18	0.02432038	*BC012	Family	Hyphomicrobiaceae	47	0.05392691
*BC002	Family	Pasteurellaceae	20	0.009723654	*BC004	Family	Desulfobacteraceae	53	0.05022411	*BC005	Family	Microbacteriaceae	568	0.6074346	*BC006	Family	Comamonadaceae	481	0.4292918	*BC007	Family	Desulfovibrionaceae	580	0.5734059	*BC008	Family	Coriobacteriaceae	1129	1275778	*BC009	Family	Lactobacillaceae	111	0.1191243	*BC010	Family	Hydrogenophilaceae	3	0.003841426	*BC011	Family	Halomonadaceae	4	0.005404529	*BC012	Family	Thermaceae	7	0.008031668
*BC002	Family	Desulfobacteraceae	29	0.0140993	*BC004	Family	Thermoanaerobacteraceae	134	0.1269817	*BC005	Family	Peptococcaceae	232	0.2481071	*BC006	Family	Alteromonadaceae	40	0.03569994	*BC007	Family	Microbacteriaceae	231	0.2283737	*BC008	Family	Alteromonadaceae	52	0.05876038	*BC009	Family	Litoricolaceae	7	0.007512342	*BC010	Family	Dethiosulfovibrionaceae	6	0.007682852	*BC011	Family	Pasteurellaceae	45	0.06080095	*BC012	Family	Desulfobacteraceae	4	0.004589525
*BC002	Family	Ruminococcaceae	264	0.1283522	*BC004	Family	Thermicanaceae	46	0.04359074	*BC005	Family	Thermomonosporaceae	16	0.01711084	*BC006	Family	Gemellaceae	218	0.1945647	*BC007	Family	Veillonellaceae	3500	3460208	*BC008	Family	Porphyromonadaceae	1477	1669021	*BC009	Family	Bacillaceae	32	0.03434213	*BC010	Family	Thermoanaerobacteraceae	9	0.01152428	*BC011	Family	Microbacteriaceae	21	0.02837378	*BC012	Family	Vibrionaceae	11	0.01262119
*BC002	Family	Caldicellulosiruptoraceae	14	0.006806558	*BC004	Family	Actinosynnemataceae	6	0.005685749	*BC005	Family	Yaniellaceae	6	0.006416563	*BC006	Family	Sphingobacteriaceae	764	0.6818689	*BC007	Family	Enterobacteriaceae	1792	1771626	*BC008	Family	Rhodobacteraceae	67	0.07571049	*BC009	Family	Paraprevotellaceae	925	0.9927023	*BC010	Family	Gemellaceae	14	0.01792665	*BC011	Family	Synergistaceae	10	0.01351132	*BC012	Family	Enterococcaceae	15	0.01721072
*BC002	Family	Lactobacillaceae	2038	0.9908403	*BC004	Family	Glycomycetaceae	68	0.06443848	*BC005	Family	Desulfovibrionaceae	288	0.3079951	*BC006	Family	Rhodobacteraceae	26	0.02320496	*BC007	Family	Desulfobacteraceae	9	0.008897677	*BC008	Family	Dermabacteraceae	3	0.003390022	*BC009	Family	Moraxellaceae	20	0.02146383	*BC010	Family	Leuconostocaceae	40	0.05121901	*BC011	Family	Gemellaceae	28	0.0378317	*BC012	Family	Shewanellaceae	17	0.01950548
*BC002	Family	Polyangiaceae	5	0.002430914	*BC004	Family	Thiotrichaceae	226	0.2141632	*BC005	Family	Bdellovibrionaceae	18	0.01924969	*BC006	Family	Caldithrixaceae	50	0.04462493	*BC007	Family	Peptococcaceae	381	0.3766683	*BC008	Family	Streptococcaceae	908	1026047	*BC009	Family	Rhodocyclaceae	82	0.08800172	*BC010	Family	Nostocaceae	23	0.02945093	*BC011	Family	Campylobacteraceae	3	0.004053397	*BC012	Family	Bifidobacteriaceae	134	0.1537491
*BC002	Family	Thiotrichaceae	18	0.008751288	*BC004	Family	Campylobacteraceae	15	0.01421437	*BC005	Family	Thermodesulfovibrionaceae	97	0.1037344	*BC006	Family	Thermaceae	5	0.004462493	*BC007	Family	Streptomycetaceae	90	0.08897677	*BC008	Family	Micromonosporaceae	22	0.02486016	*BC009	Family	Coriobacteriaceae	287	0.308006	*BC010	Family	Pseudonocardiaceae	7	0.008963327	*BC011	Family	Planococcaceae	3	0.004053397	*BC012	Family	Mycoplasmataceae	4	0.004589525
*BC002	Family	Ectothiorhodospiraceae	9	0.004375644	*BC004	Family	Eubacteriaceae	90	0.08528623	*BC005	Family	Thermovenabulum	115	0.1229841	*BC006	Family	Rhodocyclaceae	83	0.07407738	*BC007	Family	Odoribacteraceae	834	0.824518	*BC008	Family	Actinomycetaceae	279	0.3152721	*BC009	Family	Pasteurellaceae	120	0.128783	*BC010	Family	Peptococcaceae	45	0.05762139	*BC011	Family	Moraxellaceae	15	0.02026698	*BC012	Family	Sulfobacillaceae	3	0.003442143
*BC002	Family	Microbacteriaceae	177	0.08605433	*BC004	Family	Alcaligenaceae	103	0.09760536	*BC005	Family	Phormidiaceae	95	0.1015956	*BC006	Family	Streptococcaceae	323	0.288277	*BC007	Family	Thermodesulfovibrionaceae	228	0.2254078	*BC008	Family	Sphingobacteriaceae	1225	1384259	*BC009	Family	Streptococcaceae	120	0.128783	*BC010	Family	Desulfonatronumaceae	2	0.002560951	*BC011	Family	Shewanellaceae	9	0.01216019	*BC012	Family	Halobacteroidaceae	10	0.01147381
*BC002	Family	Actinomycetaceae	19	0.009237471	*BC004	Family	Symbiobacteriaceae	20	0.0189525	*BC005	Family	Syntrophaceae	7	0.00748599	*BC006	Family	Shewanellaceae	95	0.08478736	*BC007	Family	Promicromonosporaceae	30	0.02965892	*BC008	Family	Deinococcaceae	5	0.005650037	*BC009	Family	Coxiellaceae	52	0.05580597	*BC010	Family	Acholeplasmataceae	23	0.02945093	*BC011	Family	Streptosporangiaceae	2	0.002702265	*BC012	Family	Legionellaceae	10	0.01147381
*BC002	Family	Desulfonatronumaceae	17	0.008265106	*BC004	Family	Gemellaceae	70	0.06633373	*BC005	Family	Contubernalisaceae	13	0.01390255	*BC006	Family	Erysipelotrichaceae	173	0.1544023	*BC007	Family	Prevotellaceae	1934	1912012	*BC008	Family	Desulfobacteraceae	103	0.1163908	*BC009	Family	Flexibacteraceae	45	0.04829362	*BC010	Family	Prevotellaceae	6	0.007682852	*BC011	Family	Aminiphilaceae	2	0.002702265	*BC012	Family	Dethiosulfovibrionaceae	5	0.005736906
*BC002	Family	Erysipelotrichaceae	30	0.01458548	*BC004	Family	Lactobacillaceae	285	0.2700731	*BC005	Family	Anaerobrancaceae	31	0.03315224	*BC006	Family	Caldicellulosiruptoraceae	115	0.1026373	*BC007	Family	Sphingobacteriaceae	1879	1857637	*BC008	Family	Bifidobacteriaceae	3510	3966326	*BC009	Family	Pseudomonadaceae	11	0.01180511	*BC010	Family	Phormidiaceae	29	0.03713378	*BC011	Family	Aerococcaceae	9	0.01216019	*BC012	Family	Caldicellulosiruptoraceae	14	0.01606334
*BC002	Family	Hyphomonadaceae	16	0.007778923	*BC004	Family	Leptotrichiaceae	17	0.01610962	*BC005	Family	Propionibacteriaceae	45	0.04812422	*BC006	Family	Nostocaceae	145	0.1294123	*BC007	Family	Ectothiorhodospiraceae	13	0.0128522	*BC008	Family	Rhizobiaceae	3	0.003390022	*BC009	Family	Anaerobrancaceae	187	0.2006868	*BC010	Family	Rhodothermaceae	12	0.0153657	*BC011	Family	Thermotogaceae	6	0.008106793	*BC012	Family	Thiotrichaceae	13	0.01491595
*BC002	Family	Streptococcaceae	78	0.03792225	*BC004	Family	Caulobacteraceae	3	0.002842874	*BC005	Family	Comamonadaceae	87	0.09304017	*BC006	Family	Pseudonocardiaceae	20	0.01784997	*BC007	Family	Caldicellulosiruptoraceae	156	0.1542264	*BC008	Family	Halobacteroidaceae	20	0.02260015	*BC009	Family	Alteromonadaceae	38	0.04078128	*BC010	Family	Vibrionaceae	16	0.0204876	*BC011	Family	Erysipelotrichaceae	71	0.09593039	*BC012	Family	Amoebophilaceae	2	0.002294762
*BC002	Family	Eubacteriaceae	76	0.03694988	*BC004	Family	Thermoactinomycetaceae	33	0.03127162	*BC005	Family	Desulfohalobiaceae	70	0.0748599	*BC006	Family	Odoribacteraceae	199	0.1776072	*BC007	Family	Desulfonatronumaceae	20	0.01977262	*BC008	Family	Erysipelotrichaceae	444	0.5017233	*BC009	Family	Xanthomonadaceae	27	0.02897618	*BC010	Family	Rhodocyclaceae	10	0.01280475	*BC011	Family	Thermoanaerobacteraceae	18	0.02432038	*BC012	Family	Thermotogaceae	15	0.01721072
*BC002	Family	Gemellaceae	85	0.04132553	*BC004	Family	Chitinophagaceae	23	0.02179537	*BC005	Family	Streptococcaceae	34	0.03636052	*BC006	Family	Burkholderiaceae	69	0.0615824	*BC007	Family	Heliobacteriaceae	56	0.05536332	*BC008	Family	Gomphosphaeriaceae	1	0.001130007	*BC009	Family	Microbacteriaceae	19	0.02039064	*BC010	Family	Helicobacteraceae	12	0.0153657	*BC011	Family	Mycoplasmataceae	6	0.008106793	*BC012	Family	Syntrophaceae	6	0.006884287
*BC002	Family	Mycoplasmataceae	45	0.02187822	*BC004	Family	Xanthomonadaceae	18	0.01705725	*BC005	Family	Rhizobiaceae	60	0.06416563	*BC006	Family	Leuconostocaceae	65	0.05801241	*BC007	Family	Microcystaceae	3	0.002965892	*BC008	Family	Streptomycetaceae	98	0.1107407	*BC009	Family	Rhodobacteraceae	124	0.1330758	*BC010	Family	Methylophilaceae	7	0.008963327	*BC011	Family	Vibrionaceae	15	0.02026698	*BC012	Family	Ferrimonadaceae	3	0.003442143
*BC002	Family	Leuconostocaceae	59	0.02868478	*BC004	Family	Actinomycetaceae	77	0.0729671	*BC005	Family	Odoribacteraceae	617	0.6598366	*BC006	Family	Legionellaceae	12	0.01070998	*BC007	Family	Rhodobacteraceae	67	0.06623826	*BC008	Family	Enterococcaceae	36	0.04068026	*BC009	Family	Gemellaceae	74	0.07941619	*BC010	Family	Tsukamurellaceae	2	0.002560951	*BC011	Family	Peptostreptococcaceae	30	0.04053397	*BC012	Family	Staphylococcaceae	40	0.04589524
*BC002	Family	Kiloniellaceae	7	0.003403279	*BC004	Family	Rhodothermaceae	21	0.01990012	*BC005	Family	Erysipelotrichaceae	116	0.1240536	*BC006	Family	Actinomycetaceae	30	0.02677496	*BC007	Family	Rickettsiaceae	30	0.02965892	*BC008	Family	Oxalobacteraceae	601	0.6791344	*BC009	Family	Shewanellaceae	40	0.04292767	*BC010	Family	Chitinophagaceae	26	0.03329236	*BC011	Family	Amoebophilaceae	3	0.004053397	*BC012	Family	Paenibacillaceae	35	0.04015834
*BC002	Family	Nostocaceae	138	0.06709321	*BC004	Family	Thiohalorhabdaceae	12	0.0113715	*BC005	Family	Caldicellulosiruptoraceae	86	0.09197074	*BC006	Family	Planococcaceae	22	0.01963497	*BC007	Family	Syntrophomonadaceae	6	0.005931784	*BC008	Family	Odoribacteraceae	62	0.07006045	*BC009	Family	Thiotrichaceae	19	0.02039064	*BC010	Family	Carnobacteriaceae	11	0.01408523	*BC011	Family	Turicibacteraceae	2	0.002702265	*BC012	Family	Neisseriaceae	12	0.01376857
*BC002	Family	Syntrophomonadaceae	26	0.01264075	*BC004	Family	Nocardiaceae	31	0.02937637	*BC005	Family	Alcaligenaceae	469	0.5015613	*BC006	Family	Synergistaceae	6	0.005354991	*BC007	Family	Aminiphilaceae	57	0.05635195	*BC008	Family	Nostocaceae	241	0.2723318	*BC009	Family	Neisseriaceae	7	0.007512342	*BC010	Family	Moraxellaceae	8	0.0102438	*BC011	Family	Pseudomonadaceae	2	0.002702265	*BC012	Family	Phyllobacteriaceae	1	0.001147381
*BC002	Family	Porphyromonadaceae	28	0.01361312	*BC004	Family	Bacillaceae	44	0.04169549	*BC005	Family	Chitinophagaceae	34	0.03636052	*BC006	Family	Chitinophagaceae	36	0.03212995	*BC007	Family	Nostocaceae	194	0.1917944	*BC008	Family	Phormidiaceae	52	0.05876038	*BC009	Family	Leuconostocaceae	39	0.04185447	*BC010	Family	Aeromonadaceae	13	0.01664618	*BC011	Family	Thermodesulfovibrionaceae	18	0.02432038	*BC012	Family	Acholeplasmataceae	11	0.01262119
*BC002	Family	Enterococcaceae	24	0.01166838	*BC004	Family	Chromatiaceae	19	0.01800487	*BC005	Family	Pasteurellaceae	458	0.4897977	*BC006	Family	Lactobacillaceae	210	0.1874247	*BC007	Family	Coriobacteriaceae	266	0.2629758	*BC008	Family	Alcaligenaceae	122	0.1378609	*BC009	Family	Burkholderiaceae	16	0.01717107	*BC010	Family	Rhodospirillaceae	5	0.006402377	*BC011	Family	Carboxydocellaceae	10	0.01351132	*BC012	Family	Brevibacteriaceae	35	0.04015834
*BC002	Family	Carnobacteriaceae	16	0.007778923	*BC004	Family	Pseudomonadaceae	1	0.0009476248	*BC005	Family	Rhodobacteraceae	40	0.04277709	*BC006	Family	Streptomycetaceae	87	0.07764737	*BC007	Family	Piscirickettsiaceae	3	0.002965892	*BC008	Family	Lactobacillaceae	106	0.1197808	*BC009	Family	Eubacteriaceae	42	0.04507405	*BC010	Family	Micromonosporaceae	29	0.03713378	*BC011	Family	Nostocaceae	43	0.05809868	*BC012	Family	Pasteurellaceae	29	0.03327405
*BC002	Family	Brevibacteriaceae	12	0.005834192	*BC004	Family	Paenibacillaceae	58	0.05496224	*BC005	Family	Methanobacteriaceae	35	0.03742995	*BC006	Family	Moraxellaceae	27	0.02409746	*BC007	Family	Thermicanaceae	98	0.09688582	*BC008	Family	Eubacteriaceae	94	0.1062207	*BC009	Family	Heliobacteriaceae	38	0.04078128	*BC010	Family	Ectothiorhodospiraceae	9	0.01152428	*BC011	Family	Thermomonosporaceae	31	0.0418851	*BC012	Family	Verrucomicrobiaceae	3	0.003442143
*BC002	Family	Nocardiaceae	6	0.002917096	*BC004	Family	Chroococcaceae	3	0.002842874	*BC005	Family	Anaeroplasmataceae	53	0.05667964	*BC006	Family	Microbacteriaceae	50	0.04462493	*BC007	Family	Thermoanaerobacteraceae	37	0.03657934	*BC008	Family	Carboxydocellaceae	13	0.0146901	*BC009	Family	Glycomycetaceae	13	0.01395149	*BC010	Family	Flexibacteraceae	19	0.02432903	*BC011	Family	Idiomarinaceae	2	0.002702265	*BC012	Family	Odoribacteraceae	9	0.01032643
*BC002	Family	Caldilineaceae	14	0.006806558	*BC004	Family	Porphyromonadaceae	66	0.06254324	*BC005	Family	Moraxellaceae	27	0.02887454	*BC006	Family	Peptostreptococcaceae	11	0.009817484	*BC007	Family	Streptococcaceae	42	0.04152249	*BC008	Family	Synergistaceae	229	0.2587717	*BC009	Family	Rickettsiaceae	39	0.04185447	*BC010	Family	Glycomycetaceae	4	0.005121901	*BC011	Family	Leuconostocaceae	46	0.06215208	*BC012	Family	Prevotellaceae	4	0.004589525
*BC002	Family	Oceanospirillaceae	10	0.004861827	*BC004	Family	Comamonadaceae	13	0.01231912	*BC005	Family	Mycoplasmataceae	11	0.0117637	*BC006	Family	Coprobacillaceae	25	0.02231246	*BC007	Family	Bifidobacteriaceae	257	0.2540781	*BC008	Family	Thermoactinomycetaceae	17	0.01921012	*BC009	Family	Synergistaceae	17	0.01824426	*BC010	Family	Microbacteriaceae	23	0.02945093	*BC011	Family	Rhodobacteraceae	12	0.01621359	*BC012	Family	Campylobacteraceae	9	0.01032643
*BC002	Family	Vibrionaceae	99	0.04813208	*BC004	Family	Contubernalisaceae	21	0.01990012	*BC005	Family	Alteromonadaceae	16	0.01711084	*BC006	Family	Carboxydocellaceae	18	0.01606497	*BC007	Family	Anaerobrancaceae	201	0.1987148	*BC008	Family	Paenibacillaceae	184	0.2079214	*BC009	Family	Vibrionaceae	11	0.01180511	*BC010	Family	Pelagicoccaceae	3	0.003841426	*BC011	Family	Halanaerobiaceae	1	0.001351132	*BC012	Family	Peptostreptococcaceae	12	0.01376857
*BC002	Family	Aerococcaceae	2	0.0009723654	*BC004	Family	Caldicellulosiruptoraceae	42	0.03980024	*BC005	Family	Campylobacteraceae	28	0.02994396	*BC006	Family	Thiotrichaceae	22	0.01963497	*BC007	Family	Aerococcaceae	8	0.007909046	*BC008	Family	Moraxellaceae	13	0.0146901	*BC009	Family	Thermoactinomycetaceae	11	0.01180511	*BC010	Family	Thiotrichaceae	4	0.005121901	*BC011	Family	Microviridae	5	0.006755661	*BC012	Family	Desulfonatronumaceae	4	0.004589525
*BC002	Family	Alcaligenaceae	53	0.02576768	*BC004	Family	Nannocystaceae	6	0.005685749	*BC005	Family	Coriobacteriaceae	122	0.1304701	*BC006	Family	Helicobacteraceae	13	0.01160248	*BC007	Family	Thiotrichaceae	31	0.03064755	*BC008	Family	Actinosynnemataceae	5	0.005650037	*BC009	Family	Actinosynnemataceae	6	0.00643915	*BC010	Family	Fusobacteriaceae	22	0.02817046	*BC011	Family	Paenibacillaceae	10	0.01351132	*BC012	Family	Spirochaetaceae	2	0.002294762
*BC002	Family	Halomonadaceae	40	0.01944731	*BC004	Family	Streptococcaceae	185	0.1753106	*BC005	Family	Eubacteriaceae	68	0.07272105	*BC006	Family	Anaplasmataceae	4	0.003569994	*BC007	Family	Erysipelotrichaceae	218	0.2155215	*BC008	Family	Geobacteraceae	5	0.005650037	*BC009	Family	Paenibacillaceae	53	0.05687916	*BC010	Family	Thermicanaceae	3	0.003841426	*BC011	Family	Caulobacteraceae	4	0.005404529	*BC012	Family	Exiguobacteraceae	5	0.005736906
*BC002	Family	Shewanellaceae	8	0.003889462	*BC004	Family	Sinobacteraceae	9	0.008528623	*BC005	Family	Rikenellaceae	24	0.02566625	*BC006	Family	Dethiosulfovibrionaceae	6	0.005354991	*BC007	Family	Pseudoalteromonadaceae	3	0.002965892	*BC008	Family	Shewanellaceae	13	0.0146901	*BC009	Family	Aminiphilaceae	6	0.00643915	*BC010	Family	Coprobacillaceae	20	0.02560951	*BC011	Family	Rhodocyclaceae	10	0.01351132	*BC012	Family	Gemellaceae	17	0.01950548
*BC002	Family	Ferrimonadaceae	7	0.003403279	*BC004	Family	Ectothiorhodospiraceae	13	0.01231912	*BC005	Family	Hyphomonadaceae	4	0.004277709	*BC006	Family	Phormidiaceae	36	0.03212995	*BC007	Family	Elusimicrobiaceae	204	0.2016807	*BC008	Family	Nocardioidaceae	43	0.04859032	*BC009	Family	Mycoplasmataceae	9	0.009658725	*BC010	Family	Nocardioidaceae	12	0.0153657	*BC011	Family	Thermogemmatisporaceae	1	0.001351132	*BC012	Family	Desulfohalobiaceae	1	0.001147381
*BC002	Family	Chroococcaceae	3	0.001458548	*BC004	Family	Enterococcaceae	29	0.02748112	*BC005	Family	Gemellaceae	79	0.08448475	*BC006	Family	Nocardioidaceae	4	0.003569994	*BC007	Family	Rhodospirillaceae	203	0.200692	*BC008	Family	Rikenellaceae	86	0.09718063	*BC009	Family	Actinomycetaceae	58	0.06224512	*BC010	Family	Caldilineaceae	48	0.06146282	*BC011	Family	Propionibacteriaceae	2	0.002702265	*BC012	Family	Flexibacteraceae	20	0.02294762
*BC002	Family	Exiguobacteraceae	24	0.01166838	*BC004	Family	Legionellaceae	18	0.01705725	*BC005	Family	Bacillaceae	36	0.03849938	*BC006	Family	Rhodospirillaceae	4	0.003569994	*BC007	Family	Bdellovibrionaceae	19	0.01878398	*BC008	Family	Xanthomonadaceae	46	0.05198034	*BC009	Family	Nocardioidaceae	6	0.00643915	*BC010	Family	Nocardiaceae	6	0.007682852	*BC011	Family	Staphylococcaceae	3	0.004053397	*BC012	Family	Coxiellaceae	3	0.003442143
*BC002	Family	Chitinophagaceae	11	0.00534801	*BC004	Family	Halomonadaceae	14	0.01326675	*BC005	Family	Microcystaceae	1	0.001069427	*BC006	Family	Tsukamurellaceae	1	0.0008924985	*BC007	Family	Alcaligenaceae	250	0.2471577	*BC008	Family	Dethiosulfovibrionaceae	30	0.03390022	*BC009	Family	Geobacteraceae	63	0.06761108	*BC010	Family	Campylobacteraceae	10	0.01280475	*BC011	Family	Desulfohalobiaceae	5	0.006755661	*BC012	Family	Microbacteriaceae	24	0.02753715
*BC002	Family	Thermicanaceae	16	0.007778923	*BC004	Family	Desulfonatronumaceae	56	0.05306699	*BC005	Family	Heliobacteriaceae	62	0.06630449	*BC006	Family	Bacillaceae	68	0.0606899	*BC007	Family	Yaniellaceae	17	0.01680672	*BC008	Family	Anaerobrancaceae	27	0.0305102	*BC009	Family	Enterococcaceae	30	0.03219575	*BC010	Family	Peptostreptococcaceae	3	0.003841426	*BC011	Family	Carnobacteriaceae	8	0.01080906	*BC012	Family	Streptomycetaceae	17	0.01950548
*BC002	Family	Sphingobacteriaceae	52	0.0252815	*BC004	Family	Coprobacillaceae	133	0.1260341	*BC005	Family	Flexibacteraceae	24	0.02566625	*BC006	Family	Campylobacteraceae	13	0.01160248	*BC007	Family	Alteromonadaceae	27	0.02669303	*BC008	Family	Symbiobacteriaceae	39	0.04407028	*BC009	Family	Yaniellaceae	1	0.001073192	*BC010	Family	Thermodesulfovibrionaceae	10	0.01280475	*BC011	Family	Oxalobacteraceae	4	0.005404529	*BC012	Family	Halomonadaceae	2	0.002294762
*BC002	Family	Pseudoalteromonadaceae	3	0.001458548	*BC004	Family	Thermovenabulum	13	0.01231912	*BC005	Family	Acholeplasmataceae	17	0.01818026	*BC006	Family	Corynebacteriaceae	8	0.007139988	*BC007	Family	Leuconostocaceae	44	0.04349975	*BC008	Family	Yaniellaceae	15	0.01695011	*BC009	Family	Pseudonocardiaceae	11	0.01180511	*BC010	Family	Psychromonadaceae	3	0.003841426	*BC011	Family	Thermaceae	3	0.004053397	*BC012	Family	Helicobacteraceae	3	0.003442143
*BC002	Family	Acetobacteraceae	6	0.002917096	*BC004	Family	Aerococcaceae	67	0.06349086	*BC005	Family	Paenibacillaceae	19	0.02031912	*BC006	Family	Aerococcaceae	14	0.01249498	*BC007	Family	Rikenellaceae	75	0.07414731	*BC008	Family	Halomonadaceae	65	0.07345048	*BC009	Family	Erysipelotrichaceae	71	0.07619661	*BC010	Family	Sporolactobacillaceae	1	0.001280475	*BC011	Family	Chlorobiaceae	2	0.002702265	*BC012	Family	Pseudoalteromonadaceae	3	0.003442143
*BC002	Family	Xanthomonadaceae	10	0.004861827	*BC004	Family	Pelobacteraceae	21	0.01990012	*BC005	Family	Lactobacillaceae	61	0.06523506	*BC006	Family	Chroococcaceae	5	0.004462493	*BC007	Family	Brocadiaceae	78	0.0771132	*BC008	Family	Thiotrichaceae	44	0.04972032	*BC009	Family	Deinococcaceae	6	0.00643915	*BC010	Family	Syntrophaceae	7	0.008963327	*BC011	Family	Comamonadaceae	6	0.008106793	*BC012	Family	Carboxydocellaceae	4	0.004589525
*BC002	Family	Actinosynnemataceae	4	0.001944731	*BC004	Family	Pseudonocardiaceae	19	0.01800487	*BC005	Family	Leuconostocaceae	39	0.04170766	*BC006	Family	Xanthobacteraceae	1	0.0008924985	*BC007	Family	Thermomonosporaceae	30	0.02965892	*BC008	Family	Caldicellulosiruptoraceae	48	0.05424035	*BC009	Family	Thermicanaceae	5	0.005365958	*BC010	Family	Halobacteroidaceae	9	0.01152428	*BC011	Family	Prevotellaceae	11	0.01486245	*BC012	Family	Sphingomonadaceae	2	0.002294762
*BC002	Family	Staphylococcaceae	20	0.009723654	*BC004	Family	Acetobacteraceae	2	0.00189525	*BC005	Family	Enterococcaceae	15	0.01604141	*BC006	Family	Thiohalorhabdaceae	1	0.0008924985	*BC007	Family	Paenibacillaceae	59	0.05832921	*BC008	Family	Pasteurellaceae	12	0.01356009	*BC009	Family	Thermaceae	5	0.005365958	*BC010	Family	Caldicellulosiruptoraceae	11	0.01408523	*BC011	Family	Piscirickettsiaceae	5	0.006755661	*BC012	Family	Sinobacteraceae	3	0.003442143
*BC002	Family	Rhodobacteraceae	8	0.003889462	*BC004	Family	Carnobacteriaceae	3	0.002842874	*BC005	Family	Thermotogaceae	16	0.01711084	*BC006	Family	Spirochaetaceae	10	0.008924985	*BC007	Family	Campylobacteraceae	21	0.02076125	*BC008	Family	Thermoanaerobacteraceae	58	0.06554043	*BC009	Family	Hyphomicrobiaceae	21	0.02253702	*BC010	Family	Hyphomonadaceae	3	0.003841426	*BC011	Family	Caldithrixaceae	4	0.005404529	*BC012	Family	Thermodesulfovibrionaceae	10	0.01147381
*BC002	Family	Rhodothermaceae	19	0.009237471	*BC004	Family	Leuconostocaceae	63	0.05970036	*BC005	Family	Oxalobacteraceae	70	0.0748599	*BC006	Family	Prevotellaceae	28	0.02498996	*BC007	Family	Rhodothermaceae	12	0.01186357	*BC008	Family	Leuconostocaceae	15	0.01695011	*BC009	Family	Anaplasmataceae	21	0.02253702	*BC010	Family	Oceanospirillaceae	3	0.003841426	*BC011	Family	Gallionellaceae	6	0.008106793	*BC012	Family	Actinomycetaceae	7	0.008031668
*BC002	Family	Campylobacteraceae	24	0.01166838	*BC004	Family	Thermogemmatisporaceae	3	0.002842874	*BC005	Family	Vibrionaceae	17	0.01818026	*BC006	Family	Thermoanaerobacteraceae	69	0.0615824	*BC007	Family	Gemellaceae	97	0.09589718	*BC008	Family	Desulfohalobiaceae	103	0.1163908	*BC009	Family	Micromonosporaceae	14	0.01502468	*BC010	Family	Xanthomonadaceae	12	0.0153657	*BC011	Family	Anaplasmataceae	4	0.005404529	*BC012	Family	Syntrophomonadaceae	2	0.002294762
*BC002	Family	Holophagaceae	1	0.0004861827	*BC004	Family	Litoricolaceae	9	0.008528623	*BC005	Family	Synergistaceae	25	0.02673568	*BC006	Family	Glycomycetaceae	10	0.008924985	*BC007	Family	Thermotogaceae	23	0.02273851	*BC008	Family	Gallionellaceae	2	0.002260015	*BC009	Family	Bdellovibrionaceae	21	0.02253702	*BC010	Family	Actinomycetaceae	21	0.02688998	*BC011	Family	Methylophilaceae	1	0.001351132	*BC012	Family	Rhodospirillaceae	5	0.005736906
*BC002	Family	Nannocystaceae	13	0.006320375	*BC004	Family	Mycobacteriaceae	8	0.007580998	*BC005	Family	Dethiosulfovibrionaceae	6	0.006416563	*BC006	Family	Desulfobacteraceae	23	0.02052747	*BC007	Family	Oxalobacteraceae	65	0.064261	*BC008	Family	Rhodospirillaceae	24	0.02712018	*BC009	Family	Thermomonosporaceae	31	0.03326894	*BC010	Family	Desulfobacteraceae	8	0.0102438	*BC011	Family	Syntrophaceae	3	0.004053397	*BC012	Family	Methylophilaceae	4	0.004589525
*BC002	Family	Thermovenabulum	5	0.002430914	*BC004	Family	Caldilineaceae	35	0.03316687	*BC005	Family	Legionellaceae	4	0.004277709	*BC006	Family	Thermotogaceae	10	0.008924985	*BC007	Family	Lactobacillaceae	75	0.07414731	*BC008	Family	Hydrogenophilaceae	1	0.001130007	*BC009	Family	Chlorobiaceae	1	0.001073192	*BC010	Family	Legionellaceae	3	0.003841426	*BC011	Family	Micromonosporaceae	9	0.01216019	*BC012	Family	Caulobacteraceae	4	0.004589525
*BC002	Family	Sulfobacillaceae	65	0.03160188	*BC004	Family	Acholeplasmataceae	16	0.015162	*BC005	Family	Francisellaceae	1	0.001069427	*BC006	Family	Flexibacteraceae	60	0.05354991	*BC007	Family	Chitinophagaceae	25	0.02471577	*BC008	Family	Thermovenabulum	31	0.03503023	*BC009	Family	Methylophilaceae	2	0.002146383	*BC010	Family	Aerococcaceae	5	0.006402377	*BC011	Family	Enterococcaceae	19	0.02567151	*BC012	Family	Actinopolysporaceae	2	0.002294762
*BC002	Family	Rhodospirillaceae	11	0.00534801	*BC004	Family	Rhodobacteraceae	16	0.015162	*BC005	Family	Halomonadaceae	11	0.0117637	*BC006	Family	Pelagicoccaceae	9	0.008032487	*BC007	Family	Comamonadaceae	90	0.08897677	*BC008	Family	Chromatiaceae	24	0.02712018	*BC009	Family	Thermovenabulum	6	0.00643915	*BC010	Family	Caulobacteraceae	3	0.003841426	*BC011	Family	Deinococcaceae	1	0.001351132	*BC012	Family	Micromonosporaceae	3	0.003442143
*BC002	Family	Micromonosporaceae	21	0.01020984	*BC004	Family	Turicibacteraceae	7	0.006633373	*BC005	Family	Halobacteroidaceae	5	0.005347136	*BC006	Family	Acidobacteriaceae	1	0.0008924985	*BC007	Family	Caldithrixaceae	12	0.01186357	*BC008	Family	Contubernalisaceae	16	0.01808012	*BC009	Family	Mycobacteriaceae	2	0.002146383	*BC010	Family	Heliobacteriaceae	5	0.006402377	*BC011	Family	Halobacteroidaceae	6	0.008106793	*BC012	Family	Anaplasmataceae	3	0.003442143
*BC002	Family	Dermabacteraceae	2	0.0009723654	*BC004	Family	Thermobaculaceae	1	0.0009476248	*BC005	Family	Coxiellaceae	31	0.03315224	*BC006	Family	Halomonadaceae	15	0.01338748	*BC007	Family	Phormidiaceae	70	0.06920415	*BC008	Family	Campylobacteraceae	19	0.02147014	*BC009	Family	Desulfuromonadaceae	6	0.00643915	*BC010	Family	Synergistaceae	8	0.0102438	*BC011	Family	Caldicellulosiruptoraceae	8	0.01080906	*BC012	Family	Rivulariaceae	3	0.003442143
*BC002	Family	Methylobacteriaceae	1	0.0004861827	*BC004	Family	Moraxellaceae	26	0.02463824	*BC005	Family	Deinococcaceae	5	0.005347136	*BC006	Family	Staphylococcaceae	30	0.02677496	*BC007	Family	Helicobacteraceae	6	0.005931784	*BC008	Family	Halanaerobiaceae	10	0.01130007	*BC009	Family	Leptospiraceae	5	0.005365958	*BC010	Family	Rhodobacteraceae	6	0.007682852	*BC011	Family	Dethiosulfovibrionaceae	43	0.05809868	*BC012	Family	Carnobacteriaceae	3	0.003442143
*BC002	Family	Flexibacteraceae	9	0.004375644	*BC004	Family	Chlorobiaceae	3	0.002842874	*BC005	Family	Thermoanaerobacteraceae	20	0.02138854	*BC006	Family	Thermodesulfovibrionaceae	25	0.02231246	*BC007	Family	Contubernalisaceae	8	0.007909046	*BC008	Family	Thermodesulfobacteriaceae	2	0.002260015	*BC009	Family	Sphingomonadaceae	6	0.00643915	*BC010	Family	Syntrophobacteraceae	2	0.002560951	*BC011	Family	Legionellaceae	4	0.005404529	*BC012	Family	Chromatiaceae	6	0.006884287
*BC002	Family	Methylophilaceae	10	0.004861827	*BC004	Family	Hyphomonadaceae	27	0.02558587	*BC005	Family	Anaplasmataceae	11	0.0117637	*BC006	Family	Pasteurellaceae	17	0.01517248	*BC007	Family	Coxiellaceae	48	0.04745428	*BC008	Family	Flexibacteraceae	35	0.03955026	*BC009	Family	Pseudanabaenaceae	2	0.002146383	*BC010	Family	Burkholderiaceae	12	0.0153657	*BC011	Family	Puniceicoccaceae	1	0.001351132	*BC012	Family	Erythrobacteraceae	2	0.002294762
*BC002	Family	Moraxellaceae	50	0.02430913	*BC004	Family	Actinopolysporaceae	10	0.009476248	*BC005	Family	Syntrophomonadaceae	10	0.01069427	*BC006	Family	Ectothiorhodospiraceae	12	0.01070998	*BC007	Family	Bacillaceae	23	0.02273851	*BC008	Family	Deferribacteraceae	6	0.006780044	*BC009	Family	Carboxydocellaceae	12	0.0128783	*BC010	Family	Euzebyaceae	1	0.001280475	*BC011	Family	Sulfobacillaceae	3	0.004053397	*BC012	Family	Thermodesulfobacteriaceae	1	0.001147381
*BC002	Family	Entomoplasmataceae	17	0.008265106	*BC004	Family	Rickettsiaceae	22	0.02084775	*BC005	Family	Thermoactinomycetaceae	12	0.01283313	*BC006	Family	Anaerobrancaceae	13	0.01160248	*BC007	Family	Thermobaculaceae	27	0.02669303	*BC008	Family	Propionibacteriaceae	5	0.005650037	*BC009	Family	Propionibacteriaceae	3	0.003219575	*BC010	Family	Hyphomicrobiaceae	7	0.008963327	*BC011	Family	Oceanospirillaceae	1	0.001351132	*BC012	Family	Oxalobacteraceae	1	0.001147381
*BC002	Family	Planococcaceae	20	0.009723654	*BC004	Family	Syntrophaceae	3	0.002842874	*BC005	Family	Ectothiorhodospiraceae	8	0.008555418	*BC006	Family	Contubernalisaceae	15	0.01338748	*BC007	Family	Methylacidiphilaceae	37	0.03657934	*BC008	Family	Chitinophagaceae	22	0.02486016	*BC009	Family	Nannocystaceae	5	0.005365958	*BC010	Family	Erythrobacteraceae	2	0.002560951	*BC011	Family	Desulfonatronumaceae	2	0.002702265	*BC012	Family	Planococcaceae	5	0.005736906
*BC002	Family	Phormidiaceae	13	0.006320375	*BC004	Family	Shewanellaceae	30	0.02842874	*BC005	Family	Chroococcaceae	5	0.005347136	*BC006	Family	Thermicanaceae	5	0.004462493	*BC007	Family	Eubacteriaceae	53	0.05239743	*BC008	Family	Peptostreptococcaceae	25	0.02825018	*BC009	Family	Legionellaceae	9	0.009658725	*BC010	Family	Neisseriaceae	14	0.01792665	*BC011	Family	Nocardiaceae	4	0.005404529	*BC012	Family	Paraprevotellaceae	6	0.006884287
*BC002	Family	Propionibacteriaceae	18	0.008751288	*BC004	Family	Thermotogaceae	11	0.01042387	*BC005	Family	Pelobacteraceae	10	0.01069427	*BC006	Family	Sulfobacillaceae	10	0.008924985	*BC007	Family	Pasteurellaceae	64	0.06327236	*BC008	Family	Streptosporangiaceae	3	0.003390022	*BC009	Family	Erythrobacteraceae	3	0.003219575	*BC010	Family	Rivulariaceae	1	0.001280475	*BC011	Family	Sporichthyaceae	1	0.001351132	*BC012	Family	Deinococcaceae	3	0.003442143
*BC002	Family	Desulfovibrionaceae	18	0.008751288	*BC004	Family	Staphylococcaceae	5	0.004738124	*BC005	Family	Thiotrichaceae	30	0.03208281	*BC006	Family	Dietziaceae	1	0.0008924985	*BC007	Family	Moraxellaceae	17	0.01680672	*BC008	Family	Dehalobacteriaceae	17	0.01921012	*BC009	Family	Acetobacteraceae	6	0.00643915	*BC010	Family	Desulfovibrionaceae	6	0.007682852	*BC011	Family	Rivulariaceae	14	0.01891585	*BC012	Family	Chlorobiaceae	1	0.001147381
*BC002	Family	Halanaerobiaceae	9	0.004375644	*BC004	Family	Carboxydocellaceae	24	0.02274299	*BC005	Family	Erythrobacteraceae	1	0.001069427	*BC006	Family	Listeriaceae	1	0.0008924985	*BC007	Family	Dehalobacteriaceae	13	0.0128522	*BC008	Family	Pseudoalteromonadaceae	2	0.002260015	*BC009	Family	Rikenellaceae	17	0.01824426	*BC010	Family	Sphingomonadaceae	1	0.001280475	*BC011	Family	Eubacteriaceae	8	0.01080906	*BC012	Family	Nocardiaceae	2	0.002294762
*BC002	Family	Caldithrixaceae	3	0.001458548	*BC004	Family	Fusobacteriaceae	9	0.008528623	*BC005	Family	Rhodospirillaceae	15	0.01604141	*BC006	Family	Hydrogenophilaceae	4	0.003569994	*BC007	Family	Xanthomonadaceae	60	0.05931785	*BC008	Family	Thermomonosporaceae	20	0.02260015	*BC009	Family	Actinopolysporaceae	2	0.002146383	*BC010	Family	Amoebophilaceae	3	0.003841426	*BC011	Family	Thermicanaceae	10	0.01351132	*BC012	Family	Yaniellaceae	1	0.001147381
*BC002	Family	Leptotrichiaceae	1	0.0004861827	*BC004	Family	Methylobacteriaceae	1	0.0009476248	*BC005	Family	Pelagicoccaceae	2	0.002138854	*BC006	Family	Acidimicrobiaceae	1	0.0008924985	*BC007	Family	Flexibacteraceae	49	0.04844291	*BC008	Family	Staphylococcaceae	16	0.01808012	*BC009	Family	Saccharospirillaceae	1	0.001073192	*BC010	Family	Litoricolaceae	1	0.001280475	*BC011	Family	Syntrophomonadaceae	1	0.001351132	*BC012	Family	Chrysiogenaceae	1	0.001147381
*BC002	Family	Hyphomicrobiaceae	8	0.003889462	*BC004	Family	Desulfuromonadaceae	6	0.005685749	*BC005	Family	Aeromonadaceae	2	0.002138854	*BC006	Family	Paraprevotellaceae	17	0.01517248	*BC007	Family	Halanaerobiaceae	2	0.001977261	*BC008	Family	Rickettsiaceae	30	0.03390022	*BC009	Family	Deferribacteraceae	3	0.003219575	*BC010	Family	Odoribacteraceae	7	0.008963327	*BC011	Family	Contubernalisaceae	1	0.001351132	*BC012	Family	Aerococcaceae	1	0.001147381
*BC002	Family	Odoribacteraceae	9	0.004375644	*BC004	Family	Rhodospirillaceae	6	0.005685749	*BC005	Family	Dehalobacteriaceae	14	0.01497198	*BC006	Family	Syntrophomonadaceae	9	0.008032487	*BC007	Family	Shewanellaceae	5	0.004943154	*BC008	Family	Anaplasmataceae	9	0.01017007	*BC009	Family	Planococcaceae	4	0.004292767	*BC010	Family	Thermoactinomycetaceae	6	0.007682852	*BC011	Family	Aeromonadaceae	3	0.004053397	*BC012	Family	Thermoactinomycetaceae	4	0.004589525
*BC002	Family	Thermobaculaceae	1	0.0004861827	*BC004	Family	Aminiphilaceae	3	0.002842874	*BC005	Family	Peptostreptococcaceae	11	0.0117637	*BC006	Family	Nocardiaceae	9	0.008032487	*BC007	Family	Glycomycetaceae	13	0.0128522	*BC008	Family	Aerococcaceae	11	0.01243008	*BC009	Family	Nocardiaceae	7	0.007512342	*BC010	Family	Oxalobacteraceae	4	0.005121901	*BC011	Family	Chrysiogenaceae	1	0.001351132	*BC012	Family	Gomphosphaeriaceae	1	0.001147381
*BC002	Family	Dethiosulfovibrionaceae	13	0.006320375	*BC004	Family	Synergistaceae	6	0.005685749	*BC005	Family	Saprospiraceae	4	0.004277709	*BC006	Family	Halobacteroidaceae	23	0.02052747	*BC007	Family	Vibrionaceae	13	0.0128522	*BC008	Family	Amoebophilaceae	6	0.006780044	*BC009	Family	Sulfobacillaceae	3	0.003219575	*BC010	Family	Brucellaceae	1	0.001280475	*BC011	Family	Rhodothermaceae	4	0.005404529	*BC012	Family	Pelagicoccaceae	2	0.002294762
*BC002	Family	Xanthobacteraceae	12	0.005834192	*BC004	Family	Syntrophomonadaceae	15	0.01421437	*BC005	Family	Staphylococcaceae	6	0.006416563	*BC006	Family	Micromonosporaceae	28	0.02498996	*BC007	Family	Chromatiaceae	3	0.002965892	*BC008	Family	Fusobacteriaceae	4	0.004520029	*BC009	Family	Ectothiorhodospiraceae	12	0.0128783	*BC010	Family	Halomonadaceae	8	0.0102438	*BC011	Family	Burkholderiaceae	6	0.008106793	*BC012	Family	Caldithrixaceae	3	0.003442143
*BC002	Family	Turicibacteraceae	1	0.0004861827	*BC004	Family	Rhodocyclaceae	3	0.002842874	*BC005	Family	Chrysiogenaceae	2	0.002138854	*BC006	Family	Desulfohalobiaceae	15	0.01338748	*BC007	Family	Acetobacteraceae	3	0.002965892	*BC008	Family	Aeromonadaceae	1	0.001130007	*BC009	Family	Caldithrixaceae	9	0.009658725	*BC010	Family	Propionibacteriaceae	4	0.005121901	*BC011	Family	Hyphomicrobiaceae	4	0.005404529	*BC012	Family	Coprobacillaceae	3	0.003442143
*BC002	Family	Deinococcaceae	18	0.008751288	*BC004	Family	Odoribacteraceae	17	0.01610962	*BC005	Family	Aerococcaceae	12	0.01283313	*BC006	Family	Rivulariaceae	29	0.02588246	*BC007	Family	Acholeplasmataceae	11	0.01087494	*BC008	Family	Anaerolinaceae	4	0.004520029	*BC009	Family	Caulobacteraceae	12	0.0128783	*BC010	Family	Anaplasmataceae	1	0.001280475	*BC011	Family	Xanthomonadaceae	4	0.005404529	*BC012	Family	Aeromonadaceae	3	0.003442143
*BC002	Family	Listeriaceae	7	0.003403279	*BC004	Family	Hyphomicrobiaceae	4	0.003790499	*BC005	Family	Euzebyaceae	8	0.008555418	*BC006	Family	Acholeplasmataceae	10	0.008924985	*BC007	Family	Peptostreptococcaceae	13	0.0128522	*BC008	Family	Rhodothermaceae	15	0.01695011	*BC009	Family	Thermobaculaceae	1	0.001073192	*BC010	Family	Dermabacteraceae	2	0.002560951	*BC011	Family	Helicobacteraceae	2	0.002702265	*BC012	Family	Euzebyaceae	1	0.001147381
*BC002	Family	Synergistaceae	3	0.001458548	*BC004	Family	Geobacteraceae	1	0.0009476248	*BC005	Family	Rickettsiaceae	36	0.03849938	*BC006	Family	Vibrionaceae	19	0.01695747	*BC007	Family	Carnobacteriaceae	1	0.0009886307	*BC008	Family	Vibrionaceae	11	0.01243008	*BC009	Family	Chitinophagaceae	26	0.02790298	*BC010	Family	Microviridae	2	0.002560951	*BC011	Family	Paraprevotellaceae	3	0.004053397	*BC012	Family	Ectothiorhodospiraceae	3	0.003442143
*BC002	Family	Desulfohalobiaceae	5	0.002430914	*BC004	Family	Piscirickettsiaceae	1	0.0009476248	*BC005	Family	Glycomycetaceae	15	0.01604141	*BC006	Family	Verrucomicrobiaceae	2	0.001784997	*BC007	Family	Idiomarinaceae	1	0.0009886307	*BC008	Family	Desulfonatronumaceae	5	0.005650037	*BC009	Family	Fusobacteriaceae	7	0.007512342	*BC010	Family	Aminiphilaceae	2	0.002560951	*BC011	Family	Actinopolysporaceae	1	0.001351132	*BC012	Family	Syntrophobacteraceae	3	0.003442143
*BC002	Family	Thermomonosporaceae	3	0.001458548	*BC004	Family	Pasteurellaceae	9	0.008528623	*BC005	Family	Helicobacteraceae	2	0.002138854	*BC006	Family	Rhodothermaceae	11	0.009817484	*BC007	Family	Nocardiaceae	4	0.003954523	*BC008	Family	Cyanobacteriaceae	1	0.001130007	*BC009	Family	Syntrophomonadaceae	1	0.001073192	*BC010	Family	Paraprevotellaceae	1	0.001280475	*BC011	Family	Pelagicoccaceae	2	0.002702265	*BC012	Family	Microcystaceae	1	0.001147381
*BC002	Family	Helicobacteraceae	6	0.002917096	*BC004	Family	Dethiosulfovibrionaceae	10	0.009476248	*BC005	Family	Symbiobacteriaceae	4	0.004277709	*BC006	Family	Eubacteriaceae	29	0.02588246	*BC007	Family	Thermoactinomycetaceae	15	0.01482946	*BC008	Family	Gemellaceae	47	0.05311035	*BC009	Family	Staphylococcaceae	6	0.00643915	*BC010	Family	Mycobacteriaceae	1	0.001280475	*BC011	Family	Rikenellaceae	9	0.01216019	*BC012	Family	Piscirickettsiaceae	2	0.002294762
*BC002	Family	Comamonadaceae	8	0.003889462	*BC004	Family	Streptosporangiaceae	2	0.00189525	*BC005	Family	Geobacteraceae	8	0.008555418	*BC006	Family	Carnobacteriaceae	17	0.01517248	*BC007	Family	Mycoplasmataceae	14	0.01384083	*BC008	Family	Carnobacteriaceae	8	0.009040059	*BC009	Family	Syntrophaceae	3	0.003219575	*BC010	Family	Yaniellaceae	2	0.002560951	*BC011	Family	Sinobacteraceae	1	0.001351132	*BC012	Family	Pseudomonadaceae	2	0.002294762
*BC002	Family	Yaniellaceae	4	0.001944731	*BC004	Family	Desulfovibrionaceae	16	0.015162	*BC005	Family	Microviridae	4	0.004277709	*BC006	Family	Micrococcaceae	2	0.001784997	*BC007	Family	Turicibacteraceae	7	0.006920415	*BC008	Family	Exiguobacteraceae	10	0.01130007	*BC009	Family	Thermodesulfobacteriaceae	1	0.001073192	*BC010	Family	Sulfobacillaceae	3	0.003841426	*BC011	Family	Moritellaceae	1	0.001351132	*BC012	Family	Synergistaceae	1	0.001147381
*BC002	Family	Spirochaetaceae	12	0.005834192	*BC004	Family	Anaplasmataceae	5	0.004738124	*BC005	Family	Halanaerobiaceae	2	0.002138854	*BC006	Family	Borreliaceae	1	0.0008924985	*BC007	Family	Enterococcaceae	20	0.01977262	*BC008	Family	Planococcaceae	9	0.01017007	*BC009	Family	Tsukamurellaceae	1	0.001073192	*BC010	Family	Micrococcaceae	1	0.001280475	*BC011	Family	Heliobacteriaceae	2	0.002702265	*BC012	Family	Pseudonocardiaceae	2	0.002294762
*BC002	Family	Saccharospirillaceae	1	0.0004861827	*BC004	Family	Helicobacteraceae	6	0.005685749	*BC005	Family	Pseudonocardiaceae	6	0.006416563	*BC006	Family	Chromatiaceae	23	0.02052747	*BC007	Family	Staphylococcaceae	14	0.01384083	*BC008	Family	Caldithrixaceae	15	0.01695011	*BC009	Family	Rhabdochlamydiaceae	3	0.003219575	*BC010	Family	Acidobacteriaceae	1	0.001280475	*BC011	Family	Nocardioidaceae	3	0.004053397	*BC012	Family	Leptospiraceae	1	0.001147381
*BC002	Family	Thiohalorhabdaceae	5	0.002430914	*BC004	Family	Cellulomonadaceae	3	0.002842874	*BC005	Family	Shewanellaceae	14	0.01497198	*BC006	Family	Amoebophilaceae	6	0.005354991	*BC007	Family	Carboxydocellaceae	9	0.008897677	*BC008	Family	Rhabdochlamydiaceae	1	0.001130007	*BC009	Family	Amoebophilaceae	5	0.005365958	*BC010	Family	Thermovenabulum	1	0.001280475	*BC011	Family	Leptospiraceae	1	0.001351132	*BC012	Family	Rhizobiaceae	1	0.001147381
*BC002	Family	Anaerobrancaceae	2	0.0009723654	*BC004	Family	Rhizobiaceae	1	0.0009476248	*BC005	Family	Sphingomonadaceae	7	0.00748599	*BC006	Family	Neisseriaceae	10	0.008924985	*BC007	Family	Propionibacteriaceae	5	0.004943154	*BC008	Family	Aminiphilaceae	18	0.02034013	*BC009	Family	Halomonadaceae	10	0.01073192	*BC010	Family	Carboxydocellaceae	5	0.006402377	*BC011	Family	Kiloniellaceae	1	0.001351132	*BC012	Family	Thermovenabulum	3	0.003442143
*BC002	Family	Idiomarinaceae	1	0.0004861827	*BC004	Family	Microviridae	7	0.006633373	*BC005	Family	Chromatiaceae	11	0.0117637	*BC006	Family	Desulfonatronumaceae	5	0.004462493	*BC007	Family	Rivulariaceae	10	0.009886308	*BC008	Family	Comamonadaceae	16	0.01808012	*BC009	Family	Dethiosulfovibrionaceae	13	0.01395149	*BC010	Family	Sporichthyaceae	1	0.001280475	*BC011	Family	Ectothiorhodospiraceae	3	0.004053397	*BC012	Family	Thiohalorhabdaceae	1	0.001147381
*BC002	Family	Rivulariaceae	9	0.004375644	*BC004	Family	Spirochaetaceae	4	0.003790499	*BC005	Family	Flammeovirgaceae	1	0.001069427	*BC006	Family	Microviridae	4	0.003569994	*BC007	Family	Legionellaceae	6	0.005931784	*BC008	Family	Acholeplasmataceae	8	0.009040059	*BC009	Family	Acholeplasmataceae	5	0.005365958	*BC010	Family	Thermodesulfobacteriaceae	2	0.002560951	*BC011	Family	Thiohalorhabdaceae	1	0.001351132	*BC012	Family	Rikenellaceae	1	0.001147381
*BC002	Family	Caulobacteraceae	13	0.006320375	*BC004	Family	Succinivibrionaceae	1	0.0009476248	*BC005	Family	Xanthomonadaceae	17	0.01818026	*BC006	Family	Methylobacteriaceae	4	0.003569994	*BC007	Family	Fusobacteriaceae	18	0.01779535	*BC008	Family	Sulfobacillaceae	4	0.004520029	*BC009	Family	Rhodothermaceae	16	0.01717107	*BC010	Family	Pseudoalteromonadaceae	3	0.003841426	*BC011	Family	Listeriaceae	2	0.002702265	*BC012	Family	Gallionellaceae	1	0.001147381
*BC002	Family	Amoebophilaceae	2	0.0009723654	*BC004	Family	Idiomarinaceae	1	0.0009476248	*BC005	Family	Thermicanaceae	11	0.0117637	*BC006	Family	Intrasporangiaceae	1	0.0008924985	*BC007	Family	Spirochaetaceae	11	0.01087494	*BC008	Family	Mycoplasmataceae	6	0.006780044	*BC009	Family	Rhodospirillaceae	7	0.007512342	*BC010	Family	Sinobacteraceae	2	0.002560951	*BC011	Family	Acholeplasmataceae	5	0.006755661	*BC012	Family	Actinosynnemataceae	1	0.001147381
*BC002	Family	Thermaceae	3	0.001458548	*BC004	Family	Flexibacteraceae	16	0.015162	*BC005	Family	Rhodothermaceae	13	0.01390255	*BC006	Family	Xanthomonadaceae	15	0.01338748	*BC007	Family	Nocardioidaceae	7	0.006920415	*BC008	Family	Legionellaceae	3	0.003390022	*BC009	Family	Helicobacteraceae	7	0.007512342	*BC010	Family	Acidimicrobiaceae	1	0.001280475	*BC011	Family	Erythrobacteraceae	1	0.001351132	*BC012	Family	Halanaerobiaceae	1	0.001147381
*BC002	Family	Prevotellaceae	7	0.003403279	*BC004	Family	Mycoplasmataceae	8	0.007580998	*BC005	Family	Borreliaceae	2	0.002138854	*BC006	Family	Methylophilaceae	5	0.004462493	*BC007	Family	Caulobacteraceae	8	0.007909046	*BC008	Family	Microcystaceae	2	0.002260015	*BC009	Family	Desulfobacteraceae	8	0.008585533	*BC010	Family	Bdellovibrionaceae	1	0.001280475	*BC011	Family	Deferribacteraceae	2	0.002702265	*BC012	Family	Cystobacteraceae	1	0.001147381
*BC002	Family	Carboxydocellaceae	9	0.004375644	*BC004	Family	Exiguobacteraceae	3	0.002842874	*BC005	Family	Thermogemmatisporaceae	4	0.004277709	*BC006	Family	Desulfurococcaceae	1	0.0008924985	*BC007	Family	Corynebacteriaceae	2	0.001977261	*BC008	Family	Ectothiorhodospiraceae	23	0.02599017	*BC009	Family	Rivulariaceae	2	0.002146383	*BC010	Family	Desulfohalobiaceae	4	0.005121901	*BC011	Family	Rhodospirillaceae	2	0.002702265	*BC012	Family	Acetobacteraceae	1	0.001147381
*BC002	Family	Microviridae	9	0.004375644	*BC004	Family	Sulfobacillaceae	4	0.003790499	*BC005	Family	Prevotellaceae	7	0.00748599	*BC006	Family	Sporolactobacillaceae	1	0.0008924985	*BC007	Family	Halomonadaceae	4	0.003954523	*BC008	Family	Thermobaculaceae	3	0.003390022	*BC009	Family	Chroococcaceae	7	0.007512342	*BC010	Family	Contubernalisaceae	4	0.005121901	*BC011	Family	Verrucomicrobiaceae	2	0.002702265	*BC012	Family	Aminiphilaceae	1	0.001147381
*BC002	Family	Thermoactinomycetaceae	2	0.0009723654	*BC004	Family	Corynebacteriaceae	1	0.0009476248	*BC005	Family	Coprobacillaceae	2	0.002138854	*BC006	Family	Thermoactinomycetaceae	16	0.01427998	*BC007	Family	Bradyrhizobiaceae	3	0.002965892	*BC008	Family	Acidobacteriaceae	2	0.002260015	*BC009	Family	Hyphomonadaceae	4	0.004292767	*BC010	Family	Cellulomonadaceae	1	0.001280475	*BC011	Family	Sphingomonadaceae	3	0.004053397	*BC012	Family	Cellulomonadaceae	1	0.001147381
*BC002	Family	Acidimicrobiaceae	1	0.0004861827	*BC004	Family	Cystobacteraceae	9	0.008528623	*BC005	Family	Xanthobacteraceae	9	0.009624845	*BC006	Family	Hyphomonadaceae	11	0.009817484	*BC007	Family	Anaplasmataceae	13	0.0128522	*BC008	Family	Thermotogaceae	11	0.01243008	*BC009	Family	Chrysiogenaceae	2	0.002146383	*BC010	Family	Listeriaceae	2	0.002560951	*BC011	Family	Polyangiaceae	2	0.002702265	*BC012	Family	Propionibacteriaceae	1	0.001147381
*BC002	Family	Coriobacteriaceae	11	0.00534801	*BC004	Family	Entomoplasmataceae	2	0.00189525	*BC005	Family	Planococcaceae	4	0.004277709	*BC006	Family	Streptosporangiaceae	1	0.0008924985	*BC007	Family	Rhabdochlamydiaceae	3	0.002965892	*BC008	Family	Cerasicoccaceae	1	0.001130007	*BC009	Family	Contubernalisaceae	6	0.00643915	*BC010	Family	Verrucomicrobiaceae	1	0.001280475	*BC011	Family	Nannocystaceae	2	0.002702265	*BC012	Family	Holophagaceae	1	0.001147381
*BC002	Family	Burkholderiaceae	5	0.002430914	*BC004	Family	Methylophilaceae	3	0.002842874	*BC005	Family	Desulfobacteraceae	7	0.00748599	*BC006	Family	Hyphomicrobiaceae	10	0.008924985	*BC007	Family	Dethiosulfovibrionaceae	8	0.007909046	*BC008	Family	Neisseriaceae	2	0.002260015	*BC009	Family	Aeromonadaceae	2	0.002146383	*BC010	Family	Nannocystaceae	1	0.001280475	*BC011	Family	Anaerobrancaceae	2	0.002702265	*BC012	Genus	Unclassified	5399	6194711
*BC002	Family	Rhodocyclaceae	3	0.001458548	*BC004	Family	Rikenellaceae	5	0.004738124	*BC005	Family	Brucellaceae	2	0.002138854	*BC006	Family	Pseudomonadaceae	1	0.0008924985	*BC007	Family	Thermaceae	1	0.0009886307	*BC008	Family	Bdellovibrionaceae	5	0.005650037	*BC009	Family	Cystobacteraceae	1	0.001073192	*BC010	Family	Streptosporangiaceae	2	0.002560951	*BC011	Family	Borreliaceae	1	0.001351132	*BC012	Genus	Bacteroides	43515	4992829
*BC002	Family	Rhabdochlamydiaceae	1	0.0004861827	*BC004	Family	Acidobacteriaceae	4	0.003790499	*BC005	Family	Rhabdochlamydiaceae	1	0.001069427	*BC006	Family	Mycoplasmataceae	7	0.00624749	*BC007	Family	Rhizobiaceae	3	0.002965892	*BC008	Family	Pseudonocardiaceae	4	0.004520029	*BC009	Family	Streptosporangiaceae	2	0.002146383	*BC010	Family	Thermotogaceae	5	0.006402377	*BC011	Family	Pseudoalteromonadaceae	1	0.001351132	*BC012	Genus	Megasphaera	1707	195858
*BC002	Family	Peptostreptococcaceae	2	0.0009723654	*BC004	Family	Micrococcaceae	6	0.005685749	*BC005	Family	Deferribacteraceae	4	0.004277709	*BC006	Family	Syntrophobacteraceae	2	0.001784997	*BC007	Family	Pseudonocardiaceae	3	0.002965892	*BC008	Family	Puniceicoccaceae	3	0.003390022	*BC009	Family	Desulfonatronumaceae	3	0.003219575	*BC010	Family	Thermaceae	3	0.003841426	*BC011	Family	Desulfobacteraceae	3	0.004053397	*BC012	Genus	Pseudobutyrivibrio	657	0.7538294
*BC002	Family	Cystobacteraceae	2	0.0009723654	*BC004	Family	Coxiellaceae	1	0.0009476248	*BC005	Family	Entomoplasmataceae	4	0.004277709	*BC006	Family	Aeromonadaceae	5	0.004462493	*BC007	Family	Hyphomonadaceae	5	0.004943154	*BC008	Family	Heliobacteriaceae	18	0.02034013	*BC009	Family	Chromatiaceae	6	0.00643915	*BC010	Family	Planococcaceae	2	0.002560951	*BC011	Family	Pseudonocardiaceae	1	0.001351132	*BC012	Genus	Sutterella	2772	318054
*BC002	Family	Rikenellaceae	2	0.0009723654	*BC004	Family	Burkholderiaceae	1	0.0009476248	*BC005	Family	Oceanospirillaceae	1	0.001069427	*BC006	Family	Syntrophaceae	3	0.002677496	*BC007	Family	Sulfobacillaceae	4	0.003954523	*BC008	Family	Nocardiaceae	8	0.009040059	*BC009	Family	Syntrophobacteraceae	8	0.008585533	*BC010	Family	Sanguibacteraceae	1	0.001280475	*BC011	Family	Exiguobacteraceae	2	0.002702265	*BC012	Genus	Desulfotomaculum	11	0.01262119
*BC002	Family	Actinopolysporaceae	1	0.0004861827	*BC004	Family	Puniceicoccaceae	3	0.002842874	*BC005	Family	Rivulariaceae	6	0.006416563	*BC006	Family	Idiomarinaceae	1	0.0008924985	*BC007	Family	Pelagicoccaceae	3	0.002965892	*BC008	Family	Helicobacteraceae	5	0.005650037	*BC009	Family	Sinobacteraceae	4	0.004292767	*BC010	Family	Acetobacteraceae	2	0.002560951	*BC011	Family	Brocadiaceae	1	0.001351132	*BC012	Genus	Parabacteroides	6760	7756296
*BC002	Family	Bdellovibrionaceae	2	0.0009723654	*BC004	Family	Amoebophilaceae	4	0.003790499	*BC005	Family	Leptospiraceae	2	0.002138854	*BC006	Family	Piscirickettsiaceae	2	0.001784997	*BC007	Family	Sphingomonadaceae	7	0.006920415	*BC008	Family	Euzebyaceae	3	0.003390022	*BC009	Family	Oxalobacteraceae	5	0.005365958	*BC010	Family	Rhabdochlamydiaceae	1	0.001280475	*BC011	Family	Bradyrhizobiaceae	1	0.001351132	*BC012	Genus	Acidaminococcus	8752	1004188
*BC002	Family	Syntrophobacteraceae	3	0.001458548	*BC004	Family	Leptospiraceae	6	0.005685749	*BC005	Family	Thermodesulfobacteriaceae	1	0.001069427	*BC006	Family	Propionibacteriaceae	2	0.001784997	*BC007	Family	Pelobacteraceae	12	0.01186357	*BC008	Family	Nocardiopsaceae	1	0.001130007	*BC009	Family	Piscirickettsiaceae	1	0.001073192	*BC010	Family	Anaerobrancaceae	2	0.002560951	*BC011	Family	Neisseriaceae	1	0.001351132	*BC012	Genus	Blautia	2241	2571281
*BC002	Family	Glycomycetaceae	7	0.003403279	*BC004	Family	Saprospiraceae	2	0.00189525	*BC005	Family	Burkholderiaceae	2	0.002138854	*BC006	Family	Acetobacteraceae	5	0.004462493	*BC007	Family	Chroococcaceae	3	0.002965892	*BC008	Family	Paraprevotellaceae	9	0.01017007	*BC009	Family	Hydrogenophilaceae	2	0.002146383	*BC010	Family	Chroococcaceae	1	0.001280475	*BC011	Family	Litoricolaceae	1	0.001351132	*BC012	Genus	Erysipelothrix	10	0.01147381
*BC002	Family	Sphingomonadaceae	2	0.0009723654	*BC004	Family	Sphingomonadaceae	1	0.0009476248	*BC005	Family	Methylophilaceae	2	0.002138854	*BC006	Family	Leptotrichiaceae	2	0.001784997	*BC007	Family	Litoricolaceae	2	0.001977261	*BC008	Family	Chlorobiaceae	6	0.006780044	*BC009	Family	Carnobacteriaceae	1	0.001073192	*BC010	Family	Kineosporiaceae	1	0.001280475	*BC011	Family	Acidimicrobiaceae	1	0.001351132	*BC012	Genus	Candidatus Blochmannia	1142	1310309
*BC002	Family	Corynebacteriaceae	1	0.0004861827	*BC004	Family	Aeromonadaceae	1	0.0009476248	*BC005	Family	Exiguobacteraceae	2	0.002138854	*BC006	Family	Entomoplasmataceae	3	0.002677496	*BC007	Family	Pseudanabaenaceae	10	0.009886308	*BC008	Family	Actinopolysporaceae	1	0.001130007	*BC009	Family	Alcanivoracaceae	1	0.001073192	*BC010	Family	Bradyrhizobiaceae	1	0.001280475	*BC011	Family	Dermabacteraceae	2	0.002702265	*BC012	Genus	Flavobacterium	4898	5619873
*BC002	Family	Coxiellaceae	2	0.0009723654	*BC004	Family	Methylacidiphilaceae	1	0.0009476248	*BC005	Family	Listeriaceae	2	0.002138854	*BC006	Family	Sinobacteraceae	4	0.003569994	*BC007	Family	Streptosporangiaceae	2	0.001977261	*BC008	Family	Intrasporangiaceae	3	0.003390022	*BC009	Family	Microcystaceae	1	0.001073192	*BC010	Family	Deinococcaceae	2	0.002560951	*BC011	Family	Rhizobiaceae	1	0.001351132	*BC012	Genus	Leptothrix	29	0.03327405
*BC002	Family	Thermogemmatisporaceae	2	0.0009723654	*BC004	Family	Intrasporangiaceae	2	0.00189525	*BC005	Family	Turicibacteraceae	2	0.002138854	*BC006	Family	Sphingomonadaceae	3	0.002677496	*BC007	Family	Geobacteraceae	1	0.0009886307	*BC008	Family	Rivulariaceae	4	0.004520029	*BC009	Family	Polyangiaceae	1	0.001073192	*BC010	Family	Halanaerobiaceae	1	0.001280475	*BC011	Family	Methylobacteriaceae	1	0.001351132	*BC012	Genus	Thermoanaerobacter	2	0.002294762
*BC002	Family	Chrysiogenaceae	1	0.0004861827	*BC004	Family	Kineosporiaceae	1	0.0009476248	*BC005	Family	Micromonosporaceae	15	0.01604141	*BC006	Family	Nannocystaceae	3	0.002677496	*BC007	Family	Chrysiogenaceae	2	0.001977261	*BC008	Family	Thermogemmatisporaceae	3	0.003390022	*BC009	Family	Halobacteroidaceae	2	0.002146383	*BC010	Family	Leptospiraceae	1	0.001280475	*BC011	Family	Hyphomonadaceae	2	0.002702265	*BC012	Genus	Slackia	13	0.01491595
*BC002	Family	Contubernalisaceae	7	0.003403279	*BC004	Family	Halanaerobiaceae	1	0.0009476248	*BC005	Family	Piscirickettsiaceae	4	0.004277709	*BC006	Family	Symbiobacteriaceae	4	0.003569994	*BC007	Family	Thermogemmatisporaceae	7	0.006920415	*BC008	Family	Methylophilaceae	6	0.006780044	*BC009	Family	Methylobacteriaceae	1	0.001073192	*BC010	Family	Alcanivoracaceae	1	0.001280475	*BC011	Family	Cyanobacteriaceae	1	0.001351132	*BC012	Genus	Bacillus	63	0.07228501
*BC002	Family	Pelobacteraceae	2	0.0009723654	*BC004	Family	Saccharospirillaceae	2	0.00189525	*BC005	Family	Fusobacteriaceae	5	0.005347136	*BC006	Family	Rhabdochlamydiaceae	1	0.0008924985	*BC007	Family	Puniceicoccaceae	1	0.0009886307	*BC008	Family	Micrococcaceae	3	0.003390022	*BC009	Family	Oceanospirillaceae	1	0.001073192	*BC010	Family	Thermobaculaceae	2	0.002560951	*BC011	Family	Entomoplasmataceae	1	0.001351132	*BC012	Genus	Rickettsia	33	0.03786357
*BC002	Family	Erythrobacteraceae	7	0.003403279	*BC004	Family	Dermabacteraceae	3	0.002842874	*BC005	Family	Dermabacteraceae	1	0.001069427	*BC006	Family	Oxalobacteraceae	2	0.001784997	*BC007	Family	Euzebyaceae	3	0.002965892	*BC008	Family	Borreliaceae	1	0.001130007	*BC009	Family	Borreliaceae	2	0.002146383	*BC010	Family	Deferribacteraceae	2	0.002560951	*BC011	Family	Ferrimonadaceae	1	0.001351132	*BC012	Genus	Natronincola	173	0.1984969
*BC002	Family	Pelagicoccaceae	3	0.001458548	*BC004	Family	Pseudanabaenaceae	2	0.00189525	*BC005	Family	Gomphosphaeriaceae	2	0.002138854	*BC006	Family	Cystobacteraceae	1	0.0008924985	*BC007	Family	Deferribacteraceae	4	0.003954523	*BC008	Family	Methanobacteriaceae	18	0.02034013	*BC009	Family	Peptostreptococcaceae	1	0.001073192	*BC010	Family	Methylobacteriaceae	1	0.001280475	*BC011	Family	Methylacidiphilaceae	1	0.001351132	*BC012	Genus	Leuconostoc	117	0.1342436
*BC002	Family	Thermotogaceae	2	0.0009723654	*BC004	Family	Brocadiaceae	1	0.0009476248	*BC005	Family	Neisseriaceae	2	0.002138854	*BC006	Family	Leptospiraceae	2	0.001784997	*BC007	Family	Chthoniobacteraceae	1	0.0009886307	*BC008	Family	Coprobacillaceae	7	0.007910051	*BC009	Family	Halanaerobiaceae	2	0.002146383	*BC010	Family	Pelobacteraceae	1	0.001280475	*BC011	Genus	Unclassified	5110	6904286	*BC012	Genus	Faecalibacterium	455	0.5220584
*BC002	Family	Symbiobacteriaceae	1	0.0004861827	*BC004	Family	Erythrobacteraceae	2	0.00189525	*BC005	Family	Sinobacteraceae	6	0.006416563	*BC006	Family	Exiguobacteraceae	4	0.003569994	*BC007	Family	Methanobacteriaceae	8	0.007909046	*BC008	Family	Spirochaetaceae	3	0.003390022	*BC009	Family	Thermogemmatisporaceae	1	0.001073192	*BC010	Genus	Unclassified	5863	7507427	*BC011	Genus	Bacteroides	28958	3912609	*BC012	Genus	Caldilinea	18	0.02065286
*BC002	Family	Piscirickettsiaceae	8	0.003889462	*BC004	Family	Pseudoalteromonadaceae	2	0.00189525	*BC005	Family	Chlorobiaceae	1	0.001069427	*BC006	Family	Psychromonadaceae	3	0.002677496	*BC007	Family	Dermabacteraceae	1	0.0009886307	*BC008	Family	Mycobacteriaceae	5	0.005650037	*BC009	Family	Microviridae	2	0.002146383	*BC010	Genus	Bacteroides	15713	2012011	*BC011	Genus	Natronincola	82	0.1107928	*BC012	Genus	Trichodesmium	75	0.08605358
*BC002	Family	Microcystaceae	1	0.0004861827	*BC004	Family	Prevotellaceae	2	0.00189525	*BC005	Family	Rhodocyclaceae	2	0.002138854	*BC006	Family	Sanguibacteraceae	2	0.001784997	*BC007	Family	Sinobacteraceae	4	0.003954523	*BC008	Family	Rhodocyclaceae	10	0.01130007	*BC009	Family	Acidimicrobiaceae	1	0.001073192	*BC010	Genus	Ruminococcus	1036	1326572	*BC011	Genus	Oscillospira	2236	3021132	*BC012	Genus	Veillonella	882	101199
*BC002	Family	Deferribacteraceae	1	0.0004861827	*BC004	Family	Deferribacteraceae	3	0.002842874	*BC005	Family	Carboxydocellaceae	4	0.004277709	*BC006	Family	Anaerolinaceae	2	0.001784997	*BC007	Family	Cerasicoccaceae	4	0.003954523	*BC008	Family	Pseudanabaenaceae	3	0.003390022	*BC009	Family	Sporichthyaceae	1	0.001073192	*BC010	Genus	Blautia	2677	3427832	*BC011	Genus	Flavobacterium	13068	176566	*BC012	Genus	Selenomonas	26	0.02983191
*BC002	Family	Leptospiraceae	1	0.0004861827	*BC004	Family	Euzebyaceae	1	0.0009476248	*BC005	Family	Caulobacteraceae	3	0.003208282	*BC006	Family	Pseudoalteromonadaceae	2	0.001784997	*BC007	Family	Kiloniellaceae	2	0.001977261	*BC008	Family	Pelagicoccaceae	6	0.006780044	*BC009	Family	Aerococcaceae	3	0.003219575	*BC010	Genus	Oscillospira	821	105127	*BC011	Genus	Parabacteroides	1643	221991	*BC012	Genus	Fusobacterium	6	0.006884287
*BC002	Family	Verrucomicrobiaceae	4	0.001944731	*BC004	Family	Pelagicoccaceae	1	0.0009476248	*BC005	Family	Psychromonadaceae	2	0.002138854	*BC006	Family	Turicibacteraceae	2	0.001784997	*BC007	Family	Thermodesulfobacteriaceae	5	0.004943154	*BC008	Family	Entomoplasmataceae	9	0.01017007	*BC009	Family	Psychromonadaceae	1	0.001073192	*BC010	Genus	Sphingobacterium	2436	3119238	*BC011	Genus	Sutterella	1904	2572556	*BC012	Genus	Alkaliphilus	68	0.07802191
*BC002	Family	Acholeplasmataceae	2	0.0009723654	*BC004	Family	Methylocystaceae	1	0.0009476248	*BC005	Family	Amoebophilaceae	2	0.002138854	*BC006	Family	Polyangiaceae	3	0.002677496	*BC007	Family	Symbiobacteriaceae	4	0.003954523	*BC008	Family	Sporichthyaceae	2	0.002260015	*BC009	Family	Symbiobacteriaceae	1	0.001073192	*BC010	Genus	Faecalibacterium	6734	8622721	*BC011	Genus	Clostridium	514	0.694482	*BC012	Genus	Uliginosibacterium	212	0.2432448
*BC002	Family	Thermodesulfobacteriaceae	2	0.0009723654	*BC004	Family	Tsukamurellaceae	1	0.0009476248	*BC005	Family	Hyphomicrobiaceae	2	0.002138854	*BC006	Family	Actinosynnemataceae	3	0.002677496	*BC007	Family	Erythrobacteraceae	2	0.001977261	*BC008	Family	Syntrophobacteraceae	7	0.007910051	*BC009	Family	Euzebyaceae	2	0.002146383	*BC010	Genus	Parabacteroides	15279	1956438	*BC011	Genus	Candidatus Blochmannia	776	1048479	*BC012	Genus	Kribbella	12	0.01376857
*BC002	Family	Alcanivoracaceae	3	0.001458548	*BC004	Family	Borreliaceae	1	0.0009476248	*BC005	Family	Caldithrixaceae	8	0.008555418	*BC006	Family	Thermogemmatisporaceae	2	0.001784997	*BC007	Family	Planococcaceae	4	0.003954523	*BC008	Family	Hyphomonadaceae	8	0.009040059	*BC009	Family	Spirochaetaceae	1	0.001073192	*BC010	Genus	Candidatus Blochmannia	1036	1326572	*BC011	Genus	Faecalibacterium	5443	7354213	*BC012	Genus	Candidatus Endobugula	14	0.01606334
*BC002	Family	Streptosporangiaceae	5	0.002430914	*BC004	Genus	Unclassified	11244	1065509	*BC005	Family	Desulfonatronumaceae	4	0.004277709	*BC006	Family	Deferribacteraceae	1	0.0008924985	*BC007	Family	Polyangiaceae	1	0.0009886307	*BC008	Family	Nannocystaceae	2	0.002260015	*BC009	Family	Saprospiraceae	1	0.001073192	*BC010	Genus	Sutterella	4554	5831285	*BC011	Genus	Yaniella	2	0.002702265	*BC012	Genus	Pedobacter	155	0.1778441
*BC002	Family	Aminiphilaceae	3	0.001458548	*BC004	Genus	Faecalibacterium	23446	2221801	*BC005	Family	Sulfobacillaceae	7	0.00748599	*BC006	Family	Oceanospirillaceae	1	0.0008924985	*BC007	Family	Burkholderiaceae	1	0.0009886307	*BC008	Family	Sinobacteraceae	4	0.004520029	*BC009	Family	Dermabacteraceae	1	0.001073192	*BC010	Genus	Paenibacillus	12	0.0153657	*BC011	Genus	Candidatus Endobugula	87	0.1175485	*BC012	Genus	Ruminococcus	793	0.9098732
*BC002	Family	Psychromonadaceae	2	0.0009723654	*BC004	Genus	Bifidobacterium	15297	1449582	*BC005	Family	Ferrimonadaceae	1	0.001069427	*BC006	Family	Litoricolaceae	2	0.001784997	*BC007	Family	Rhodocyclaceae	4	0.003954523	*BC008	Family	Polyangiaceae	1	0.001130007	*BC009	Family	Pelagicoccaceae	1	0.001073192	*BC010	Genus	Thiomonas	46	0.05890187	*BC011	Genus	Enterobacter	273	0.3688591	*BC012	Genus	Propionispora	47	0.05392691
*BC002	Family	Rhizobiaceae	3	0.001458548	*BC004	Genus	Blautia	10620	1006378	*BC005	Family	Elusimicrobiaceae	2	0.002138854	*BC006	Family	Holophagaceae	1	0.0008924985	*BC007	Family	Desulfuromonadaceae	3	0.002965892	*BC008	Family	Corynebacteriaceae	2	0.002260015	*BC009	Family	Corynebacteriaceae	1	0.001073192	*BC010	Genus	Slackia	693	0.8873694	*BC011	Genus	Brevibacterium	98	0.132411	*BC012	Genus	Lactobacillus	1876	2152487
*BC002	Family	Puniceicoccaceae	1	0.0004861827	*BC004	Genus	Coprococcus	688	0.6519659	*BC005	Family	Actinopolysporaceae	2	0.002138854	*BC006	Family	Chlorobiaceae	2	0.001784997	*BC007	Family	Xanthobacteraceae	1	0.0009886307	*BC008	Family	Piscirickettsiaceae	4	0.004520029	*BC009	Family	Entomoplasmataceae	1	0.001073192	*BC010	Genus	Porphyromonas	32	0.04097521	*BC011	Genus	Salinimicrobium	28	0.0378317	*BC012	Genus	Heliorestis	7	0.008031668
*BC002	Family	Geobacteraceae	1	0.0004861827	*BC004	Genus	Bacteroides	7957	754025	*BC005	Family	Idiomarinaceae	1	0.001069427	*BC006	Family	Pseudanabaenaceae	1	0.0008924985	*BC007	Family	Mycobacteriaceae	1	0.0009886307	*BC008	Family	Microviridae	3	0.003390022	*BC009	Family	Pelobacteraceae	1	0.001073192	*BC010	Genus	Serratia	435	0.5570068	*BC011	Genus	Rickettsia	33	0.04458736	*BC012	Genus	Achromobacter	206	0.2363605
*BC002	Family	Legionellaceae	1	0.0004861827	*BC004	Genus	Heliorestis	225	0.2132156	*BC005	Family	Pseudanabaenaceae	1	0.001069427	*BC006	Family	Francisellaceae	2	0.001784997	*BC007	Family	Gallionellaceae	3	0.002965892	*BC008	Family	Cellulomonadaceae	1	0.001130007	*BC009	Family	Micrococcaceae	1	0.001073192	*BC010	Genus	Veillonella	5451	6979871	*BC011	Genus	Caldilinea	74	0.09998379	*BC012	Genus	Maricaulis	1	0.001147381
*BC002	Family	Anaplasmataceae	2	0.0009723654	*BC004	Genus	Clostridium	3336	3161276	*BC005	Family	Corynebacteriaceae	1	0.001069427	*BC006	Family	Microcystaceae	1	0.0008924985	*BC007	Family	Nannocystaceae	1	0.0009886307	*BC008	Family	Psychromonadaceae	2	0.002260015	*BC009	Family	Idiomarinaceae	1	0.001073192	*BC010	Genus	Clostridium	325	0.4161545	*BC011	Genus	Blautia	2701	3649408	*BC012	Genus	Lachnobacterium	128	0.1468648
*BC002	Family	Pseudomonadaceae	1	0.0004861827	*BC004	Genus	Candidatus Blochmannia	876	0.8301193	*BC005	Family	Nocardioidaceae	1	0.001069427	*BC006	Family	Ferrimonadaceae	1	0.0008924985	*BC007	Family	Aeromonadaceae	1	0.0009886307	*BC008	Family	Hyphomicrobiaceae	2	0.002260015	*BC009	Genus	Unclassified	12586	1350719	*BC010	Genus	Bifidobacterium	3215	4116728	*BC011	Genus	Desulfovibrio	47	0.06350321	*BC012	Genus	Oscillospira	266	0.3052034
*BC002	Family	Cellulomonadaceae	1	0.0004861827	*BC004	Genus	Flavobacterium	1146	1085978	*BC005	Family	Carnobacteriaceae	2	0.002138854	*BC006	Family	Desulfuromonadaceae	1	0.0008924985	*BC007	Family	Psychromonadaceae	1	0.0009886307	*BC008	Family	Burkholderiaceae	2	0.002260015	*BC009	Genus	Faecalibacterium	4816	5168491	*BC010	Genus	Gallionella	9	0.01152428	*BC011	Genus	Veillonella	1262	1705129	*BC012	Genus	Clostridium	545	0.6253227
*BC002	Family	Micrococcaceae	1	0.0004861827	*BC004	Genus	Dolichospermum	839	0.7950572	*BC005	Family	Pseudoalteromonadaceae	3	0.003208282	*BC006	Family	Thermovenabulum	1	0.0008924985	*BC007	Family	Deinococcaceae	1	0.0009886307	*BC008	Family	Oceanospirillaceae	1	0.001130007	*BC009	Genus	Blautia	7362	7900837	*BC010	Genus	Escherichia	3826	4899098	*BC011	Genus	Sphingobacterium	206	0.2783332	*BC012	Genus	Anaerostipes	11	0.01262119
*BC002	Family	Borreliaceae	1	0.0004861827	*BC004	Genus	Adlercreutzia	513	0.4861315	*BC005	Family	Halobacteriaceae	2	0.002138854	*BC006	Genus	Unclassified	11220	1001383	*BC007	Family	Francisellaceae	2	0.001977261	*BC008	Family	Syntrophaceae	2	0.002260015	*BC009	Genus	Prevotella	6008	6447736	*BC010	Genus	Streptococcus	503	0.6440791	*BC011	Genus	Bacillus	84	0.1134951	*BC012	Genus	Roseburia	703	0.8066089
*BC002	Family	Euzebyaceae	1	0.0004861827	*BC004	Genus	Desulfonauticus	214	0.2027917	*BC005	Family	Thermobaculaceae	1	0.001069427	*BC006	Genus	Demequina	4	0.003569994	*BC007	Family	Hyphomicrobiaceae	2	0.001977261	*BC008	Family	Sphingomonadaceae	3	0.003390022	*BC009	Genus	Flavobacterium	1691	1814767	*BC010	Genus	Tetragenococcus	18	0.02304856	*BC011	Genus	Escherichia	1626	2196941	*BC012	Genus	Acetobacterium	18	0.02065286
*BC002	Family	Chlorobiaceae	1	0.0004861827	*BC004	Genus	Natronincola	659	0.6244847	*BC005	Family	Cerasicoccaceae	1	0.001069427	*BC006	Genus	Collinsella	772	0.6890089	*BC007	Family	Entomoplasmataceae	2	0.001977261	*BC008	Family	Chroococcaceae	1	0.001130007	*BC009	Genus	Trichodesmium	95	0.1019532	*BC010	Genus	Lactobacillus	749	0.959076	*BC011	Genus	Trichodesmium	50	0.06755661	*BC012	Genus	Dolichospermum	15	0.01721072
*BC002	Family	Sanguibacteraceae	1	0.0004861827	*BC004	Genus	Friedmanniella	112	0.106134	*BC005	Family	Thermaceae	1	0.001069427	*BC006	Genus	Flavobacterium	5335	476148	*BC007	Family	Microviridae	4	0.003954523	*BC008	Family	Desulfuromonadaceae	4	0.004520029	*BC009	Genus	Oscillospira	6806	7304142	*BC010	Genus	Syntrophomonas	7	0.008963327	*BC011	Genus	Thiothrix	12	0.01621359	*BC012	Genus	Dialister	243	0.2788136
*BC002	Family	Phyllobacteriaceae	1	0.0004861827	*BC004	Genus	Ruminococcus	11835	1121514	*BC005	Family	Kineosporiaceae	1	0.001069427	*BC006	Genus	Bacteroides	24502	21868	*BC007	Family	Pseudomonadaceae	1	0.0009886307	*BC008	Family	Acetobacteraceae	2	0.002260015	*BC009	Genus	Kitasatospora	224	0.2403949	*BC010	Genus	Shewanella	66	0.08451137	*BC011	Genus	Bilophila	494	0.6674593	*BC012	Genus	Lachnospira	154	0.1766967
*BC002	Genus	Unclassified	20401	9918613	*BC004	Genus	Slackia	133	0.1260341	*BC005	Family	Methylobacteriaceae	1	0.001069427	*BC006	Genus	Paenibacillus	392	0.3498594	*BC007	Family	Amoebophilaceae	4	0.003954523	*BC008	Family	Caulobacteraceae	5	0.005650037	*BC009	Genus	Clostridium	2786	2989912	*BC010	Genus	Collinsella	437	0.5595677	*BC011	Genus	Fusobacterium	5	0.006755661	*BC012	Genus	Desulfovibrio	9	0.01032643
*BC002	Genus	Veillonella	96048	4669688	*BC004	Genus	Trichodesmium	55	0.05211936	*BC005	Family	Micrococcaceae	1	0.001069427	*BC006	Genus	Candidatus Blochmannia	1186	1058503	*BC007	Family	Exiguobacteraceae	2	0.001977261	*BC008	Family	Leptospiraceae	2	0.002260015	*BC009	Genus	Candidatus Blochmannia	1610	1727839	*BC010	Genus	Candidatus Endobugula	160	0.2048761	*BC011	Genus	Anoxybacillus	2	0.002702265	*BC012	Genus	Phascolarctobacterium	87	0.09982216
*BC002	Genus	Megasphaera	31281	1520828	*BC004	Genus	Actinocatenispora	89	0.08433861	*BC005	Family	Nocardiaceae	1	0.001069427	*BC006	Genus	Blautia	8556	7636218	*BC007	Family	Chlorobiaceae	1	0.0009886307	*BC008	Family	Thermaceae	4	0.004520029	*BC009	Genus	Bilophila	340	0.3648852	*BC010	Genus	Natronincola	150	0.1920713	*BC011	Genus	Lachnospira	351	0.4742474	*BC012	Genus	Glycomyces	2	0.002294762
*BC002	Genus	Providencia	631	0.3067813	*BC004	Genus	Lachnospira	1105	1047125	*BC005	Family	Anaerolinaceae	1	0.001069427	*BC006	Genus	Faecalibacterium	13019	1161944	*BC007	Family	Neisseriaceae	1	0.0009886307	*BC008	Family	Thermicanaceae	1	0.001130007	*BC009	Genus	Desulfovibrio	49	0.05258639	*BC010	Genus	Macrococcus	19	0.02432903	*BC011	Genus	Streptococcus	999	1349781	*BC012	Genus	Butyrivibrio	71	0.08146406
*BC002	Genus	Bacteroides	13692	6656813	*BC004	Genus	Candidatus Endobugula	60	0.05685749	*BC005	Family	Gallionellaceae	1	0.001069427	*BC006	Genus	Caldilinea	69	0.0615824	*BC007	Family	Borreliaceae	2	0.001977261	*BC008	Family	Pseudomonadaceae	1	0.001130007	*BC009	Genus	Desulfonauticus	191	0.2049796	*BC010	Genus	Corynebacterium	252	0.3226798	*BC011	Genus	Phascolarctobacterium	825	1114684	*BC012	Genus	Collinsella	44	0.05048477
*BC002	Genus	Thermodesulfovibrio	35	0.01701639	*BC004	Genus	Calothrix	40	0.03790499	*BC005	Family	Litoricolaceae	1	0.001069427	*BC006	Genus	Heliorestis	232	0.2070597	*BC007	Family	Halobacteroidaceae	2	0.001977261	*BC008	Family	Kineosporiaceae	1	0.001130007	*BC009	Genus	Pedobacter	432	0.4636188	*BC010	Genus	Kitasatospora	45	0.05762139	*BC011	Genus	Odoribacter	166	0.224288	*BC012	Genus	Pediococcus	39	0.04474786
*BC002	Genus	Tolumonas	51	0.02479532	*BC004	Genus	Erysipelothrix	1527	1447023	*BC005	Family	Desulfuromonadaceae	1	0.001069427	*BC006	Genus	Actinocorallia	60	0.05354991	*BC007	Family	Verrucomicrobiaceae	1	0.0009886307	*BC008	Family	Chrysiogenaceae	1	0.001130007	*BC009	Genus	Lachnospira	4668	5009659	*BC010	Genus	Gramella	9	0.01152428	*BC011	Genus	Bifidobacterium	299	0.4039885	*BC012	Genus	Enterobacter	195	0.2237393
*BC002	Genus	Blautia	2241	1089535	*BC004	Genus	Kitasatospora	67	0.06349086	*BC005	Genus	Unclassified	9156	9791676	*BC006	Genus	Halanaerobium	4	0.003569994	*BC007	Family	Actinopolysporaceae	1	0.0009886307	*BC008	Family	Idiomarinaceae	1	0.001130007	*BC009	Genus	Enterobacter	38	0.04078128	*BC010	Genus	Pasteurella	2	0.002560951	*BC011	Genus	Serratia	257	0.347241	*BC012	Genus	Streptococcus	67	0.07687453
*BC002	Genus	Clostridium	1973	0.9592385	*BC004	Genus	Anaerobranca	123	0.1165579	*BC005	Genus	Flavobacterium	3369	36029	*BC006	Genus	Lachnospira	1952	1742157	*BC007	Family	Gomphosphaeriaceae	1	0.0009886307	*BC008	Family	Pelobacteraceae	1	0.001130007	*BC009	Genus	Caldicellulosiruptor	214	0.229663	*BC010	Genus	Limnobacter	158	0.2023151	*BC011	Genus	Butyrivibrio	682	0.9214722	*BC012	Genus	Anaerofilum	9	0.01032643
*BC002	Genus	Bifidobacterium	3251	158058	*BC004	Genus	Brevibacterium	328	0.3108209	*BC005	Genus	Bacteroides	15906	1701031	*BC006	Genus	Sutterella	2220	1981347	*BC007	Family	Oceanospirillaceae	1	0.0009886307	*BC008	Family	Alcanivoracaceae	1	0.001130007	*BC009	Genus	Sphingobacterium	284	0.3047864	*BC010	Genus	Lachnospira	1837	2352233	*BC011	Genus	Dorea	94	0.1270064	*BC012	Genus	Amaricoccus	11	0.01262119
*BC002	Genus	Kribbella	180	0.08751288	*BC004	Genus	Caldithrix	145	0.1374056	*BC005	Genus	Candidatus Blochmannia	1101	1177439	*BC006	Genus	Eggerthella	716	0.639029	*BC007	Family	Aurantimonadaceae	1	0.0009886307	*BC008	Family	Methylobacteriaceae	1	0.001130007	*BC009	Genus	Natronincola	1071	1149388	*BC010	Genus	Oribacterium	111	0.1421328	*BC011	Genus	Ruminococcus	159	0.21483	*BC012	Genus	Porphyromonas	15	0.01721072
*BC002	Genus	Candidatus Blochmannia	3123	1518349	*BC004	Genus	Oscillospira	580	0.5496224	*BC005	Genus	Blautia	15289	1635047	*BC006	Genus	Brevibacterium	222	0.1981347	*BC007	Family	Sanguibacteraceae	1	0.0009886307	*BC008	Family	Saccharospirillaceae	1	0.001130007	*BC009	Genus	Roseburia	2006	2152822	*BC010	Genus	Roseburia	390	0.4993854	*BC011	Genus	Pelotomaculum	5	0.006755661	*BC012	Genus	Leptolyngbya	3	0.003442143
*BC002	Genus	Escherichia	12793	6219735	*BC004	Genus	Actinocorallia	110	0.1042387	*BC005	Genus	Brevibacterium	125	0.1336784	*BC006	Genus	Oscillospira	2340	2088447	*BC007	Family	Actinosynnemataceae	1	0.0009886307	*BC008	Genus	Unclassified	10533	1190237	*BC009	Genus	Caldilinea	344	0.3691779	*BC010	Genus	Rickettsia	150	0.1920713	*BC011	Genus	Arcanobacterium	5	0.006755661	*BC012	Genus	Geobacter	94	0.1078538
*BC002	Genus	Candidatus Endobugula	676	0.3286595	*BC004	Genus	Parapedobacter	10	0.009476248	*BC005	Genus	Aminiphilus	5	0.005347136	*BC006	Genus	Dialister	17642	1574546	*BC007	Genus	Unclassified	14279	1411666	*BC008	Genus	Megasphaera	12813	1447878	*BC009	Genus	Parapedobacter	182	0.1953209	*BC010	Genus	Lentibacillus	3	0.003841426	*BC011	Genus	Alkaliphilus	259	0.3499433	*BC012	Genus	Actinocorallia	1	0.001147381
*BC002	Genus	Kitasatospora	220	0.1069602	*BC004	Genus	Dialister	1133	1073659	*BC005	Genus	Caloramator	1702	1820165	*BC006	Genus	Rickettsia	55	0.04908742	*BC007	Genus	Ruminococcus	3023	2988631	*BC008	Genus	Candidatus Blochmannia	1366	154359	*BC009	Genus	Caloramator	1270	1362953	*BC010	Genus	Eubacterium	13	0.01664618	*BC011	Genus	Pseudobutyrivibrio	116	0.1567313	*BC012	Genus	Gramella	6	0.006884287
*BC002	Genus	Fusobacterium	5746	2793606	*BC004	Genus	Lysinibacillus	3	0.002842874	*BC005	Genus	Caldilinea	276	0.2951619	*BC006	Genus	Bifidobacterium	4331	3865411	*BC007	Genus	Bacteroides	22722	2246367	*BC008	Genus	Glycomyces	42	0.04746031	*BC009	Genus	Salinimicrobium	15	0.01609788	*BC010	Genus	Acetobacterium	19	0.02432903	*BC011	Genus	Slackia	27	0.03648057	*BC012	Genus	Burkholderia	29	0.03327405
*BC002	Genus	Desulfosporosinus	56	0.02722623	*BC004	Genus	Paraprevotella	322	0.3051352	*BC005	Genus	Lachnobacterium	1382	1477948	*BC006	Genus	Slackia	307	0.2739971	*BC007	Genus	Actinomyces	178	0.1759763	*BC008	Genus	Natronincola	534	0.6034239	*BC009	Genus	Pseudobutyrivibrio	469	0.5033269	*BC010	Genus	Alkaliphilus	94	0.1203647	*BC011	Genus	Lactobacillus	73	0.09863266	*BC012	Genus	Serratia	8	0.009179049
*BC002	Genus	Halanaerobacter	154	0.07487214	*BC004	Genus	Alkaliphilus	2463	2334	*BC005	Genus	Bifidobacterium	71	0.07592933	*BC006	Genus	Ruminococcus	3521	3142487	*BC007	Genus	Paraprevotella	528	0.521997	*BC008	Genus	Desulfovibrio	808	0.9130459	*BC009	Genus	Bacteroides	12993	1394398	*BC010	Genus	Mycoplasma	6	0.007682852	*BC011	Genus	Planifilum	3	0.004053397	*BC012	Genus	Olivibacter	14	0.01606334
*BC002	Genus	Saccharopolyspora	32	0.01555785	*BC004	Genus	Dorea	1574	1491561	*BC005	Genus	Phascolarctobacterium	6507	6958763	*BC006	Genus	Parabacteroides	992	0.8853586	*BC007	Genus	Sedimentibacter	243	0.2402373	*BC008	Genus	Bacteroides	8460	9559862	*BC009	Genus	Bifidobacterium	1460	156686	*BC010	Genus	Caldithrix	7	0.008963327	*BC011	Genus	Anaerofilum	23	0.03107604	*BC012	Genus	Psychrobacter	36	0.04130572
*BC002	Genus	Desulfotomaculum	358	0.1740534	*BC004	Genus	Salinivibrio	23	0.02179537	*BC005	Genus	Oscillospira	6713	7179065	*BC006	Genus	Rikenella	498	0.4444643	*BC007	Genus	Caloramator	1579	1561048	*BC008	Genus	Alkaliphilus	1473	1664501	*BC009	Genus	Thermodesulfovibrio	171	0.1835158	*BC010	Genus	Thioalkalimicrobium	7	0.008963327	*BC011	Genus	Negativicoccus	410	0.5539642	*BC012	Genus	Anaerobranca	3	0.003442143
*BC002	Genus	Heliorestis	23	0.0111822	*BC004	Genus	Thermodesulfovibrio	89	0.08433861	*BC005	Genus	Paraprevotella	3754	401463	*BC006	Genus	Bilophila	537	0.4792717	*BC007	Genus	Clostridium	3986	3940682	*BC008	Genus	Flavobacterium	1985	2243065	*BC009	Genus	Petrotoga	153	0.1641983	*BC010	Genus	Johnsonella	34	0.04353616	*BC011	Genus	Roseburia	566	0.7647408	*BC012	Genus	Rhodothermus	9	0.01032643
*BC002	Genus	Bacillus	214	0.1040431	*BC004	Genus	Sarcina	1046	0.9912155	*BC005	Genus	Sphingobacterium	142	0.1518587	*BC006	Genus	Fusobacterium	11	0.009817484	*BC007	Genus	Oscillospira	9974	9860603	*BC008	Genus	Thermodesulfovibrio	285	0.3220521	*BC009	Genus	Moorella	48	0.0515132	*BC010	Genus	Megasphaera	20	0.02560951	*BC011	Genus	Marichromatium	1	0.001351132	*BC012	Genus	Desulfosporosinus	14	0.01606334
*BC002	Genus	Natronincola	33	0.01604403	*BC004	Genus	Deinococcus	7	0.006633373	*BC005	Genus	Clostridium	2111	2257561	*BC006	Genus	Clostridium	3395	3030033	*BC007	Genus	Desulfonauticus	222	0.219476	*BC008	Genus	Propionispora	102	0.1152608	*BC009	Genus	Parabacteroides	7158	7681906	*BC010	Genus	Brevibacterium	95	0.1216452	*BC011	Genus	Megasphaera	35	0.04728963	*BC012	Genus	Sporotomaculum	9	0.01032643
*BC002	Genus	Serratia	1987	0.966045	*BC004	Genus	Desulfosarcina	25	0.02369062	*BC005	Genus	Natronincola	1853	1981649	*BC006	Genus	Deinococcus	7	0.00624749	*BC007	Genus	Thermovenabulum	208	0.2056352	*BC008	Genus	Bacillus	359	0.4056726	*BC009	Genus	Limnobacter	80	0.08585533	*BC010	Genus	Eggerthella	133	0.1703032	*BC011	Genus	Pedobacter	427	0.5769334	*BC012	Genus	Salinimicrobium	10	0.01147381
*BC002	Genus	Geobacillus	49	0.02382295	*BC004	Genus	Roseburia	757	0.717352	*BC005	Genus	Parabacteroides	4405	4710827	*BC006	Genus	Natronincola	350	0.3123745	*BC007	Genus	Dysgonomonas	2011	1988136	*BC008	Genus	Caldilinea	313	0.3536923	*BC009	Genus	Sutterella	1695	181906	*BC010	Genus	Erysipelothrix	56	0.07170662	*BC011	Genus	Dysgonomonas	20	0.02702264	*BC012	Genus	Geobacillus	4	0.004589525
*BC002	Genus	Enterobacter	833	0.4049902	*BC004	Genus	Moorella	120	0.113715	*BC005	Genus	Akkermansia	674	0.720794	*BC006	Genus	Candidatus Endobugula	36	0.03212995	*BC007	Genus	Flavobacterium	4439	4388532	*BC008	Genus	Clostridium	1383	15628	*BC009	Genus	Desulfosporosinus	89	0.09551406	*BC010	Genus	Pedobacter	209	0.2676193	*BC011	Genus	Hymenobacter	7	0.009457925	*BC012	Genus	Rhodobacter	5	0.005736906
*BC002	Genus	Moorella	14	0.006806558	*BC004	Genus	Thermicanus	46	0.04359074	*BC005	Genus	Faecalibacterium	2908	3109894	*BC006	Genus	Gemella	218	0.1945647	*BC007	Genus	Blautia	5229	516955	*BC008	Genus	Desulfotomaculum	122	0.1378609	*BC009	Genus	Butyricimonas	723	0.7759176	*BC010	Genus	Thiohalorhabdus	3	0.003841426	*BC011	Genus	Porphyromonas	20	0.02702264	*BC012	Genus	Fructobacillus	18	0.02065286
*BC002	Genus	Morganella	2107	1024387	*BC004	Genus	Actinokineospora	3	0.002842874	*BC005	Genus	Kitasatospora	102	0.1090816	*BC006	Genus	Thiomonas	71	0.0633674	*BC007	Genus	Caldilinea	482	0.47652	*BC008	Genus	Luteolibacter	110	0.1243008	*BC009	Genus	Dialister	1642	1762181	*BC010	Genus	Actinokineospora	10	0.01280475	*BC011	Genus	Rothia	3	0.004053397	*BC012	Genus	Thermus	7	0.008031668
*BC002	Genus	Rickettsia	71	0.03451897	*BC004	Genus	Glycomyces	68	0.06443848	*BC005	Genus	Actinomyces	50	0.05347136	*BC006	Genus	Phaeobacter	8	0.007139988	*BC007	Genus	Actinocatenispora	4	0.003954523	*BC008	Genus	Syntrophomonas	12	0.01356009	*BC009	Genus	Sedimentibacter	90	0.09658725	*BC010	Genus	Enterobacter	503	0.6440791	*BC011	Genus	Streptomyces	3	0.004053397	*BC012	Genus	Coprococcus	156	0.1789915
*BC002	Genus	Desulfomonile	14	0.006806558	*BC004	Genus	Thiothrix	225	0.2132156	*BC005	Genus	Dolichospermum	381	0.4074518	*BC006	Genus	Caldithrix	50	0.04462493	*BC007	Genus	Candidatus Tammella	129	0.1275334	*BC008	Genus	Prevotella	2117	2392226	*BC009	Genus	Dolichospermum	382	0.4099592	*BC010	Genus	Thiobacillus	3	0.003841426	*BC011	Genus	Kushneria	1	0.001351132	*BC012	Genus	Salinivibrio	9	0.01032643
*BC002	Genus	Thiocapsa	12	0.005834192	*BC004	Genus	Anaerostipes	185	0.1753106	*BC005	Genus	Lachnospira	2710	2898148	*BC006	Genus	Alkaliphilus	248	0.2213396	*BC007	Genus	Lachnospira	4005	3959466	*BC008	Genus	Faecalibacterium	2865	3237471	*BC009	Genus	Ruminococcus	1828	1961794	*BC010	Genus	Dethiosulfovibrio	6	0.007682852	*BC011	Genus	Haemophilus	27	0.03648057	*BC012	Genus	Tetragenococcus	14	0.01606334
*BC002	Genus	Mycobacterium	4	0.001944731	*BC004	Genus	Sulfurospirillum	6	0.005685749	*BC005	Genus	Dysgonomonas	316	0.337939	*BC006	Genus	Thermus	5	0.004462493	*BC007	Genus	Brevibacterium	130	0.128522	*BC008	Genus	Escherichia	818	0.924346	*BC009	Genus	Brevibacterium	106	0.1137583	*BC010	Genus	Chromatium	1	0.001280475	*BC011	Genus	Johnsonella	77	0.1040372	*BC012	Genus	Azohydromonas	2	0.002294762
*BC002	Genus	Ruminococcus	1885	0.9164544	*BC004	Genus	Acetobacterium	78	0.07391473	*BC005	Genus	Desulfosporosinus	113	0.1208453	*BC006	Genus	Pseudobutyrivibrio	88	0.07853987	*BC007	Genus	Desulfovibrio	523	0.5170539	*BC008	Genus	Blautia	2890	3265721	*BC009	Genus	Rubritalea	57	0.06117193	*BC010	Genus	Gemella	14	0.01792665	*BC011	Genus	Candidatus Tammella	9	0.01216019	*BC012	Genus	Shewanella	17	0.01950548
*BC002	Genus	Peptococcus	65	0.03160188	*BC004	Genus	Pseudobutyrivibrio	281	0.2662826	*BC005	Genus	Actinocorallia	16	0.01711084	*BC006	Genus	Anaerofilum	226	0.2017047	*BC007	Genus	Succiniclasticum	1629	1610479	*BC008	Genus	Oscillospira	7172	8104413	*BC009	Genus	Symploca	8	0.008585533	*BC010	Genus	Olsenella	211	0.2701803	*BC011	Genus	Erwinia	25	0.03377831	*BC012	Genus	Bifidobacterium	133	0.1526017
*BC002	Genus	Flavobacterium	59	0.02868478	*BC004	Genus	Peptoniphilus	327	0.3098733	*BC005	Genus	Yaniella	6	0.006416563	*BC006	Genus	Peptoniphilus	73	0.06515239	*BC007	Genus	Candidatus Blochmannia	1139	112605	*BC008	Genus	Brevibacterium	70	0.07910051	*BC009	Genus	Arcobacter	3	0.003219575	*BC010	Genus	Anaerotruncus	71	0.09091375	*BC011	Genus	Olivibacter	19	0.02567151	*BC012	Genus	Dysgonomonas	8	0.009179049
*BC002	Genus	Paenibacillus	153	0.07438595	*BC004	Genus	Eggerthella	96	0.09097198	*BC005	Genus	Ruminococcus	1795	1919622	*BC006	Genus	Hydrogenophilus	4	0.003569994	*BC007	Genus	Selenomonas	133	0.1314879	*BC008	Genus	Acidaminococcus	5370	606814	*BC009	Genus	Lactobacillus	110	0.1180511	*BC010	Genus	Leuconostoc	30	0.03841426	*BC011	Genus	Gemella	28	0.0378317	*BC012	Genus	Mycoplasma	4	0.004589525
*BC002	Genus	Thermoanaerobacterium	23	0.0111822	*BC004	Genus	Sutterella	100	0.09476247	*BC005	Genus	Bilophila	242	0.2588014	*BC006	Genus	Coprococcus	652	0.5819091	*BC007	Genus	Faecalibacterium	4592	4539793	*BC008	Genus	Geobacillus	30	0.03390022	*BC009	Genus	Litoricola	7	0.007512342	*BC010	Genus	Anaerofilum	31	0.03969473	*BC011	Genus	Campylobacter	2	0.002702265	*BC012	Genus	Rhodoplanes	25	0.02868453
*BC002	Genus	Oscillospira	115	0.05591101	*BC004	Genus	Symbiobacterium	20	0.0189525	*BC005	Genus	Bdellovibrio	18	0.01924969	*BC006	Genus	Limnobacter	336	0.2998795	*BC007	Genus	Kitasatospora	86	0.08502224	*BC008	Genus	Slackia	611	0.6904345	*BC009	Genus	Lentibacillus	10	0.01073192	*BC010	Genus	Pediococcus	14	0.01792665	*BC011	Genus	Runella	11	0.01486245	*BC012	Genus	Acidovorax	3	0.003442143
*BC002	Genus	Caldanaerobacter	1	0.0004861827	*BC004	Genus	Pedobacter	73	0.06917661	*BC005	Genus	Thermodesulfovibrio	97	0.1037344	*BC006	Genus	Sphingobacterium	262	0.2338346	*BC007	Genus	Phascolarctobacterium	392	0.3875433	*BC008	Genus	Ruminococcus	3746	4233007	*BC009	Genus	Dysgonomonas	896	0.9615797	*BC010	Genus	Pseudobutyrivibrio	38	0.04865806	*BC011	Genus	Selenomonas	9	0.01216019	*BC012	Genus	Sulfobacillus	3	0.003442143
*BC002	Genus	Caldicellulosiruptor	14	0.006806558	*BC004	Genus	Escherichia	80	0.07580999	*BC005	Genus	Thermovenabulum	115	0.1229841	*BC006	Genus	Streptococcus	317	0.282922	*BC007	Genus	Peptoniphilus	624	0.6169056	*BC008	Genus	Microbulbifer	2	0.002260015	*BC009	Genus	Paraprevotella	925	0.9927023	*BC010	Genus	Salinimicrobium	30	0.03841426	*BC011	Genus	Lysinibacillus	2	0.002702265	*BC012	Genus	Halanaerobacter	9	0.01032643
*BC002	Genus	Lactobacillus	1657	0.8056047	*BC004	Genus	Butyrivibrio	5	0.004738124	*BC005	Genus	Symploca	26	0.02780511	*BC006	Genus	Dorea	107	0.09549735	*BC007	Genus	Butyricimonas	492	0.4864063	*BC008	Genus	Lachnospira	209	0.2361715	*BC009	Genus	Zhouia	3	0.003219575	*BC010	Genus	Actinomycetospora	1	0.001280475	*BC011	Genus	Symploca	12	0.01621359	*BC012	Genus	Legionella	10	0.01147381
*BC002	Genus	Alkaliphilus	246	0.1196009	*BC004	Genus	Anaerofustis	11	0.01042387	*BC005	Genus	Desulfomonile	7	0.00748599	*BC006	Genus	Brenneria	1	0.0008924985	*BC007	Genus	Acidaminococcus	334	0.3302027	*BC008	Genus	Parabacteroides	1410	159331	*BC009	Genus	Coprococcus	899	0.9647993	*BC010	Genus	Klebsiella	20	0.02560951	*BC011	Genus	Psychrobacter	13	0.01756472	*BC012	Genus	Moorella	24	0.02753715
*BC002	Genus	Chondromyces	5	0.002430914	*BC004	Genus	Agromyces	35	0.03316687	*BC005	Genus	Roseburia	2577	2755914	*BC006	Genus	Desulfotomaculum	169	0.1508323	*BC007	Genus	Salinimicrobium	55	0.05437469	*BC008	Genus	Phascolarctobacterium	5423	612803	*BC009	Genus	Escherichia	585	0.6278172	*BC010	Genus	Desulfotomaculum	12	0.0153657	*BC011	Genus	Shewanella	9	0.01216019	*BC012	Genus	Klebsiella	6	0.006884287
*BC002	Genus	Pediococcus	287	0.1395344	*BC004	Genus	Gemella	70	0.06633373	*BC005	Genus	Serratia	21	0.02245797	*BC006	Genus	Shewanella	95	0.08478736	*BC007	Genus	Thermodesulfovibrio	228	0.2254078	*BC008	Genus	Brachybacterium	3	0.003390022	*BC009	Genus	Akkermansia	1072	1150461	*BC010	Genus	Desulfonatronum	2	0.002560951	*BC011	Genus	Sphaerisporangium	2	0.002702265	*BC012	Genus	Dethiosulfovibrio	5	0.005736906
*BC002	Genus	Thiothrix	14	0.006806558	*BC004	Genus	Eubacterium	40	0.03790499	*BC005	Genus	Candidatus Contubernalis	13	0.01390255	*BC006	Genus	Erysipelothrix	122	0.1088848	*BC007	Genus	Promicromonospora	30	0.02965892	*BC008	Genus	Streptococcus	908	1026047	*BC009	Genus	Psychrobacter	18	0.01931745	*BC010	Genus	Bacillus	13	0.01664618	*BC011	Genus	Klebsiella	44	0.05944982	*BC012	Genus	Caldicellulosiruptor	14	0.01606334
*BC002	Genus	Caloramator	19	0.009237471	*BC004	Genus	Lactobacillus	280	0.2653349	*BC005	Genus	Mogibacterium	31	0.03315224	*BC006	Genus	Caldicellulosiruptor	115	0.1026373	*BC007	Genus	Prevotella	1934	1912012	*BC008	Genus	Micromonospora	12	0.01356009	*BC009	Genus	Uliginosibacterium	69	0.07405023	*BC010	Genus	Flavobacterium	63	0.08066995	*BC011	Genus	Aminiphilus	2	0.002702265	*BC012	Genus	Vibrio	2	0.002294762
*BC002	Genus	Methylonatrum	5	0.002430914	*BC004	Genus	Desulfurispora	8	0.007580998	*BC005	Genus	Anaerobranca	31	0.03315224	*BC006	Genus	Dolichospermum	3	0.002677496	*BC007	Genus	Sphingobacterium	362	0.3578843	*BC008	Genus	Anaerotruncus	888	1003447	*BC009	Genus	Collinsella	217	0.2328826	*BC010	Genus	Candidatus Phytoplasma	22	0.02817046	*BC011	Genus	Collinsella	40	0.05404529	*BC012	Genus	Thiothrix	12	0.01376857
*BC002	Genus	Butyrivibrio	94	0.04570117	*BC004	Genus	Veillonella	71	0.06728136	*BC005	Genus	Dorea	760	0.8127647	*BC006	Genus	Achromobacter	68	0.0606899	*BC007	Genus	Desulfosporosinus	31	0.03064755	*BC008	Genus	Actinomyces	267	0.3017119	*BC009	Genus	Megasphaera	22	0.02361022	*BC010	Genus	Myroides	1	0.001280475	*BC011	Genus	Kitasatospora	15	0.02026698	*BC012	Genus	Phaeobacter	1	0.001147381
*BC002	Genus	Proteus	114	0.05542483	*BC004	Genus	Desulfotomaculum	54	0.05117174	*BC005	Genus	Thiomonas	14	0.01497198	*BC006	Genus	Saccharopolyspora	16	0.01427998	*BC007	Genus	Sporotomaculum	8	0.007909046	*BC008	Genus	Sphingobacterium	601	0.6791344	*BC009	Genus	Butyrivibrio	214	0.229663	*BC010	Genus	Prevotella	6	0.007682852	*BC011	Genus	Alkalibacterium	9	0.01216019	*BC012	Genus	Candidatus Amoebophilus	2	0.002294762
*BC002	Genus	Microbacterium	140	0.06806558	*BC004	Genus	Sebaldella	17	0.01610962	*BC005	Genus	Pedobacter	213	0.227788	*BC006	Genus	Odoribacter	60	0.05354991	*BC007	Genus	Anaerostipes	3299	3261493	*BC008	Genus	Porphyromonas	47	0.05311035	*BC009	Genus	Serratia	103	0.1105387	*BC010	Genus	Candidatus Regiella	3	0.003841426	*BC011	Genus	Adlercreutzia	5	0.006755661	*BC012	Genus	Sedimentibacter	33	0.03786357
*BC002	Genus	Arcanobacterium	15	0.007292741	*BC004	Genus	Asticcacaulis	3	0.002842874	*BC005	Genus	Desulfonauticus	70	0.0748599	*BC006	Genus	Butyricimonas	139	0.1240573	*BC007	Genus	Methylonatrum	12	0.01186357	*BC008	Genus	Anaerovibrio	5	0.005650037	*BC009	Genus	Acidaminococcus	5	0.005365958	*BC010	Genus	Coprococcus	40	0.05121901	*BC011	Genus	Marinitoga	4	0.005404529	*BC012	Genus	Marinitoga	8	0.009179049
*BC002	Genus	Pectinatus	89	0.04327026	*BC004	Genus	Selenomonas	48	0.04548599	*BC005	Genus	Polaribacter	18	0.01924969	*BC006	Genus	Pedobacter	184	0.1642197	*BC007	Genus	Roseburia	1556	1538309	*BC008	Genus	Deinococcus	5	0.005650037	*BC009	Genus	Mannheimia	42	0.04507405	*BC010	Genus	Atopobium	7	0.008963327	*BC011	Genus	Erysipelothrix	36	0.04864076	*BC012	Genus	Desulfomonile	6	0.006884287
*BC002	Genus	Desulfonatronum	17	0.008265106	*BC004	Genus	Planifilum	33	0.03127162	*BC005	Genus	Streptococcus	34	0.03636052	*BC006	Genus	Olivibacter	8	0.007139988	*BC007	Genus	Caldicellulosiruptor	156	0.1542264	*BC008	Genus	Desulfobacter	89	0.1005707	*BC009	Genus	Haemophilus	58	0.06224512	*BC010	Genus	Rhodothermus	12	0.0153657	*BC011	Genus	Moorella	17	0.02296925	*BC012	Genus	Petrotoga	5	0.005736906
*BC002	Genus	Erysipelothrix	29	0.0140993	*BC004	Genus	Sedimentibacter	94	0.08907673	*BC005	Genus	Candidatus Liberibacter	60	0.06416563	*BC006	Genus	Escherichia	557	0.4971217	*BC007	Genus	Desulfonatronum	20	0.01977262	*BC008	Genus	Bifidobacterium	3508	3964066	*BC009	Genus	Streptococcus	120	0.128783	*BC010	Genus	Vibrio	11	0.01408523	*BC011	Genus	Propionispora	11	0.01486245	*BC012	Genus	Ferrimonas	3	0.003442143
*BC002	Genus	Phascolarctobacterium	21	0.01020984	*BC004	Genus	Luteibacter	2	0.00189525	*BC005	Genus	Coprococcus	690	0.7379048	*BC006	Genus	Roseburia	210	0.1874247	*BC007	Genus	Heliorestis	56	0.05536332	*BC008	Genus	Serratia	430	0.4859031	*BC009	Genus	Olivibacter	332	0.3562996	*BC010	Genus	Dechloromonas	3	0.003841426	*BC011	Genus	Oribacterium	15	0.02026698	*BC012	Genus	Staphylococcus	36	0.04130572
*BC002	Genus	Hyphomonas	6	0.002917096	*BC004	Genus	Actinomyces	50	0.04738124	*BC005	Genus	Odoribacter	441	0.4716174	*BC006	Genus	Veillonella	209	0.1865322	*BC007	Genus	Pseudobutyrivibrio	301	0.2975779	*BC008	Genus	Candidatus Liberibacter	3	0.003390022	*BC009	Genus	Slackia	49	0.05258639	*BC010	Genus	Dorea	15	0.01920713	*BC011	Genus	Desulfosporosinus	7	0.009457925	*BC012	Genus	Paenibacillus	32	0.0367162
*BC002	Genus	Streptococcus	78	0.03792225	*BC004	Genus	Myroides	1	0.0009476248	*BC005	Genus	Desulfotomaculum	62	0.06630449	*BC006	Genus	Burkholderia	68	0.0606899	*BC007	Genus	Microcystis	3	0.002965892	*BC008	Genus	Halanaerobacter	20	0.02260015	*BC009	Genus	Peptoniphilus	53	0.05687916	*BC010	Genus	Helicobacter	12	0.0153657	*BC011	Genus	Mycoplasma	6	0.008106793	*BC012	Genus	Polaribacter	5	0.005736906
*BC002	Genus	Acetobacterium	75	0.0364637	*BC004	Genus	Serratia	29	0.02748112	*BC005	Genus	Alkaliphilus	740	0.7913761	*BC006	Genus	Negativicoccus	278	0.2481146	*BC007	Genus	Pedobacter	993	0.9817103	*BC008	Genus	Erysipelothrix	180	0.2034013	*BC009	Genus	Mogibacterium	8	0.008585533	*BC010	Genus	Methylobacillus	7	0.008963327	*BC011	Genus	Coprococcus	46	0.06215208	*BC012	Genus	Symploca	6	0.006884287
*BC002	Genus	Gemella	85	0.04132553	*BC004	Genus	Rhodothermus	21	0.01990012	*BC005	Genus	Holdemania	12	0.01283313	*BC006	Genus	Leuconostoc	61	0.05444241	*BC007	Genus	Rhodobacter	34	0.03361345	*BC008	Genus	Sporotomaculum	20	0.02260015	*BC009	Genus	Rickettsiella	52	0.05580597	*BC010	Genus	Tsukamurella	2	0.002560951	*BC011	Genus	Vibrio	10	0.01351132	*BC012	Genus	Phyllobacterium	1	0.001147381
*BC002	Genus	Mycoplasma	45	0.02187822	*BC004	Genus	Thiohalorhabdus	12	0.0113715	*BC005	Genus	Caldicellulosiruptor	86	0.09197074	*BC006	Genus	Mogibacterium	55	0.04908742	*BC007	Genus	Rickettsia	30	0.02965892	*BC008	Genus	Snowella	1	0.001130007	*BC009	Genus	Negativicoccus	19	0.02039064	*BC010	Genus	Selenomonas	14	0.01792665	*BC011	Genus	Peptococcus	3	0.004053397	*BC012	Genus	Candidatus Phytoplasma	10	0.01147381
*BC002	Genus	Oenococcus	2	0.0009723654	*BC004	Genus	Microbacterium	10	0.009476248	*BC005	Genus	Sutterella	468	0.5004919	*BC006	Genus	Legionella	12	0.01070998	*BC007	Genus	Dialister	5	0.004943154	*BC008	Genus	Candidatus Endobugula	48	0.05424035	*BC009	Genus	Pseudomonas	11	0.01180511	*BC010	Genus	Granulicatella	10	0.01280475	*BC011	Genus	Candidatus Amoebophilus	3	0.004053397	*BC012	Genus	Brevibacterium	35	0.04015834
*BC002	Genus	Amycolatopsis	2	0.0009723654	*BC004	Genus	Nocardia	26	0.02463824	*BC005	Genus	Aggregatibacter	330	0.352911	*BC006	Genus	Propionispora	6	0.005354991	*BC007	Genus	Parabacteroides	729	0.7207118	*BC008	Genus	Kitasatospora	74	0.08362054	*BC009	Genus	Desulfotomaculum	101	0.1083924	*BC010	Genus	Psychrobacter	6	0.007682852	*BC011	Genus	Anaerostipes	28	0.0378317	*BC012	Genus	Haemophilus	15	0.01721072
*BC002	Genus	Leuconostoc	54	0.02625387	*BC004	Genus	Anaerobacillus	2	0.00189525	*BC005	Genus	Butyricimonas	175	0.1871498	*BC006	Genus	Enterobacter	24	0.02141996	*BC007	Genus	Syntrophomonas	6	0.005931784	*BC008	Genus	Tetragenococcus	28	0.03164021	*BC009	Genus	Anaerobranca	187	0.2006868	*BC010	Genus	Erwinia	6	0.007682852	*BC011	Genus	Turicibacter	2	0.002702265	*BC012	Genus	Akkermansia	1	0.001147381
*BC002	Genus	Negativicoccus	97	0.04715972	*BC004	Genus	Pseudomonas	1	0.0009476248	*BC005	Genus	Prosthecobacter	14	0.01497198	*BC006	Genus	Actinomyces	26	0.02320496	*BC007	Genus	Mitsuokella	479	0.4735541	*BC008	Genus	Oxalobacter	404	0.456523	*BC009	Genus	Odoribacter	287	0.308006	*BC010	Genus	Tolumonas	13	0.01664618	*BC011	Genus	Butyricimonas	2	0.002702265	*BC012	Genus	Butyricimonas	7	0.008031668
*BC002	Genus	Scardovia	3	0.001458548	*BC004	Genus	Paenibacillus	33	0.03127162	*BC005	Genus	Butyrivibrio	127	0.1358173	*BC006	Genus	Sporosarcina	12	0.01070998	*BC007	Genus	Escherichia	415	0.4102817	*BC008	Genus	Butyricimonas	39	0.04407028	*BC009	Genus	Schlegelella	17	0.01824426	*BC010	Genus	Zobellia	1	0.001280475	*BC011	Genus	Pseudomonas	2	0.002702265	*BC012	Genus	Negativicoccus	8	0.009179049
*BC002	Genus	Thalassospira	7	0.003403279	*BC004	Genus	Chroococcus	3	0.002842874	*BC005	Genus	Limnobacter	24	0.02566625	*BC006	Genus	Adlercreutzia	25	0.02231246	*BC007	Genus	Aminiphilus	57	0.05635195	*BC008	Genus	Dolichospermum	211	0.2384315	*BC009	Genus	Veillonella	85	0.0912213	*BC010	Genus	Actinocorallia	50	0.06402376	*BC011	Genus	Thermodesulfovibrio	18	0.02432038	*BC012	Genus	Prevotella	4	0.004589525
*BC002	Genus	Alishewanella	23	0.0111822	*BC004	Genus	Porphyromonas	5	0.004738124	*BC005	Genus	Rubritalea	33	0.0352911	*BC006	Genus	Cohnella	24	0.02141996	*BC007	Genus	Dolichospermum	168	0.16609	*BC008	Genus	Roseburia	155	0.1751511	*BC009	Genus	Candidatus Endobugula	36	0.0386349	*BC010	Genus	Telmatospirillum	2	0.002560951	*BC011	Genus	Peptoniphilus	69	0.09322812	*BC012	Genus	Johnsonella	29	0.03327405
*BC002	Genus	Nostoc	42	0.02041967	*BC004	Genus	Desulfobacter	22	0.02084775	*BC005	Genus	Pseudobutyrivibrio	245	0.2620097	*BC006	Genus	Zobellia	12	0.01070998	*BC007	Genus	Veillonella	100	0.09886307	*BC008	Genus	Trichodesmium	30	0.03390022	*BC009	Genus	Microbacterium	6	0.00643915	*BC010	Genus	Desulfosporosinus	7	0.008963327	*BC011	Genus	Mannheimia	7	0.009457925	*BC012	Genus	Campylobacter	8	0.009179049
*BC002	Genus	Syntrophomonas	26	0.01264075	*BC004	Genus	Thiomonas	2	0.00189525	*BC005	Genus	Mannheimia	30	0.03208281	*BC006	Genus	Leptothrix	15	0.01338748	*BC007	Genus	Slackia	100	0.09886307	*BC008	Genus	Sutterella	119	0.1344709	*BC009	Genus	Phaeobacter	43	0.04614724	*BC010	Genus	Micromonospora	29	0.03713378	*BC011	Genus	Carboxydocella	10	0.01351132	*BC012	Genus	Desulfonatronum	4	0.004589525
*BC002	Genus	Marichromatium	11	0.00534801	*BC004	Genus	Micromonospora	22	0.02084775	*BC005	Genus	Pectinatus	32	0.03422167	*BC006	Genus	Candidatus Tammella	5	0.004462493	*BC007	Genus	Negativicoccus	49	0.04844291	*BC008	Genus	Lactobacillus	93	0.1050907	*BC009	Genus	Gemella	74	0.07941619	*BC010	Genus	Streptomyces	6	0.007682852	*BC011	Genus	Zobellia	20	0.02702264	*BC012	Genus	Sphingobacterium	7	0.008031668
*BC002	Genus	Porphyromonas	9	0.004375644	*BC004	Genus	Cohnella	17	0.01610962	*BC005	Genus	Methanobrevibacter	35	0.03742995	*BC006	Genus	Serratia	126	0.1124548	*BC007	Genus	Thioalkalimicrobium	3	0.002965892	*BC008	Genus	Pedobacter	453	0.5118933	*BC009	Genus	Shewanella	40	0.04292767	*BC010	Genus	Halorhodospira	2	0.002560951	*BC011	Genus	Dolichospermum	19	0.02567151	*BC012	Genus	Treponema	2	0.002294762
*BC002	Genus	Lachnospira	87	0.04229789	*BC004	Genus	Candidatus Contubernalis	21	0.01990012	*BC005	Genus	Anaeroplasma	53	0.05667964	*BC006	Genus	Tenacibaculum	3	0.002677496	*BC007	Genus	Thermicanus	98	0.09688582	*BC008	Genus	Anaerofustis	3	0.003390022	*BC009	Genus	Sporotomaculum	22	0.02361022	*BC010	Genus	Sedimentibacter	29	0.03713378	*BC011	Genus	Actinocorallia	26	0.03512944	*BC012	Genus	Exiguobacterium	5	0.005736906
*BC002	Genus	Carnobacterium	15	0.007292741	*BC004	Genus	Sporotomaculum	51	0.04832887	*BC005	Genus	Psychrobacter	25	0.02673568	*BC006	Genus	Uliginosibacterium	72	0.06425989	*BC007	Genus	Coprococcus	823	0.8136431	*BC008	Genus	Akkermansia	2080	2350415	*BC009	Genus	Lachnobacterium	135	0.1448809	*BC010	Genus	Haemophilus	29	0.03713378	*BC011	Genus	Pseudidiomarina	2	0.002702265	*BC012	Genus	Acinetobacter	2	0.002294762
*BC002	Genus	Selenomonas	55	0.02674005	*BC004	Genus	Caldicellulosiruptor	42	0.03980024	*BC005	Genus	Mycoplasma	11	0.0117637	*BC006	Genus	Lactobacillus	200	0.1784997	*BC007	Genus	Alkaliphilus	434	0.4290657	*BC008	Genus	Peptoniphilus	28	0.03164021	*BC009	Genus	Porphyromonas	106	0.1137583	*BC010	Genus	Mannheimia	10	0.01280475	*BC011	Genus	Desulfotomaculum	5	0.006755661	*BC012	Genus	Gemella	17	0.01950548
*BC002	Genus	Candidatus Phlomobacter	10	0.004861827	*BC004	Genus	Campylobacter	3	0.002842874	*BC005	Genus	Candidatus Endobugula	15	0.01604141	*BC006	Genus	Megasphaera	35	0.03123745	*BC007	Genus	Tepidanaerobacter	12	0.01186357	*BC008	Genus	Eubacterium	270	0.305102	*BC009	Genus	Thiothrix	19	0.02039064	*BC010	Genus	Glycomyces	4	0.005121901	*BC011	Genus	Geobacillus	5	0.006755661	*BC012	Genus	Actinomadura	1	0.001147381
*BC002	Genus	Lentibacillus	15	0.007292741	*BC004	Genus	Johnsonella	28	0.02653349	*BC005	Genus	Campylobacter	11	0.0117637	*BC006	Genus	Tetragenococcus	26	0.02320496	*BC007	Genus	Collinsella	30	0.02965892	*BC008	Genus	Carboxydocella	13	0.0146901	*BC009	Genus	Neisseria	1	0.001073192	*BC010	Genus	Peptococcus	6	0.007682852	*BC011	Genus	Thermoanaerobacterium	4	0.005404529	*BC012	Genus	Desulfonauticus	1	0.001147381
*BC002	Genus	Propionispora	75	0.0364637	*BC004	Genus	Nannocystis	6	0.005685749	*BC005	Genus	Peptococcus	30	0.03208281	*BC006	Genus	Streptomyces	27	0.02409746	*BC007	Genus	Olivibacter	326	0.3222936	*BC008	Genus	Collinsella	441	0.4983332	*BC009	Genus	Alkaliphilus	172	0.184589	*BC010	Genus	Caloramator	22	0.02817046	*BC011	Genus	Lentibacillus	4	0.005404529	*BC012	Genus	Cohnella	3	0.003442143
*BC002	Genus	Ammonifex	7	0.003403279	*BC004	Genus	Streptococcus	164	0.1554105	*BC005	Genus	Slackia	77	0.0823459	*BC006	Genus	Phascolarctobacterium	19	0.01695747	*BC007	Genus	Streptococcus	42	0.04152249	*BC008	Genus	Sedimentibacter	33	0.03729024	*BC009	Genus	Leuconostoc	35	0.03756171	*BC010	Genus	Pelagicoccus	3	0.003841426	*BC011	Genus	Leuconostoc	45	0.06080095	*BC012	Genus	Shuttleworthia	2	0.002294762
*BC002	Genus	Brevibacterium	12	0.005834192	*BC004	Genus	Parabacteroides	59	0.05590986	*BC005	Genus	Desulfovibrio	45	0.04812422	*BC006	Genus	Psychrobacter	26	0.02320496	*BC007	Genus	Serratia	79	0.07810183	*BC008	Genus	Prosthecobacter	73	0.08249053	*BC009	Genus	Lautropia	1	0.001073192	*BC010	Genus	Trabulsiella	9	0.01152428	*BC011	Genus	Achromobacter	1	0.001351132	*BC012	Genus	Hymenobacter	5	0.005736906
*BC002	Genus	Agrococcus	1	0.0004861827	*BC004	Genus	Megasphaera	43	0.04074787	*BC005	Genus	Anaerofilum	70	0.0748599	*BC006	Genus	Pelotomaculum	19	0.01695747	*BC007	Genus	Dorea	166	0.1641127	*BC008	Genus	Virgibacillus	6	0.006780044	*BC009	Genus	Acetobacterium	42	0.04507405	*BC010	Genus	Olivibacter	7	0.008963327	*BC011	Genus	Halanaerobium	1	0.001351132	*BC012	Genus	Rickettsiella	3	0.003442143
*BC002	Genus	Nocardia	5	0.002430914	*BC004	Genus	Hydrocarboniphaga	8	0.007580998	*BC005	Genus	Anaerostipes	56	0.05988792	*BC006	Genus	Sharpea	22	0.01963497	*BC007	Genus	Bifidobacterium	256	0.2530895	*BC008	Genus	Synergistes	214	0.2418216	*BC009	Genus	Desulfurispora	2	0.002146383	*BC010	Genus	Thiothrix	4	0.005121901	*BC011	Genus	Microvirus	5	0.006755661	*BC012	Genus	Weissella	2	0.002294762
*BC002	Genus	Caldilinea	14	0.006806558	*BC004	Genus	Ectothiorhodospira	1	0.0009476248	*BC005	Genus	Sedimentibacter	109	0.1165676	*BC006	Genus	Carboxydocella	18	0.01606497	*BC007	Genus	Adlercreutzia	19	0.01878398	*BC008	Genus	Enterobacter	68	0.0768405	*BC009	Genus	Heliorestis	38	0.04078128	*BC010	Genus	Fusobacterium	22	0.02817046	*BC011	Genus	Trabulsiella	35	0.04728963	*BC012	Genus	Microbacterium	5	0.005736906
*BC002	Genus	Marinospirillum	3	0.001458548	*BC004	Genus	Tetragenococcus	22	0.02084775	*BC005	Genus	Acetobacterium	65	0.06951277	*BC006	Genus	Thiothrix	21	0.01874247	*BC007	Genus	Anaerobranca	201	0.1987148	*BC008	Genus	Caloramator	55	0.0621504	*BC009	Genus	Glycomyces	13	0.01395149	*BC010	Genus	Thermicanus	3	0.003841426	*BC011	Genus	Paenibacillus	5	0.006755661	*BC012	Genus	Prosthecobacter	1	0.001147381
*BC002	Genus	Virgibacillus	12	0.005834192	*BC004	Genus	Legionella	18	0.01705725	*BC005	Genus	Luteolibacter	33	0.0352911	*BC006	Genus	Helicobacter	13	0.01160248	*BC007	Genus	Eggerthella	67	0.06623826	*BC008	Genus	Anaerostipes	53	0.05989039	*BC009	Genus	Thiomonas	27	0.02897618	*BC010	Genus	Sharpea	8	0.0102438	*BC011	Genus	Asticcacaulis	4	0.005404529	*BC012	Genus	Streptomyces	2	0.002294762
*BC002	Genus	Vibrio	99	0.04813208	*BC004	Genus	Kushneria	8	0.007580998	*BC005	Genus	Sporotomaculum	12	0.01283313	*BC006	Genus	Desulfovibrio	80	0.07139988	*BC007	Genus	Alkalibacterium	8	0.007909046	*BC008	Genus	Herbaspirillum	72	0.08136053	*BC009	Genus	Rickettsia	39	0.04185447	*BC010	Genus	Kribbella	12	0.0153657	*BC011	Genus	Dechloromonas	4	0.005404529	*BC012	Genus	Escherichia	7	0.008031668
*BC002	Genus	Alkalibacterium	2	0.0009723654	*BC004	Genus	Dokdonella	2	0.00189525	*BC005	Genus	Peptoniphilus	82	0.08769303	*BC006	Genus	Ehrlichia	3	0.002677496	*BC007	Genus	Thiothrix	31	0.03064755	*BC008	Genus	Planifilum	17	0.01921012	*BC009	Genus	Candidatus Glomeribacter	1	0.001073192	*BC010	Genus	Caldilinea	48	0.06146282	*BC011	Genus	Thermogemmatispora	1	0.001351132	*BC012	Genus	Denitrobacter	17	0.01950548
*BC002	Genus	Sutterella	51	0.02479532	*BC004	Genus	Sporosarcina	2	0.00189525	*BC005	Genus	Haemophilus	56	0.05988792	*BC006	Genus	Eubacterium	40	0.03569994	*BC007	Genus	Eubacterium	118	0.1166584	*BC008	Genus	Paenibacillus	76	0.08588056	*BC009	Genus	Candidatus Tammella	17	0.01824426	*BC010	Genus	Salinicoccus	4	0.005121901	*BC011	Genus	Virgibacillus	1	0.001351132	*BC012	Genus	Candidatus Glomeribacter	2	0.002294762
*BC002	Genus	Shewanella	8	0.003889462	*BC004	Genus	Caloramator	20	0.0189525	*BC005	Genus	Rikenella	24	0.02566625	*BC006	Genus	Dethiosulfovibrio	6	0.005354991	*BC007	Genus	Odoribacter	342	0.3381117	*BC008	Genus	Anaerofilum	382	0.4316628	*BC009	Genus	Rhodobacter	57	0.06117193	*BC010	Genus	Nocardia	6	0.007682852	*BC011	Genus	Microbacterium	5	0.006755661	*BC012	Genus	Helicobacter	3	0.003442143
*BC002	Genus	Ferrimonas	7	0.003403279	*BC004	Genus	Desulfonatronum	56	0.05306699	*BC005	Genus	Porphyromonas	65	0.06951277	*BC006	Genus	Kitasatospora	56	0.04997992	*BC007	Genus	Sarcina	12	0.01186357	*BC008	Genus	Psychrobacter	10	0.01130007	*BC009	Genus	Salinivibrio	7	0.007512342	*BC010	Genus	Campylobacter	5	0.006402377	*BC011	Genus	Macrococcus	1	0.001351132	*BC012	Genus	Pseudoalteromonas	3	0.003442143
*BC002	Genus	Chroococcus	3	0.001458548	*BC004	Genus	Sharpea	124	0.1175055	*BC005	Genus	Hyphomonas	3	0.003208282	*BC006	Genus	Symploca	2	0.001784997	*BC007	Genus	Pseudoalteromonas	3	0.002965892	*BC008	Genus	Actinokineospora	2	0.002260015	*BC009	Genus	Planifilum	11	0.01180511	*BC010	Genus	Sulfurospirillum	2	0.002560951	*BC011	Genus	Desulfonauticus	5	0.006755661	*BC012	Genus	Carboxydocella	4	0.004589525
*BC002	Genus	Exiguobacterium	24	0.01166838	*BC004	Genus	Thermovenabulum	13	0.01231912	*BC005	Genus	Anaerotruncus	27	0.02887454	*BC006	Genus	Aeromicrobium	2	0.001784997	*BC007	Genus	Elusimicrobium	204	0.2016807	*BC008	Genus	Johnsonella	37	0.04181027	*BC009	Genus	Actinokineospora	3	0.003219575	*BC010	Genus	Geobacillus	3	0.003841426	*BC011	Genus	Granulicatella	6	0.008106793	*BC012	Genus	Dorea	2	0.002294762
*BC002	Genus	Thermicanus	16	0.007778923	*BC004	Genus	Alkalibacterium	66	0.06254324	*BC005	Genus	Escherichia	115	0.1229841	*BC006	Genus	Telmatospirillum	1	0.0008924985	*BC007	Genus	Anaerotruncus	172	0.1700445	*BC008	Genus	Geobacter	5	0.005650037	*BC009	Genus	Paenibacillus	47	0.05044001	*BC010	Genus	Thiocapsa	5	0.006402377	*BC011	Genus	Uliginosibacterium	4	0.005404529	*BC012	Genus	Sphingomonas	2	0.002294762
*BC002	Genus	Olivibacter	4	0.001944731	*BC004	Genus	Pelobacter	21	0.01990012	*BC005	Genus	Gemella	79	0.08448475	*BC006	Genus	Sporotomaculum	15	0.01338748	*BC007	Genus	Atopobium	38	0.03756797	*BC008	Genus	Negativicoccus	80	0.09040058	*BC009	Genus	Aminiphilus	6	0.00643915	*BC010	Genus	Thermodesulfovibrio	10	0.01280475	*BC011	Genus	Pectinatus	5	0.006755661	*BC012	Genus	Hydrocarboniphaga	3	0.003442143
*BC002	Genus	Pseudoalteromonas	3	0.001458548	*BC004	Genus	Nostoc	18	0.01705725	*BC005	Genus	Lentibacillus	5	0.005347136	*BC006	Genus	Tsukamurella	1	0.0008924985	*BC007	Genus	Novispirillum	124	0.1225902	*BC008	Genus	Tindallia	23	0.02599017	*BC009	Genus	Mycoplasma	9	0.009658725	*BC010	Genus	Psychromonas	3	0.003841426	*BC011	Genus	Sedimentibacter	25	0.03377831	*BC012	Genus	Thermodesulfovibrio	10	0.01147381
*BC002	Genus	Acidocella	5	0.002430914	*BC004	Genus	Amycolatopsis	8	0.007580998	*BC005	Genus	Olivibacter	55	0.0588185	*BC006	Genus	Pontibacillus	4	0.003569994	*BC007	Genus	Anaerofilum	72	0.07118142	*BC008	Genus	Shewanella	13	0.0146901	*BC009	Genus	Anaerostipes	51	0.05473277	*BC010	Genus	Sporolactobacillus	1	0.001280475	*BC011	Genus	Polynucleobacter	4	0.005404529	*BC012	Genus	Syntrophomonas	2	0.002294762
*BC002	Genus	Dokdonella	3	0.001458548	*BC004	Genus	Roseomonas	1	0.0009476248	*BC005	Genus	Erysipelothrix	43	0.04598537	*BC006	Genus	Campylobacter	13	0.01160248	*BC007	Genus	Bdellovibrio	19	0.01878398	*BC008	Genus	Kribbella	38	0.04294028	*BC009	Genus	Actinomyces	49	0.05258639	*BC010	Genus	Arcobacter	3	0.003841426	*BC011	Genus	Thermus	3	0.004053397	*BC012	Genus	Rhodospirillum	3	0.003442143
*BC002	Genus	Actinokineospora	2	0.0009723654	*BC004	Genus	Anaerofilum	60	0.05685749	*BC005	Genus	Microcystis	1	0.001069427	*BC006	Genus	Acidaminococcus	8	0.007139988	*BC007	Genus	Sutterella	249	0.2461691	*BC008	Genus	Rikenella	86	0.09718063	*BC009	Genus	Aeromicrobium	1	0.001073192	*BC010	Genus	Desulfomonile	7	0.008963327	*BC011	Genus	Chlorobaculum	2	0.002702265	*BC012	Genus	Pasteurella	2	0.002294762
*BC002	Genus	Macrococcus	12	0.005834192	*BC004	Genus	Granulicatella	1	0.0009476248	*BC005	Genus	Heliorestis	62	0.06630449	*BC006	Genus	Corynebacterium	8	0.007139988	*BC007	Genus	Erysipelothrix	95	0.09391992	*BC008	Genus	Lysobacter	17	0.01921012	*BC009	Genus	Pectinatus	47	0.05044001	*BC010	Genus	Thiorhodococcus	3	0.003841426	*BC011	Genus	Dialister	27	0.03648057	*BC012	Genus	Methylobacillus	4	0.004589525
*BC002	Genus	Erwinia	18	0.008751288	*BC004	Genus	Leuconostoc	56	0.05306699	*BC005	Genus	Geobacillus	15	0.01604141	*BC006	Genus	Aerococcus	1	0.0008924985	*BC007	Genus	Catonella	2	0.001977261	*BC008	Genus	Streptomyces	18	0.02034013	*BC009	Genus	Methyloversatilis	1	0.001073192	*BC010	Genus	Sporotomaculum	8	0.0102438	*BC011	Genus	Prevotella	12	0.01621359	*BC012	Genus	Asticcacaulis	4	0.004589525
*BC002	Genus	Rhodothermus	19	0.009237471	*BC004	Genus	Pediococcus	5	0.004738124	*BC005	Genus	Hymenobacter	8	0.008555418	*BC006	Genus	Chroococcus	5	0.004462493	*BC007	Genus	Yaniella	17	0.01680672	*BC008	Genus	Dethiosulfovibrio	30	0.03390022	*BC009	Genus	Geobacter	63	0.06761108	*BC010	Genus	Dysgonomonas	5	0.006402377	*BC011	Genus	Thioalkalimicrobium	3	0.004053397	*BC012	Genus	Nostoc	12	0.01376857
*BC002	Genus	Campylobacter	18	0.008751288	*BC004	Genus	Thiorhodococcus	2	0.00189525	*BC005	Genus	Acholeplasma	8	0.008555418	*BC006	Genus	Labrys	1	0.0008924985	*BC007	Genus	Candidatus Endobugula	27	0.02669303	*BC008	Genus	Anaerobranca	25	0.02825018	*BC009	Genus	Fervidobacterium	3	0.003219575	*BC010	Genus	Halanaerobacter	9	0.01152428	*BC011	Genus	Caldithrix	4	0.005404529	*BC012	Genus	Leucothrix	1	0.001147381
*BC002	Genus	Geothrix	1	0.0004861827	*BC004	Genus	Thermogemmatispora	3	0.002842874	*BC005	Genus	Trichodesmium	67	0.07165162	*BC006	Genus	Thiohalorhabdus	1	0.0008924985	*BC007	Genus	Leuconostoc	43	0.04251112	*BC008	Genus	Peptococcus	60	0.06780044	*BC009	Genus	Dechloromonas	8	0.008585533	*BC010	Genus	Runella	8	0.0102438	*BC011	Genus	Gallionella	6	0.008106793	*BC012	Genus	Peptoniphilus	13	0.01491595
*BC002	Genus	Marinococcus	3	0.001458548	*BC004	Genus	Lentibacillus	8	0.007580998	*BC005	Genus	Rhodobacter	16	0.01711084	*BC006	Genus	Treponema	10	0.008924985	*BC007	Genus	Polaribacter	54	0.05338606	*BC008	Genus	Symbiobacterium	39	0.04407028	*BC009	Genus	Luteolibacter	53	0.05687916	*BC010	Genus	Caldicellulosiruptor	11	0.01408523	*BC011	Genus	Salinivibrio	5	0.006755661	*BC012	Genus	Actinopolyspora	2	0.002294762
*BC002	Genus	Nannocystis	13	0.006320375	*BC004	Genus	Litoricola	9	0.008528623	*BC005	Genus	Parapedobacter	119	0.1272618	*BC006	Genus	Prevotella	28	0.02498996	*BC007	Genus	Rikenella	75	0.07414731	*BC008	Genus	Cohnella	19	0.02147014	*BC009	Genus	Anaerofilum	36	0.0386349	*BC010	Genus	Microbacterium	9	0.01152428	*BC011	Genus	Neorickettsia	3	0.004053397	*BC012	Genus	Micromonospora	3	0.003442143
*BC002	Genus	Thermovenabulum	5	0.002430914	*BC004	Genus	Mycobacterium	8	0.007580998	*BC005	Genus	Cohnella	10	0.01069427	*BC006	Genus	Agromyces	3	0.002677496	*BC007	Genus	Candidatus Scalindua	78	0.0771132	*BC008	Genus	Yaniella	15	0.01695011	*BC009	Genus	Tetragenococcus	26	0.02790298	*BC010	Genus	Hyphomonas	1	0.001280475	*BC011	Genus	Methylobacillus	1	0.001351132	*BC012	Genus	Neorickettsia	1	0.001147381
*BC002	Genus	Weissella	3	0.001458548	*BC004	Genus	Caldilinea	35	0.03316687	*BC005	Genus	Lactobacillus	59	0.0630962	*BC006	Genus	Asticcacaulis	12	0.01070998	*BC007	Genus	Megasphaera	160	0.1581809	*BC008	Genus	Pseudobutyrivibrio	24	0.02712018	*BC009	Genus	Achromobacter	77	0.08263576	*BC010	Genus	Marinomonas	2	0.002560951	*BC011	Genus	Catonella	5	0.006755661	*BC012	Genus	Zobellia	6	0.006884287
*BC002	Genus	Streptomyces	15	0.007292741	*BC004	Genus	Acholeplasma	15	0.01421437	*BC005	Genus	Pontibacillus	2	0.002138854	*BC006	Genus	Porphyromonas	18	0.01606497	*BC007	Genus	Desulfurispora	33	0.03262481	*BC008	Genus	Rubritalea	82	0.09266061	*BC009	Genus	Yaniella	1	0.001073192	*BC010	Genus	Trichodesmium	23	0.02945093	*BC011	Genus	Desulfomonile	3	0.004053397	*BC012	Genus	Pontibacillus	2	0.002294762
*BC002	Genus	Sulfobacillus	65	0.03160188	*BC004	Genus	Rhodobacter	4	0.003790499	*BC005	Genus	Leuconostoc	37	0.03956881	*BC006	Genus	Moorella	54	0.04819492	*BC007	Genus	Actinomadura	1	0.0009886307	*BC008	Genus	Acetobacterium	61	0.06893045	*BC009	Genus	Streptomyces	4	0.004292767	*BC010	Genus	Saccharopolyspora	3	0.003841426	*BC011	Genus	Anaerotruncus	5	0.006755661	*BC012	Genus	Zhouia	1	0.001147381
*BC002	Genus	Telmatospirillum	1	0.0004861827	*BC004	Genus	Lachnobacterium	74	0.07012423	*BC005	Genus	Tetragenococcus	13	0.01390255	*BC006	Genus	Glycomyces	10	0.008924985	*BC007	Genus	Paenibacillus	32	0.03163618	*BC008	Genus	Thiothrix	44	0.04972032	*BC009	Genus	Amycolatopsis	7	0.007512342	*BC010	Genus	Actinomyces	14	0.01792665	*BC011	Genus	Tetragenococcus	13	0.01756472	*BC012	Genus	Calothrix	3	0.003442143
*BC002	Genus	Avibacterium	1	0.0004861827	*BC004	Genus	Atopobium	15	0.01421437	*BC005	Genus	Dyadobacter	4	0.004277709	*BC006	Genus	Coprobacillus	3	0.002677496	*BC007	Genus	Enterobacter	30	0.02965892	*BC008	Genus	Caldicellulosiruptor	48	0.05424035	*BC009	Genus	Enterococcus	3	0.003219575	*BC010	Genus	Legionella	3	0.003841426	*BC011	Genus	Eubacterium	35	0.04728963	*BC012	Genus	Thiomonas	6	0.006884287
*BC002	Genus	Micromonospora	19	0.009237471	*BC004	Genus	Turicibacter	7	0.006633373	*BC005	Genus	Marinitoga	9	0.009624845	*BC006	Genus	Caloramator	14	0.01249498	*BC007	Genus	Sulfurospirillum	5	0.004943154	*BC008	Genus	Trabulsiella	2	0.002260015	*BC009	Genus	Actinobaculum	2	0.002146383	*BC010	Genus	Proteus	1	0.001280475	*BC011	Genus	Deinococcus	1	0.001351132	*BC012	Genus	Granulicatella	1	0.001147381
*BC002	Genus	Enterococcus	10	0.004861827	*BC004	Genus	Thermobaculum	1	0.0009476248	*BC005	Genus	Oxalobacter	50	0.05347136	*BC006	Genus	Petrotoga	5	0.004462493	*BC007	Genus	Peptococcus	31	0.03064755	*BC008	Genus	Polynucleobacter	9	0.01017007	*BC009	Genus	Candidatus Phlomobacter	1	0.001073192	*BC010	Genus	Oenococcus	1	0.001280475	*BC011	Genus	Denitrobacter	2	0.002702265	*BC012	Genus	Thiocapsa	2	0.002294762
*BC002	Genus	Faecalibacterium	77	0.03743607	*BC004	Genus	Psychrobacter	23	0.02179537	*BC005	Genus	Veillonella	39	0.04170766	*BC006	Genus	Johnsonella	32	0.02855995	*BC007	Genus	Rhodothermus	12	0.01186357	*BC008	Genus	Moorella	38	0.04294028	*BC009	Genus	Sulfurospirillum	8	0.008585533	*BC010	Genus	Alkalibacterium	5	0.006402377	*BC011	Genus	Nostoc	9	0.01216019	*BC012	Genus	Erythrobacter	2	0.002294762
*BC002	Genus	Brachybacterium	2	0.0009723654	*BC004	Genus	Pelotomaculum	11	0.01042387	*BC005	Genus	Salinivibrio	14	0.01497198	*BC006	Genus	Oscillatoria	5	0.004462493	*BC007	Genus	Gemella	97	0.09589718	*BC008	Genus	Kushneria	58	0.06554043	*BC009	Genus	Eubacterium	55	0.05902554	*BC010	Genus	Peptoniphilus	20	0.02560951	*BC011	Genus	Dyadobacter	4	0.005404529	*BC012	Genus	Bilophila	7	0.008031668
*BC002	Genus	Coprococcus	80	0.03889462	*BC004	Genus	Actinobaculum	1	0.0009476248	*BC005	Genus	Propionispora	9	0.009624845	*BC006	Genus	Dysgonomonas	11	0.009817484	*BC007	Genus	Kosmotoga	1	0.0009886307	*BC008	Genus	Bilophila	88	0.09944065	*BC009	Genus	Deinococcus	6	0.00643915	*BC010	Genus	Gillisia	5	0.006402377	*BC011	Genus	Halanaerobacter	6	0.008106793	*BC012	Genus	Pelotomaculum	1	0.001147381
*BC002	Genus	Methylobacterium	1	0.0004861827	*BC004	Genus	Streptacidiphilus	10	0.009476248	*BC005	Genus	Eubacterium	61	0.06523506	*BC006	Genus	Anaerotruncus	93	0.08300237	*BC007	Genus	Johnsonella	22	0.02174988	*BC008	Genus	Tepidanaerobacter	11	0.01243008	*BC009	Genus	Thermicanus	5	0.005365958	*BC010	Genus	Amycolatopsis	2	0.002560951	*BC011	Genus	Caldicellulosiruptor	8	0.01080906	*BC012	Genus	Thermodesulfatator	1	0.001147381
*BC002	Genus	Runella	5	0.002430914	*BC004	Genus	Symploca	35	0.03316687	*BC005	Genus	Candidatus Tammella	25	0.02673568	*BC006	Genus	Nostoc	127	0.1133473	*BC007	Genus	Bilophila	57	0.05635195	*BC008	Genus	Sarcina	6	0.006780044	*BC009	Genus	Thermus	5	0.005365958	*BC010	Genus	Streptacidiphilus	2	0.002560951	*BC011	Genus	Pyramidobacter	39	0.05269416	*BC012	Genus	Oxalobacter	1	0.001147381
*BC002	Genus	Acidaminococcus	13	0.006320375	*BC004	Genus	Chlorobaculum	3	0.002842874	*BC005	Genus	Dethiosulfovibrio	6	0.006416563	*BC006	Genus	Vagococcus	2	0.001784997	*BC007	Genus	Oxalobacter	42	0.04152249	*BC008	Genus	Leuconostoc	9	0.01017007	*BC009	Genus	Marinitoga	9	0.009658725	*BC010	Genus	Heliorestis	5	0.006402377	*BC011	Genus	Emticicia	4	0.005404529	*BC012	Genus	Segetibacter	1	0.001147381
*BC002	Genus	Methylobacillus	10	0.004861827	*BC004	Genus	Pectinatus	12	0.0113715	*BC005	Genus	Legionella	4	0.004277709	*BC006	Genus	Hymenobacter	10	0.008924985	*BC007	Genus	Lactobacillus	74	0.07315867	*BC008	Genus	Desulfonauticus	103	0.1163908	*BC009	Genus	Polaribacter	4	0.004292767	*BC010	Genus	Methylonatrum	3	0.003841426	*BC011	Genus	Legionella	4	0.005404529	*BC012	Genus	Kitasatospora	14	0.01606334
*BC002	Genus	Psychrobacter	43	0.02090586	*BC004	Genus	Maricaulis	25	0.02369062	*BC005	Genus	Francisella	1	0.001069427	*BC006	Genus	Pelagicoccus	9	0.008032487	*BC007	Genus	Petrotoga	3	0.002965892	*BC008	Genus	Mitsuokella	63	0.07119046	*BC009	Genus	Neorickettsia	9	0.009658725	*BC010	Genus	Candidatus Tammella	8	0.0102438	*BC011	Genus	Coraliomargarita	1	0.001351132	*BC012	Genus	Lysinibacillus	1	0.001147381
*BC002	Genus	Dorea	2	0.0009723654	*BC004	Genus	Actinopolyspora	10	0.009476248	*BC005	Genus	Kushneria	5	0.005347136	*BC006	Genus	Lentibacillus	6	0.005354991	*BC007	Genus	Rhodospirillum	63	0.06228374	*BC008	Genus	Gallionella	2	0.002260015	*BC009	Genus	Actinocatenispora	1	0.001073192	*BC010	Genus	Amaricoccus	2	0.002560951	*BC011	Genus	Candidatus Regiella	1	0.001351132	*BC012	Genus	Paraprevotella	6	0.006884287
*BC002	Genus	Amphritea	6	0.002917096	*BC004	Genus	Rickettsia	22	0.02084775	*BC005	Genus	Halanaerobacter	5	0.005347136	*BC006	Genus	Trabulsiella	3	0.002677496	*BC007	Genus	Desulfotomaculum	58	0.05734058	*BC008	Genus	Telmatospirillum	16	0.01808012	*BC009	Genus	Bdellovibrio	21	0.02253702	*BC010	Genus	Pectinatus	7	0.008963327	*BC011	Genus	Sulfobacillus	3	0.004053397	*BC012	Genus	Deinococcus	3	0.003442143
*BC002	Genus	Arcobacter	6	0.002917096	*BC004	Genus	Desulfomonile	3	0.002842874	*BC005	Genus	Rickettsiella	31	0.03315224	*BC006	Genus	Pectinatus	14	0.01249498	*BC007	Genus	Caldithrix	12	0.01186357	*BC008	Genus	Salinimicrobium	7	0.007910051	*BC009	Genus	Leptothrix	12	0.0128783	*BC010	Genus	Morganella	2	0.002560951	*BC011	Genus	Actinomyces	4	0.005404529	*BC012	Genus	Devosia	3	0.003442143
*BC002	Genus	Dysgonomonas	6	0.002917096	*BC004	Genus	Geobacillus	10	0.009476248	*BC005	Genus	Bacillus	9	0.009624845	*BC006	Genus	Edaphobacter	1	0.0008924985	*BC007	Genus	Leptothrix	7	0.006920415	*BC008	Genus	Thiobacillus	1	0.001130007	*BC009	Genus	Actinocorallia	29	0.03112256	*BC010	Genus	Fructobacillus	9	0.01152428	*BC011	Genus	Marinomonas	1	0.001351132	*BC012	Genus	Kosmotoga	1	0.001147381
*BC002	Genus	Pedobacter	8	0.003889462	*BC004	Genus	Shewanella	30	0.02842874	*BC005	Genus	Deinococcus	5	0.005347136	*BC006	Genus	Sedimentibacter	53	0.04730242	*BC007	Genus	Trichodesmium	54	0.05338606	*BC008	Genus	Rhodobacter	31	0.03503023	*BC009	Genus	Tepidanaerobacter	7	0.007512342	*BC010	Genus	Salinivibrio	5	0.006402377	*BC011	Genus	Dethiosulfovibrio	4	0.005404529	*BC012	Genus	Chlorobaculum	1	0.001147381
*BC002	Genus	Mesoplasma	17	0.008265106	*BC004	Genus	Limnobacter	10	0.009476248	*BC005	Genus	Tepidanaerobacter	1	0.001069427	*BC006	Genus	Geobacillus	10	0.008924985	*BC007	Genus	Helicobacter	6	0.005931784	*BC008	Genus	Thermovenabulum	31	0.03503023	*BC009	Genus	Geobacillus	2	0.002146383	*BC010	Genus	Phascolarctobacterium	2	0.002560951	*BC011	Genus	Enterococcus	3	0.004053397	*BC012	Genus	Mannheimia	6	0.006884287
*BC002	Genus	Sphingobacterium	11	0.00534801	*BC004	Genus	Petrotoga	4	0.003790499	*BC005	Genus	Ehrlichia	10	0.01069427	*BC006	Genus	Staphylococcus	27	0.02409746	*BC007	Genus	Candidatus Contubernalis	8	0.007909046	*BC008	Genus	Alishewanella	8	0.009040059	*BC009	Genus	Anaerotruncus	41	0.04400086	*BC010	Genus	Providencia	7	0.008963327	*BC011	Genus	Desulfonatronum	2	0.002702265	*BC012	Genus	Peptococcus	5	0.005736906
*BC002	Genus	Viridibacillus	2	0.0009723654	*BC004	Genus	Macrococcus	1	0.0009476248	*BC005	Genus	Syntrophomonas	10	0.01069427	*BC006	Genus	Thermodesulfovibrio	25	0.02231246	*BC007	Genus	Natronincola	184	0.1819081	*BC008	Genus	Candidatus Contubernalis	16	0.01808012	*BC009	Genus	Micromonospora	13	0.01395149	*BC010	Genus	Moorella	4	0.005121901	*BC011	Genus	Sporotomaculum	14	0.01891585	*BC012	Genus	Rhodococcus	1	0.001147381
*BC002	Genus	Salinimicrobium	4	0.001944731	*BC004	Genus	Anaerotruncus	49	0.04643361	*BC005	Genus	Planifilum	12	0.01283313	*BC006	Genus	Rhodobacter	3	0.002677496	*BC007	Genus	Rickettsiella	48	0.04745428	*BC008	Genus	Odoribacter	23	0.02599017	*BC009	Genus	Chlorobaculum	1	0.001073192	*BC010	Genus	Desulfacinum	1	0.001280475	*BC011	Genus	Nocardia	3	0.004053397	*BC012	Genus	Pectinatus	17	0.01950548
*BC002	Genus	Trichodesmium	10	0.004861827	*BC004	Genus	Negativicoccus	36	0.03411449	*BC005	Genus	Candidatus Phytoplasma	9	0.009624845	*BC006	Genus	Methylonatrum	6	0.005354991	*BC007	Genus	Marinitoga	16	0.01581809	*BC008	Genus	Sulfurospirillum	10	0.01130007	*BC009	Genus	Methylobacillus	2	0.002146383	*BC010	Genus	Burkholderia	11	0.01408523	*BC011	Genus	Cohnella	2	0.002702265	*BC012	Genus	Yaniella	1	0.001147381
*BC002	Genus	Anoxybacillus	6	0.002917096	*BC004	Genus	Carboxydocella	24	0.02274299	*BC005	Genus	Halorhodospira	1	0.001069427	*BC006	Genus	Anaerobranca	13	0.01160248	*BC007	Genus	Actinocorallia	25	0.02471577	*BC008	Genus	Halanaerobium	10	0.01130007	*BC009	Genus	Thermovenabulum	6	0.00643915	*BC010	Genus	Euzebya	1	0.001280475	*BC011	Genus	Ammonifex	1	0.001351132	*BC012	Genus	Actinomyces	2	0.002294762
*BC002	Genus	Brenneria	13	0.006320375	*BC004	Genus	Thiocapsa	2	0.00189525	*BC005	Genus	Chroococcus	5	0.005347136	*BC006	Genus	Candidatus Contubernalis	15	0.01338748	*BC007	Genus	Geobacillus	11	0.01087494	*BC008	Genus	Polaribacter	3	0.003390022	*BC009	Genus	Dorea	36	0.0386349	*BC010	Genus	Rhodoplanes	3	0.003841426	*BC011	Genus	Sporichthya	1	0.001351132	*BC012	Genus	Trichococcus	1	0.001147381
*BC002	Genus	Desulfovibrio	17	0.008265106	*BC004	Genus	Marichromatium	5	0.004738124	*BC005	Genus	Pelobacter	10	0.01069427	*BC006	Genus	Polaribacter	2	0.001784997	*BC007	Genus	Thermobaculum	27	0.02669303	*BC008	Genus	Actinocatenispora	9	0.01017007	*BC009	Genus	Runella	9	0.009658725	*BC010	Genus	Erythrobacter	2	0.002560951	*BC011	Genus	Calothrix	14	0.01891585	*BC012	Genus	Atopobium	2	0.002294762
*BC002	Genus	Parapedobacter	13	0.006320375	*BC004	Genus	Lactococcus	20	0.0189525	*BC005	Genus	Oribacterium	22	0.0235274	*BC006	Genus	Thermicanus	5	0.004462493	*BC007	Genus	Porphyromonas	57	0.05635195	*BC008	Genus	Thermodesulfatator	2	0.002260015	*BC009	Genus	Phascolarctobacterium	18	0.01931745	*BC010	Genus	Chromobacterium	12	0.0153657	*BC011	Genus	Acetobacterium	8	0.01080906	*BC012	Genus	Desulfurispirillum	1	0.001147381
*BC002	Genus	Halanaerobium	9	0.004375644	*BC004	Genus	Fusobacterium	8	0.007580998	*BC005	Genus	Thiothrix	29	0.03101339	*BC006	Genus	Oribacterium	12	0.01070998	*BC007	Genus	Schlegelella	10	0.009886308	*BC008	Genus	Hymenobacter	10	0.01130007	*BC009	Genus	Mycobacterium	2	0.002146383	*BC010	Genus	Adlercreutzia	10	0.01280475	*BC011	Genus	Thermicanus	10	0.01351132	*BC012	Genus	Sporosarcina	3	0.003442143
*BC002	Genus	Caldithrix	3	0.001458548	*BC004	Genus	Methylobacterium	1	0.0009476248	*BC005	Genus	Erythrobacter	1	0.001069427	*BC006	Genus	Parapedobacter	13	0.01160248	*BC007	Genus	Candidatus Methylacidiphilum	37	0.03657934	*BC008	Genus	Veillonella	54	0.0610204	*BC009	Genus	Desulfuromusa	6	0.00643915	*BC010	Genus	Xanthomonas	1	0.001280475	*BC011	Genus	Syntrophomonas	1	0.001351132	*BC012	Genus	Alkalibacterium	1	0.001147381
*BC002	Genus	Klebsiella	34	0.01653021	*BC004	Genus	Holdemania	12	0.0113715	*BC005	Genus	Anaerovibrio	7	0.00748599	*BC006	Genus	Bacillus	23	0.02052747	*BC007	Genus	Acetobacterium	52	0.0514088	*BC008	Genus	Dysgonomonas	13	0.0146901	*BC009	Genus	Leptospira	5	0.005365958	*BC010	Genus	Calothrix	1	0.001280475	*BC011	Genus	Candidatus Contubernalis	1	0.001351132	*BC012	Genus	Adlercreutzia	1	0.001147381
*BC002	Genus	Kushneria	7	0.003403279	*BC004	Genus	Desulfuromusa	6	0.005685749	*BC005	Genus	Rhodospirillum	5	0.005347136	*BC006	Genus	Sulfobacillus	10	0.008924985	*BC007	Genus	Pectinatus	40	0.03954523	*BC008	Genus	Deferribacter	6	0.006780044	*BC009	Genus	Emticicia	3	0.003219575	*BC010	Genus	Desulfovibrio	5	0.006402377	*BC011	Genus	Micromonospora	8	0.01080906	*BC012	Genus	Arcanobacterium	1	0.001147381
*BC002	Genus	Sebaldella	1	0.0004861827	*BC004	Genus	Oribacterium	12	0.0113715	*BC005	Genus	Streptomyces	2	0.002138854	*BC006	Genus	Kushneria	10	0.008924985	*BC007	Genus	Anaerofustis	1	0.0009886307	*BC008	Genus	Dorea	16	0.01808012	*BC009	Genus	Sphingobium	3	0.003219575	*BC010	Genus	Candidatus Amoebophilus	3	0.003841426	*BC011	Genus	Paucibacter	2	0.002702265	*BC012	Genus	Rathayibacter	2	0.002294762
*BC002	Genus	Johnsonella	10	0.004861827	*BC004	Genus	Acinetobacter	2	0.00189525	*BC005	Genus	Pelagicoccus	2	0.002138854	*BC006	Genus	Peptococcus	16	0.01427998	*BC007	Genus	Butyrivibrio	65	0.064261	*BC008	Genus	Streptosporangium	2	0.002260015	*BC009	Genus	Ehrlichia	12	0.0128783	*BC010	Genus	Stenotrophomonas	1	0.001280475	*BC011	Genus	Tolumonas	3	0.004053397	*BC012	Genus	Ammonifex	1	0.001147381
*BC002	Genus	Leucothrix	4	0.001944731	*BC004	Genus	Bacillus	10	0.009476248	*BC005	Genus	Tolumonas	2	0.002138854	*BC006	Genus	Planococcus	6	0.005354991	*BC007	Genus	Acinetobacter	4	0.003954523	*BC008	Genus	Dehalobacterium	17	0.01921012	*BC009	Genus	Virgibacillus	4	0.004292767	*BC010	Genus	Hydrogenophilus	2	0.002560951	*BC011	Genus	Lachnobacterium	1	0.001351132	*BC012	Genus	Caloramator	10	0.01147381
*BC002	Genus	Hyphomicrobium	6	0.002917096	*BC004	Genus	Rhodospirillum	4	0.003790499	*BC005	Genus	Dehalobacterium	14	0.01497198	*BC006	Genus	Dietzia	1	0.0008924985	*BC007	Genus	Dehalobacterium	13	0.0128522	*BC008	Genus	Olivibacter	15	0.01695011	*BC009	Genus	Leptolyngbya	2	0.002146383	*BC010	Genus	Coriobacterium	3	0.003841426	*BC011	Genus	Desulfurispirillum	1	0.001351132	*BC012	Genus	Planifilum	4	0.004589525
*BC002	Genus	Butyricimonas	7	0.003403279	*BC004	Genus	Aminiphilus	3	0.002842874	*BC005	Genus	Gillisia	1	0.001069427	*BC006	Genus	Brochothrix	1	0.0008924985	*BC007	Genus	Campylobacter	13	0.0128522	*BC008	Genus	Pseudoalteromonas	2	0.002260015	*BC009	Genus	Muricauda	10	0.01073192	*BC010	Genus	Carnobacterium	1	0.001280475	*BC011	Genus	Rhodobacter	4	0.005404529	*BC012	Genus	Kushneria	1	0.001147381
*BC002	Genus	Cohnella	20	0.009723654	*BC004	Genus	Candidatus Tammella	6	0.005685749	*BC005	Genus	Leucothrix	1	0.001069427	*BC006	Genus	Thiobacillus	4	0.003569994	*BC007	Genus	Luteibacter	23	0.02273851	*BC008	Genus	Desulfosporosinus	66	0.07458048	*BC009	Genus	Carboxydocella	12	0.0128783	*BC010	Genus	Litoricola	1	0.001280475	*BC011	Genus	Phaeobacter	1	0.001351132	*BC012	Genus	Planomicrobium	1	0.001147381
*BC002	Genus	Thermobaculum	1	0.0004861827	*BC004	Genus	Syntrophomonas	15	0.01421437	*BC005	Genus	Enterobacter	10	0.01069427	*BC006	Genus	Ferrimicrobium	1	0.0008924985	*BC007	Genus	Gramella	9	0.008897677	*BC008	Genus	Leucobacter	5	0.005650037	*BC009	Genus	Peptococcus	18	0.01931745	*BC010	Genus	Polaribacter	3	0.003841426	*BC011	Genus	Rhodothermus	4	0.005404529	*BC012	Genus	Caldanaerobacter	1	0.001147381
*BC002	Genus	Trabulsiella	19	0.009237471	*BC004	Genus	Dechloromonas	1	0.0009476248	*BC005	Genus	Trabulsiella	2	0.002138854	*BC006	Genus	Gramella	8	0.007139988	*BC007	Genus	Pelotomaculum	4	0.003954523	*BC008	Genus	Salinicoccus	3	0.003390022	*BC009	Genus	Bacillus	14	0.01502468	*BC010	Genus	Oscillatoria	2	0.002560951	*BC011	Genus	Leucobacter	1	0.001351132	*BC012	Genus	Snowella	1	0.001147381
*BC002	Genus	Parabacteroides	13	0.006320375	*BC004	Genus	Mogibacterium	2	0.00189525	*BC005	Genus	Muricauda	10	0.01069427	*BC006	Genus	Paraprevotella	17	0.01517248	*BC007	Genus	Halanaerobium	2	0.001977261	*BC008	Genus	Rickettsia	30	0.03390022	*BC009	Genus	Johnsonella	18	0.01931745	*BC010	Genus	Acidaminococcus	7	0.008963327	*BC011	Genus	Petrotoga	2	0.002702265	*BC012	Genus	Dechloromonas	6	0.006884287
*BC002	Genus	Dethiosulfovibrio	13	0.006320375	*BC004	Genus	Gramella	2	0.00189525	*BC005	Genus	Lewinella	4	0.004277709	*BC006	Genus	Dechloromonas	4	0.003569994	*BC007	Genus	Shewanella	5	0.004943154	*BC008	Genus	Ehrlichia	6	0.006780044	*BC009	Genus	Nannocystis	5	0.005365958	*BC010	Genus	Curvibacter	5	0.006402377	*BC011	Genus	Candidatus Glomeribacter	2	0.002702265	*BC012	Genus	Odoribacter	2	0.002294762
*BC002	Genus	Arsenophonus	8	0.003889462	*BC004	Genus	Odoribacter	10	0.009476248	*BC005	Genus	Johnsonella	34	0.03636052	*BC006	Genus	Syntrophomonas	9	0.008032487	*BC007	Genus	Glycomyces	13	0.0128522	*BC008	Genus	Candidatus Tammella	14	0.0158201	*BC009	Genus	Legionella	9	0.009658725	*BC010	Genus	Marinospirillum	1	0.001280475	*BC011	Genus	Polaribacter	4	0.005404529	*BC012	Genus	Enterococcus	1	0.001147381
*BC002	Genus	Labrys	12	0.005834192	*BC004	Genus	Zobellia	6	0.005685749	*BC005	Genus	Salinicoccus	1	0.001069427	*BC006	Genus	Nocardia	8	0.007139988	*BC007	Genus	Mogibacterium	10	0.009886308	*BC008	Genus	Actinocorallia	11	0.01243008	*BC009	Genus	Microcoleus	1	0.001073192	*BC010	Genus	Odoribacter	3	0.003841426	*BC011	Genus	Morganella	1	0.001351132	*BC012	Genus	Eggerthella	9	0.01032643
*BC002	Genus	Turicibacter	1	0.0004861827	*BC004	Genus	Propionispora	7	0.006633373	*BC005	Genus	Fervidobacterium	1	0.001069427	*BC006	Genus	Halanaerobacter	23	0.02052747	*BC007	Genus	Zobellia	7	0.006920415	*BC008	Genus	Selenomonas	70	0.07910051	*BC009	Genus	Erythrobacter	3	0.003219575	*BC010	Genus	Planifilum	6	0.007682852	*BC011	Genus	Cycloclasticus	1	0.001351132	*BC012	Genus	Macrococcus	3	0.003442143
*BC002	Genus	Deinococcus	18	0.008751288	*BC004	Genus	Phascolarctobacterium	13	0.01231912	*BC005	Genus	Negativicoccus	1	0.001069427	*BC006	Genus	Microbacterium	25	0.02231246	*BC007	Genus	Psychrobacter	13	0.0128522	*BC008	Genus	Coprococcus	17	0.01921012	*BC009	Genus	Rikenella	17	0.01824426	*BC010	Genus	Hymenobacter	5	0.006402377	*BC011	Genus	Dokdonella	1	0.001351132	*BC012	Genus	Runella	9	0.01032643
*BC002	Genus	Brochothrix	7	0.003403279	*BC004	Genus	Peptococcus	10	0.009476248	*BC005	Genus	Desulfurispirillum	2	0.002138854	*BC006	Genus	Salinicoccus	1	0.0008924985	*BC007	Genus	Emticicia	18	0.01779535	*BC008	Genus	Ethanoligenens	19	0.02147014	*BC009	Genus	Actinopolyspora	2	0.002146383	*BC010	Genus	Neisseria	2	0.002560951	*BC011	Genus	Helicobacter	2	0.002702265	*BC012	Genus	Parapedobacter	2	0.002294762
*BC002	Genus	Candidatus Tammella	3	0.001458548	*BC004	Genus	Sphingobacterium	13	0.01231912	*BC005	Genus	Alkalibacterium	12	0.01283313	*BC006	Genus	Pasteurella	2	0.001784997	*BC007	Genus	Shuttleworthia	3	0.002965892	*BC008	Genus	Alkalibacterium	11	0.01243008	*BC009	Genus	Eggerthella	9	0.009658725	*BC010	Genus	Polynucleobacter	4	0.005121901	*BC011	Genus	Methylophaga	1	0.001351132	*BC012	Genus	Desulfosarcina	1	0.001147381
*BC002	Genus	Desulfonauticus	5	0.002430914	*BC004	Genus	Geobacter	1	0.0009476248	*BC005	Genus	Selenomonas	31	0.03315224	*BC006	Genus	Desulfobacter	9	0.008032487	*BC007	Genus	Oribacterium	43	0.04251112	*BC008	Genus	Pediococcus	12	0.01356009	*BC009	Genus	Saccharospirillum	1	0.001073192	*BC010	Genus	Ochrobactrum	1	0.001280475	*BC011	Genus	Mogibacterium	1	0.001351132	*BC012	Genus	Pelagicoccus	2	0.002294762
*BC002	Genus	Actinomyces	4	0.001944731	*BC004	Genus	Methylophaga	1	0.0009476248	*BC005	Genus	Euzebya	8	0.008555418	*BC006	Genus	Trichodesmium	27	0.02409746	*BC007	Genus	Salinivibrio	10	0.009886308	*BC008	Genus	Candidatus Amoebophilus	6	0.006780044	*BC009	Genus	Deferribacter	3	0.003219575	*BC010	Genus	Kushneria	3	0.003841426	*BC011	Genus	Brenneria	1	0.001351132	*BC012	Genus	Telmatospirillum	2	0.002294762
*BC002	Genus	Dickeya	2	0.0009723654	*BC004	Genus	Phaeobacter	1	0.0009476248	*BC005	Genus	Rickettsia	36	0.03849938	*BC006	Genus	Actinocatenispora	5	0.004462493	*BC007	Genus	Thiocapsa	1	0.0009886307	*BC008	Genus	Pectinatus	19	0.02147014	*BC009	Genus	Sporosarcina	3	0.003219575	*BC010	Genus	Ehrlichia	1	0.001280475	*BC011	Genus	Paraprevotella	2	0.002702265	*BC012	Genus	Salinicoccus	1	0.001147381
*BC002	Genus	Oscillatoria	1	0.0004861827	*BC004	Genus	Avibacterium	1	0.0009476248	*BC005	Genus	Glycomyces	15	0.01604141	*BC006	Genus	Desulfonauticus	15	0.01338748	*BC007	Genus	Lachnobacterium	26	0.0257044	*BC008	Genus	Pelotomaculum	7	0.007910051	*BC009	Genus	Nocardia	7	0.007512342	*BC010	Genus	Allobaculum	1	0.001280475	*BC011	Genus	Actinopolyspora	1	0.001351132	*BC012	Genus	Caldithrix	3	0.003442143
*BC002	Genus	Helicobacter	6	0.002917096	*BC004	Genus	Salinimicrobium	8	0.007580998	*BC005	Genus	Helicobacter	2	0.002138854	*BC006	Genus	Calothrix	29	0.02588246	*BC007	Genus	Symploca	10	0.009886308	*BC008	Genus	Fusobacterium	4	0.004520029	*BC009	Genus	Hymenobacter	8	0.008585533	*BC010	Genus	Brachybacterium	2	0.002560951	*BC011	Genus	Eggerthella	7	0.009457925	*BC012	Genus	Coprobacillus	3	0.003442143
*BC002	Genus	Thiorhodococcus	8	0.003889462	*BC004	Genus	Dethiosulfovibrio	10	0.009476248	*BC005	Genus	Symbiobacterium	4	0.004277709	*BC006	Genus	Selenomonas	15	0.01338748	*BC007	Genus	Anaerovibrio	24	0.02372714	*BC008	Genus	Holdemania	15	0.01695011	*BC009	Genus	Lysobacter	7	0.007512342	*BC010	Genus	Nostoc	5	0.006402377	*BC011	Genus	Pelagicoccus	2	0.002702265	*BC012	Genus	Tolumonas	3	0.003442143
*BC002	Genus	Thiomonas	2	0.0009723654	*BC004	Genus	Sphaerisporangium	2	0.00189525	*BC005	Genus	Segetibacter	1	0.001069427	*BC006	Genus	Candidatus Phytoplasma	6	0.005354991	*BC007	Genus	Haemophilus	31	0.03064755	*BC008	Genus	Tolumonas	1	0.001130007	*BC009	Genus	Sulfobacillus	3	0.003219575	*BC010	Genus	Microvirus	2	0.002560951	*BC011	Genus	Atopobium	7	0.009457925	*BC012	Genus	Euzebya	1	0.001147381
*BC002	Genus	Pontibacillus	9	0.004375644	*BC004	Genus	Methylonatrum	8	0.007580998	*BC005	Genus	Geobacter	8	0.008555418	*BC006	Genus	Marinitoga	5	0.004462493	*BC007	Genus	Roseomonas	1	0.0009886307	*BC008	Genus	Sphaerisporangium	1	0.001130007	*BC009	Genus	Methylonatrum	9	0.009658725	*BC010	Genus	Butyrivibrio	12	0.0153657	*BC011	Genus	Rikenella	9	0.01216019	*BC012	Genus	Lentibacillus	1	0.001147381
*BC002	Genus	Candidatus Regiella	6	0.002917096	*BC004	Genus	Kribbella	6	0.005685749	*BC005	Genus	Anoxybacillus	4	0.004277709	*BC006	Genus	Virgibacillus	6	0.005354991	*BC007	Genus	Candidatus Phytoplasma	7	0.006920415	*BC008	Genus	Adlercreutzia	33	0.03729024	*BC009	Genus	Prosthecobacter	17	0.01824426	*BC010	Genus	Dokdonella	4	0.005121901	*BC011	Genus	Desulfurispora	1	0.001351132	*BC012	Genus	Schlegelella	1	0.001147381
*BC002	Genus	Actinomycetospora	2	0.0009723654	*BC004	Genus	Thermoanaerobacter	7	0.006633373	*BC005	Genus	Tindallia	9	0.009624845	*BC006	Genus	Vibrio	4	0.003569994	*BC007	Genus	Pasteurella	3	0.002965892	*BC008	Genus	Anaerolinea	1	0.001130007	*BC009	Genus	Caldithrix	9	0.009658725	*BC010	Genus	Aminiphilus	2	0.002560951	*BC011	Genus	Hydrocarboniphaga	1	0.001351132	*BC012	Genus	Chromobacterium	3	0.003442143
*BC002	Genus	Peptoniphilus	12	0.005834192	*BC004	Genus	Desulfovibrio	15	0.01421437	*BC005	Genus	Pasteurella	9	0.009624845	*BC006	Genus	Rubritalea	1	0.0008924985	*BC007	Genus	Nostoc	11	0.01087494	*BC008	Genus	Butyrivibrio	19	0.02147014	*BC009	Genus	Asticcacaulis	10	0.01073192	*BC010	Genus	Coprobacillus	12	0.0153657	*BC011	Genus	Hyphomicrobium	1	0.001351132	*BC012	Genus	Limnobacter	2	0.002294762
*BC002	Genus	Yaniella	4	0.001944731	*BC004	Genus	Olivibacter	3	0.002842874	*BC005	Genus	Microvirus	4	0.004277709	*BC006	Genus	Tepidanaerobacter	1	0.0008924985	*BC007	Genus	Geotoga	1	0.0009886307	*BC008	Genus	Rhodothermus	15	0.01695011	*BC009	Genus	Thermobaculum	1	0.001073192	*BC010	Genus	Paraprevotella	1	0.001280475	*BC011	Genus	Moritella	1	0.001351132	*BC012	Genus	Ehrlichia	2	0.002294762
*BC002	Genus	Treponema	12	0.005834192	*BC004	Genus	Aeromicrobium	5	0.004738124	*BC005	Genus	Chryseobacterium	1	0.001069427	*BC006	Genus	Oenococcus	1	0.0008924985	*BC007	Genus	Caldanaerobacter	4	0.003954523	*BC008	Genus	Photobacterium	1	0.001130007	*BC009	Genus	Burkholderia	13	0.01395149	*BC010	Genus	Mycobacterium	1	0.001280475	*BC011	Genus	Heliorestis	2	0.002702265	*BC012	Genus	Dyadobacter	1	0.001147381
*BC002	Genus	Planomicrobium	7	0.003403279	*BC004	Genus	Ehrlichia	4	0.003790499	*BC005	Genus	Runella	6	0.006416563	*BC006	Genus	Rhodothermus	11	0.009817484	*BC007	Genus	Tepidibacter	3	0.002965892	*BC008	Genus	Rhodospirillum	2	0.002260015	*BC009	Genus	Oribacterium	8	0.008585533	*BC010	Genus	Desulfobacter	5	0.006402377	*BC011	Genus	Dickeya	3	0.004053397	*BC012	Genus	Ectothiorhodospira	1	0.001147381
*BC002	Genus	Roseburia	1	0.0004861827	*BC004	Genus	Enterobacter	9	0.008528623	*BC005	Genus	Thermoanaerobacter	7	0.00748599	*BC006	Genus	Acetobacterium	27	0.02409746	*BC007	Genus	Granulicatella	1	0.0009886307	*BC008	Genus	Desulfonatronum	5	0.005650037	*BC009	Genus	Nostoc	26	0.02790298	*BC010	Genus	Glaciecola	3	0.003841426	*BC011	Genus	Kribbella	3	0.004053397	*BC012	Genus	Muricauda	1	0.001147381
*BC002	Genus	Trichococcus	1	0.0004861827	*BC004	Genus	Dysgonomonas	1	0.0009476248	*BC005	Genus	Oleomonas	1	0.001069427	*BC006	Genus	Caldanaerobacter	1	0.0008924985	*BC007	Genus	Pseudidiomarina	1	0.0009886307	*BC008	Genus	Cyanobacterium	1	0.001130007	*BC009	Genus	Erysipelothrix	8	0.008585533	*BC010	Genus	Prauserella	1	0.001280475	*BC011	Genus	Leptospira	1	0.001351132	*BC012	Genus	Desulfacinum	2	0.002294762
*BC002	Genus	Saccharospirillum	1	0.0004861827	*BC004	Genus	Helicobacter	6	0.005685749	*BC005	Genus	Halanaerobium	2	0.002138854	*BC006	Genus	Granulicatella	15	0.01338748	*BC007	Genus	Oleomonas	3	0.002965892	*BC008	Genus	Symploca	17	0.01921012	*BC009	Genus	Syntrophomonas	1	0.001073192	*BC010	Genus	Leucobacter	1	0.001280475	*BC011	Genus	Thalassospira	1	0.001351132	*BC012	Genus	Sulfurospirillum	1	0.001147381
*BC002	Genus	Thiohalorhabdus	5	0.002430914	*BC004	Genus	Pontibacillus	4	0.003790499	*BC005	Genus	Herbaspirillum	9	0.009624845	*BC006	Genus	Thermoanaerobacter	5	0.004462493	*BC007	Genus	Nocardia	4	0.003954523	*BC008	Genus	Oribacterium	4	0.004520029	*BC009	Genus	Macrococcus	5	0.005365958	*BC010	Genus	Pelotomaculum	4	0.005121901	*BC011	Genus	Methylonatrum	3	0.004053397	*BC012	Genus	Microcystis	1	0.001147381
*BC002	Genus	Anaerobranca	2	0.0009723654	*BC004	Genus	Rhodococcus	5	0.004738124	*BC005	Genus	Amycolatopsis	3	0.003208282	*BC006	Genus	Haemophilus	1	0.0008924985	*BC007	Genus	Dickeya	1	0.0009886307	*BC008	Genus	Gemella	47	0.05311035	*BC009	Genus	Desulfomonile	3	0.003219575	*BC010	Genus	Bulleidia	4	0.005121901	*BC011	Genus	Caloramator	9	0.01216019	*BC012	Genus	Cycloclasticus	2	0.002294762
*BC002	Genus	Sporotomaculum	6	0.002917096	*BC004	Genus	Streptomyces	21	0.01990012	*BC005	Genus	Shewanella	14	0.01497198	*BC006	Genus	Arthrobacter	1	0.0008924985	*BC007	Genus	Planifilum	15	0.01482946	*BC008	Genus	Rathayibacter	4	0.004520029	*BC009	Genus	Thermodesulfatator	1	0.001073192	*BC010	Genus	Rhodospirillum	2	0.002560951	*BC011	Genus	Thiohalorhabdus	1	0.001351132	*BC012	Genus	Marinobacter	1	0.001147381
*BC002	Genus	Thiorhodospira	1	0.0004861827	*BC004	Genus	Acidaminococcus	5	0.004738124	*BC005	Genus	Sphingobium	4	0.004277709	*BC006	Genus	Amycolatopsis	4	0.003569994	*BC007	Genus	Lentibacillus	4	0.003954523	*BC008	Genus	Trichococcus	4	0.004520029	*BC009	Genus	Tsukamurella	1	0.001073192	*BC010	Genus	Yaniella	2	0.002560951	*BC011	Genus	Brochothrix	2	0.002702265	*BC012	Genus	Pseudomonas	2	0.002294762
*BC002	Genus	Pseudidiomarina	1	0.0004861827	*BC004	Genus	Demequina	2	0.00189525	*BC005	Genus	Flammeovirga	1	0.001069427	*BC006	Genus	Acholeplasma	4	0.003569994	*BC007	Genus	Acholeplasma	4	0.003954523	*BC008	Genus	Exiguobacterium	10	0.01130007	*BC009	Genus	Candidatus Rhabdochlamydia	3	0.003219575	*BC010	Genus	Sulfobacillus	3	0.003841426	*BC011	Genus	Candidatus Phytoplasma	5	0.006755661	*BC012	Genus	Alloscardovia	1	0.001147381
*BC002	Genus	Calothrix	9	0.004375644	*BC004	Genus	Saccharopolyspora	10	0.009476248	*BC005	Genus	Sulfurospirillum	14	0.01497198	*BC006	Genus	Borrelia	1	0.0008924985	*BC007	Genus	Oscillatoria	4	0.003954523	*BC008	Genus	Sporosarcina	4	0.004520029	*BC009	Genus	Candidatus Amoebophilus	5	0.005365958	*BC010	Genus	Pontibacter	1	0.001280475	*BC011	Genus	Actinoallomurus	2	0.002702265	*BC012	Genus	Candidatus Tammella	1	0.001147381
*BC002	Genus	Pelotomaculum	18	0.008751288	*BC004	Genus	Polaribacter	1	0.0009476248	*BC005	Genus	Dokdonella	3	0.003208282	*BC006	Genus	Thiocapsa	3	0.002677496	*BC007	Genus	Mycoplasma	14	0.01384083	*BC008	Genus	Arcobacter	4	0.004520029	*BC009	Genus	Campylobacter	6	0.00643915	*BC010	Genus	Rhodobacter	2	0.002560951	*BC011	Genus	Alishewanella	3	0.004053397	*BC012	Genus	Saccharopolyspora	1	0.001147381
*BC002	Genus	Candidatus Amoebophilus	2	0.0009723654	*BC004	Genus	Microvirus	7	0.006633373	*BC005	Genus	Moorella	11	0.0117637	*BC006	Genus	Candidatus Amoebophilus	6	0.005354991	*BC007	Genus	Turicibacter	7	0.006920415	*BC008	Genus	Atopobium	19	0.02147014	*BC009	Genus	Halomonas	2	0.002146383	*BC010	Genus	Candidatus Glomeribacter	1	0.001280475	*BC011	Genus	Erythrobacter	1	0.001351132	*BC012	Genus	Acholeplasma	1	0.001147381
*BC002	Genus	Glaciecola	2	0.0009723654	*BC004	Genus	Capnocytophaga	1	0.0009476248	*BC005	Genus	Thermicanus	11	0.0117637	*BC006	Genus	Desulfonatronum	5	0.004462493	*BC007	Genus	Synergistes	27	0.02669303	*BC008	Genus	Caldithrix	15	0.01695011	*BC009	Genus	Dethiosulfovibrio	13	0.01395149	*BC010	Genus	Brenneria	3	0.003841426	*BC011	Genus	Gramella	7	0.009457925	*BC012	Genus	Trabulsiella	1	0.001147381
*BC002	Genus	Thermus	3	0.001458548	*BC004	Genus	Coprobacillus	9	0.008528623	*BC005	Genus	Rhodothermus	13	0.01390255	*BC006	Genus	Enterococcus	6	0.005354991	*BC007	Genus	Tetragenococcus	18	0.01779535	*BC008	Genus	Candidatus Rhabdochlamydia	1	0.001130007	*BC009	Genus	Proteus	1	0.001073192	*BC010	Genus	Phenylobacterium	1	0.001280475	*BC011	Genus	Deferribacter	2	0.002702265	*BC012	Genus	Catonella	1	0.001147381
*BC002	Genus	Thioalkalivibrio	3	0.001458548	*BC004	Genus	Treponema	4	0.003790499	*BC005	Genus	Borrelia	2	0.002138854	*BC006	Genus	Microvirus	4	0.003569994	*BC007	Genus	Carboxydocella	9	0.008897677	*BC008	Genus	Runella	4	0.004520029	*BC009	Genus	Candidatus Phytoplasma	4	0.004292767	*BC010	Genus	Jeotgalicoccus	2	0.002560951	*BC011	Genus	Burkholderia	4	0.005404529	*BC012	Genus	Aquitalea	2	0.002294762
*BC002	Genus	Prevotella	7	0.003403279	*BC004	Genus	Succinivibrio	1	0.0009476248	*BC005	Genus	Megasphaera	20	0.02138854	*BC006	Genus	Methylobacterium	4	0.003569994	*BC007	Genus	Vibrio	3	0.002965892	*BC008	Genus	Aminiphilus	18	0.02034013	*BC009	Genus	Rhodothermus	16	0.01717107	*BC010	Genus	Symploca	3	0.003841426	*BC011	Genus	Telmatospirillum	2	0.002702265	*BC012	Genus	Leptospira	1	0.001147381
*BC002	Genus	Maricaulis	10	0.004861827	*BC004	Genus	Oscillatoria	1	0.0009476248	*BC005	Genus	Thermogemmatispora	4	0.004277709	*BC006	Genus	Salinivibrio	15	0.01338748	*BC007	Genus	Moorella	13	0.0128522	*BC008	Genus	Brevibacillus	2	0.002260015	*BC009	Genus	Dokdonella	7	0.007512342	*BC010	Genus	Arthrobacter	1	0.001280475	*BC011	Genus	Rhodoplanes	1	0.001351132	*BC012	Genus	Candidatus Liberibacter	1	0.001147381
*BC002	Genus	Mitsuokella	1	0.0004861827	*BC004	Genus	Luteimonas	1	0.0009476248	*BC005	Genus	Prevotella	7	0.00748599	*BC006	Genus	Gardnerella	10	0.008924985	*BC007	Genus	Arcanobacterium	3	0.002965892	*BC008	Genus	Nostoc	11	0.01243008	*BC009	Genus	Skermanella	1	0.001073192	*BC010	Genus	Edaphobacter	1	0.001280475	*BC011	Genus	Akkermansia	1	0.001351132	*BC012	Genus	Morganella	1	0.001147381
*BC002	Genus	Carboxydocella	9	0.004375644	*BC004	Genus	Pseudidiomarina	1	0.0009476248	*BC005	Genus	Phaeobacter	6	0.006416563	*BC006	Genus	Micromonospora	22	0.01963497	*BC007	Genus	Calothrix	10	0.009886308	*BC008	Genus	Candidatus Phytoplasma	6	0.006780044	*BC009	Genus	Erwinia	1	0.001073192	*BC010	Genus	Dyadobacter	1	0.001280475	*BC011	Genus	Sphingobium	1	0.001351132	*BC012	Genus	Variovorax	1	0.001147381
*BC002	Genus	Microvirus	9	0.004375644	*BC004	Genus	Runella	4	0.003790499	*BC005	Genus	Oscillatoria	1	0.001069427	*BC006	Genus	Salinimicrobium	25	0.02231246	*BC007	Genus	Legionella	6	0.005931784	*BC008	Genus	Agromyces	14	0.0158201	*BC009	Genus	Pasteurella	2	0.002146383	*BC010	Genus	Ectothiorhodospira	1	0.001280475	*BC011	Genus	Staphylococcus	2	0.002702265	*BC012	Genus	Thermovenabulum	3	0.003442143
*BC002	Genus	Planifilum	2	0.0009723654	*BC004	Genus	Mycoplasma	8	0.007580998	*BC005	Genus	Collinsella	32	0.03422167	*BC006	Genus	Serinicoccus	1	0.0008924985	*BC007	Genus	Stenotrophomonas	3	0.002965892	*BC008	Genus	Leptothrix	5	0.005650037	*BC009	Genus	Helicobacter	7	0.007512342	*BC010	Genus	Thermoanaerobacterium	2	0.002560951	*BC011	Genus	Acidaminococcus	1	0.001351132	*BC012	Genus	Thiohalorhabdus	1	0.001147381
*BC002	Genus	Desulfobacter	4	0.001944731	*BC004	Genus	Exiguobacterium	3	0.002842874	*BC005	Genus	Schlegelella	11	0.0117637	*BC006	Genus	Desulfurispora	2	0.001784997	*BC007	Genus	Fusobacterium	18	0.01779535	*BC008	Genus	Zobellia	5	0.005650037	*BC009	Genus	Citrobacter	6	0.00643915	*BC010	Genus	Enterococcus	2	0.002560951	*BC011	Genus	Chondromyces	2	0.002702265	*BC012	Genus	Nocardia	1	0.001147381
*BC002	Genus	Ferrimicrobium	1	0.0004861827	*BC004	Genus	Neorickettsia	1	0.0009476248	*BC005	Genus	Coprobacillus	2	0.002138854	*BC006	Genus	Dokdonella	6	0.005354991	*BC007	Genus	Treponema	11	0.01087494	*BC008	Genus	Lentibacillus	3	0.003390022	*BC009	Genus	Propionispora	4	0.004292767	*BC010	Genus	Phaeobacter	1	0.001280475	*BC011	Genus	Nannocystis	2	0.002702265	*BC012	Genus	Rikenella	1	0.001147381
*BC002	Genus	Slackia	10	0.004861827	*BC004	Genus	Telmatospirillum	2	0.00189525	*BC005	Genus	Labrys	9	0.009624845	*BC006	Genus	Methylobacillus	5	0.004462493	*BC007	Genus	Aeromicrobium	5	0.004943154	*BC008	Genus	Sulfobacillus	4	0.004520029	*BC009	Genus	Zobellia	3	0.003219575	*BC010	Genus	Segetibacter	4	0.005121901	*BC011	Genus	Acinetobacter	1	0.001351132	*BC012	Genus	Fervidobacterium	1	0.001147381
*BC002	Genus	Lautropia	3	0.001458548	*BC004	Genus	Sulfobacillus	4	0.003790499	*BC005	Genus	Acidaminococcus	2	0.002138854	*BC006	Genus	Chromobacterium	3	0.002677496	*BC007	Genus	Phenylobacterium	1	0.0009886307	*BC008	Genus	Mycoplasma	6	0.006780044	*BC009	Genus	Oenococcus	2	0.002146383	*BC010	Genus	Thermovenabulum	1	0.001280475	*BC011	Genus	Anaerobranca	2	0.002702265	*BC012	Genus	Gallionella	1	0.001147381
*BC002	Genus	Polaribacter	3	0.001458548	*BC004	Genus	Enterococcus	4	0.003790499	*BC005	Genus	Lysinibacillus	2	0.002138854	*BC006	Genus	Desulfurococcus	1	0.0008924985	*BC007	Genus	Corynebacterium	2	0.001977261	*BC008	Genus	Carnobacterium	4	0.004520029	*BC009	Genus	Desulfosarcina	2	0.002146383	*BC010	Genus	Carboxydocella	5	0.006402377	*BC011	Genus	Vagococcus	2	0.002702265	*BC012	Genus	Amycolatopsis	1	0.001147381
*BC002	Genus	Uliginosibacterium	2	0.0009723654	*BC004	Genus	Virgibacillus	7	0.006633373	*BC005	Genus	Desulfobacter	3	0.003208282	*BC006	Genus	Lautropia	1	0.0008924985	*BC007	Genus	Bradyrhizobium	3	0.002965892	*BC008	Genus	Mogibacterium	11	0.01243008	*BC009	Genus	Chelonobacter	1	0.001073192	*BC010	Genus	Sporichthya	1	0.001280475	*BC011	Genus	Lysobacter	2	0.002702265	*BC012	Genus	Actinokineospora	1	0.001147381
*BC002	Genus	Tetragenococcus	11	0.00534801	*BC004	Genus	Hymenobacter	5	0.004738124	*BC005	Genus	Salinimicrobium	11	0.0117637	*BC006	Genus	Anaerostipes	1	0.0008924985	*BC007	Genus	Hymenobacter	14	0.01384083	*BC008	Genus	Pontibacillus	8	0.009040059	*BC009	Genus	Calothrix	2	0.002146383	*BC010	Genus	Thermodesulfatator	2	0.002560951	*BC011	Genus	Borrelia	1	0.001351132	*BC012	Genus	Thermoanaerobacterium	3	0.003442143
*BC002	Genus	Candidatus Rhabdochlamydia	1	0.0004861827	*BC004	Genus	Corynebacterium	1	0.0009476248	*BC005	Genus	Ochrobactrum	2	0.002138854	*BC006	Genus	Sporolactobacillus	1	0.0008924985	*BC007	Genus	Neorickettsia	5	0.004943154	*BC008	Genus	Legionella	3	0.003390022	*BC009	Genus	Cohnella	5	0.005365958	*BC010	Genus	Pseudoalteromonas	3	0.003841426	*BC011	Genus	Amaricoccus	1	0.001351132	*BC012	Genus	Vogesella	1	0.001147381
*BC002	Genus	Halomonas	7	0.003403279	*BC004	Genus	Cystobacter	9	0.008528623	*BC005	Genus	Desulfosarcina	2	0.002138854	*BC006	Genus	Planifilum	16	0.01427998	*BC007	Genus	Cloacibacillus	11	0.01087494	*BC008	Genus	Salinivibrio	6	0.006780044	*BC009	Genus	Chroococcus	7	0.007512342	*BC010	Genus	Thermoanaerobacter	3	0.003841426	*BC011	Genus	Pseudoalteromonas	1	0.001351132	*BC012	Genus	Neisseria	1	0.001147381
*BC002	Genus	Mogibacterium	1	0.0004861827	*BC004	Genus	Thioalkalivibrio	4	0.003790499	*BC005	Genus	Candidatus Rhabdochlamydia	1	0.001069427	*BC006	Genus	Maricaulis	7	0.00624749	*BC007	Genus	Candidatus Rhabdochlamydia	3	0.002965892	*BC008	Genus	Vibrio	4	0.004520029	*BC009	Genus	Maricaulis	2	0.002146383	*BC010	Genus	Virgibacillus	1	0.001280475	*BC011	Genus	Desulfofrigus	1	0.001351132	*BC012	Genus	Oscillatoria	1	0.001147381
*BC002	Genus	Catonella	3	0.001458548	*BC004	Genus	Mesoplasma	2	0.00189525	*BC005	Genus	Novispirillum	4	0.004277709	*BC006	Genus	Denitrobacter	3	0.002677496	*BC007	Genus	Dethiosulfovibrio	8	0.007909046	*BC008	Genus	Acinetobacter	3	0.003390022	*BC009	Genus	Desulfurispirillum	2	0.002146383	*BC010	Genus	Bilophila	1	0.001280475	*BC011	Genus	Amycolatopsis	1	0.001351132	*BC012	Genus	Halanaerobium	1	0.001147381
*BC002	Genus	Anaerofilum	1	0.0004861827	*BC004	Genus	Methylobacillus	3	0.002842874	*BC005	Genus	Deferribacter	4	0.004277709	*BC006	Genus	Streptosporangium	1	0.0008924985	*BC007	Genus	Pediococcus	1	0.0009886307	*BC008	Genus	Microcystis	2	0.002260015	*BC009	Genus	Candidatus Contubernalis	6	0.00643915	*BC010	Genus	Hydrocarboniphaga	2	0.002560951	*BC011	Genus	Exiguobacterium	2	0.002702265	*BC012	Genus	Anoxybacillus	1	0.001147381
*BC002	Genus	Sedimentibacter	32	0.01555785	*BC004	Genus	Rathayibacter	1	0.0009476248	*BC005	Genus	Mesoplasma	4	0.004277709	*BC006	Genus	Arcanobacterium	4	0.003569994	*BC007	Genus	Thermus	1	0.0009886307	*BC008	Genus	Methylonatrum	18	0.02034013	*BC009	Genus	Tolumonas	2	0.002146383	*BC010	Genus	Ferrimicrobium	1	0.001280475	*BC011	Genus	Candidatus Scalindua	1	0.001351132	*BC012	Genus	Methylonatrum	1	0.001147381
*BC002	Genus	Marinobacter	3	0.001458548	*BC004	Genus	Arcobacter	6	0.005685749	*BC005	Genus	Marinospirillum	1	0.001069427	*BC006	Genus	Marinococcus	9	0.008032487	*BC007	Genus	Lysobacter	2	0.001977261	*BC008	Genus	Thermoanaerobacter	7	0.007910051	*BC009	Genus	Acinetobacter	2	0.002146383	*BC010	Genus	Bdellovibrio	1	0.001280475	*BC011	Genus	Rhodococcus	1	0.001351132	*BC012	Genus	Cystobacter	1	0.001147381
*BC002	Genus	Aeromicrobium	1	0.0004861827	*BC004	Genus	Luteococcus	2	0.00189525	*BC005	Genus	Calothrix	6	0.006416563	*BC006	Genus	Alkalibacterium	13	0.01160248	*BC007	Genus	Phaeobacter	16	0.01581809	*BC008	Genus	Dyadobacter	9	0.01017007	*BC009	Genus	Dyadobacter	2	0.002146383	*BC010	Genus	Desulfonauticus	3	0.003841426	*BC011	Genus	Bradyrhizobium	1	0.001351132	*BC012	Genus	Gluconobacter	1	0.001147381
*BC002	Genus	Cystobacter	2	0.0009723654	*BC004	Genus	Rikenella	5	0.004738124	*BC005	Genus	Paenibacillus	4	0.004277709	*BC006	Genus	Runella	14	0.01249498	*BC007	Genus	Aquimarina	1	0.0009886307	*BC008	Genus	Thermobaculum	3	0.003390022	*BC009	Genus	Cystobacter	1	0.001073192	*BC010	Genus	Thioalkalivibrio	3	0.003841426	*BC011	Genus	Chromobacterium	1	0.001351132	*BC012	Genus	Aminiphilus	1	0.001147381
*BC002	Genus	Rikenella	2	0.0009723654	*BC004	Genus	Cellulomonas	1	0.0009476248	*BC005	Genus	Leptospira	2	0.002138854	*BC006	Genus	Shuttleworthia	7	0.00624749	*BC007	Genus	Saccharopolyspora	2	0.001977261	*BC008	Genus	Edaphobacter	2	0.002260015	*BC009	Genus	Hyphomonas	2	0.002146383	*BC010	Genus	Butyricimonas	4	0.005121901	*BC011	Genus	Litoricola	1	0.001351132	*BC012	Genus	Leucobacter	1	0.001147381
*BC002	Genus	Actinopolyspora	1	0.0004861827	*BC004	Genus	Mannheimia	4	0.003790499	*BC005	Genus	Methylonatrum	4	0.004277709	*BC006	Genus	Rhodospirillum	2	0.001784997	*BC007	Genus	Tindallia	7	0.006920415	*BC008	Genus	Fervidobacterium	6	0.006780044	*BC009	Genus	Streptosporangium	2	0.002146383	*BC010	Genus	Candidatus Contubernalis	4	0.005121901	*BC011	Genus	Ferrimicrobium	1	0.001351132	*BC012	Genus	Demequina	1	0.001147381
*BC002	Genus	Natroniella	1	0.0004861827	*BC004	Genus	Muricauda	2	0.00189525	*BC005	Genus	Thermodesulfatator	1	0.001069427	*BC006	Genus	Desulfosporosinus	3	0.002677496	*BC007	Genus	Cohnella	15	0.01482946	*BC008	Genus	Arcanobacterium	7	0.007910051	*BC009	Genus	Desulfonatronum	3	0.003219575	*BC010	Genus	Hyphomicrobium	2	0.002560951	*BC011	Genus	Sporosarcina	1	0.001351132	*BC012	Genus	Luteolibacter	1	0.001147381
*BC002	Genus	Bdellovibrio	2	0.0009723654	*BC004	Genus	Edaphobacter	4	0.003790499	*BC005	Genus	Burkholderia	2	0.002138854	*BC006	Genus	Ammonifex	3	0.002677496	*BC007	Genus	Herbaspirillum	7	0.006920415	*BC008	Genus	Desulfurispora	3	0.003390022	*BC009	Genus	Pelotomaculum	5	0.005365958	*BC010	Genus	Agromyces	4	0.005121901	*BC011	Genus	Brachybacterium	2	0.002702265	*BC012	Genus	Geothrix	1	0.001147381
*BC002	Genus	Agromyces	3	0.001458548	*BC004	Genus	Arthrobacter	5	0.004738124	*BC005	Genus	Methylobacillus	2	0.002138854	*BC006	Genus	Pseudomonas	1	0.0008924985	*BC007	Genus	Filifactor	2	0.001977261	*BC008	Genus	Cerasicoccus	1	0.001130007	*BC009	Genus	Stenotrophomonas	2	0.002146383	*BC010	Genus	Lysobacter	2	0.002560951	*BC011	Genus	Sphingomonas	2	0.002702265	*BC012	Species	Unclassified	27727	3181344
*BC002	Genus	Glycomyces	7	0.003403279	*BC004	Genus	Rickettsiella	1	0.0009476248	*BC005	Genus	Exiguobacterium	2	0.002138854	*BC006	Genus	Mycoplasma	7	0.00624749	*BC007	Genus	Agromyces	3	0.002965892	*BC008	Genus	Neisseria	1	0.001130007	*BC009	Genus	Alishewanella	1	0.001073192	*BC010	Genus	Catonella	2	0.002560951	*BC011	Genus	Methylobacterium	1	0.001351132	*BC012	Species	Megasphaera hominis	621	0.7125236
*BC002	Genus	Tepidanaerobacter	9	0.004375644	*BC004	Genus	Oenococcus	4	0.003790499	*BC005	Genus	Marichromatium	1	0.001069427	*BC006	Genus	Desulfofrigus	2	0.001784997	*BC007	Genus	Hyphomonas	3	0.002965892	*BC008	Genus	Bdellovibrio	5	0.005650037	*BC009	Genus	Thiocapsa	2	0.002146383	*BC010	Genus	Demequina	1	0.001280475	*BC011	Genus	Maricaulis	2	0.002702265	*BC012	Species	Pseudobutyrivibrio xylanivorans	657	0.7538294
*BC002	Genus	Sphingobium	1	0.0004861827	*BC004	Genus	Trichococcus	2	0.00189525	*BC005	Genus	Brochothrix	2	0.002138854	*BC006	Genus	Desulfacinum	2	0.001784997	*BC007	Genus	Zhouia	3	0.002965892	*BC008	Genus	Klebsiella	1	0.001130007	*BC009	Genus	Kribbella	5	0.005365958	*BC010	Genus	Negativicoccus	2	0.002560951	*BC011	Genus	Cyanobacterium	1	0.001351132	*BC012	Species	Desulfotomaculum indicum	11	0.01262119
*BC002	Genus	Corynebacterium	1	0.0004861827	*BC004	Genus	Candidatus Glomeribacter	1	0.0009476248	*BC005	Genus	Arcanobacterium	2	0.002138854	*BC006	Genus	Tolumonas	5	0.004462493	*BC007	Genus	Kribbella	2	0.001977261	*BC008	Genus	Saccharopolyspora	4	0.004520029	*BC009	Genus	Leucobacter	1	0.001073192	*BC010	Genus	Alkalibacillus	3	0.003841426	*BC011	Genus	Mesoplasma	1	0.001351132	*BC012	Species	Parabacteroides merdae	6515	7475188
*BC002	Genus	Bilophila	1	0.0004861827	*BC004	Genus	Coraliomargarita	3	0.002842874	*BC005	Genus	Turicibacter	2	0.002138854	*BC006	Genus	Atopobium	5	0.004462493	*BC007	Genus	Telmatospirillum	1	0.0009886307	*BC008	Genus	Coraliomargarita	3	0.003390022	*BC009	Genus	Hydrocarboniphaga	4	0.004292767	*BC010	Genus	Propionispora	3	0.003841426	*BC011	Genus	Desulfosarcina	1	0.001351132	*BC012	Species	Bacteroides vulgatus	30331	3480122
*BC002	Genus	Rickettsiella	2	0.0009723654	*BC004	Genus	Ammonifex	1	0.0009476248	*BC005	Genus	Macrococcus	4	0.004277709	*BC006	Genus	Macrococcus	2	0.001784997	*BC007	Genus	Parapedobacter	5	0.004943154	*BC008	Genus	Heliorestis	18	0.02034013	*BC009	Genus	Marinobacter	2	0.002146383	*BC010	Genus	Uliginosibacterium	2	0.002560951	*BC011	Genus	Devosia	1	0.001351132	*BC012	Species	Acidaminococcus intestini	2489	2855832
*BC002	Genus	Sporosarcina	7	0.003403279	*BC004	Genus	Candidatus Amoebophilus	4	0.003790499	*BC005	Genus	Zobellia	5	0.005347136	*BC006	Genus	Desulfomonile	3	0.002677496	*BC007	Genus	Sulfobacillus	4	0.003954523	*BC008	Genus	Aeromicrobium	4	0.004520029	*BC009	Genus	Thioalkalimicrobium	1	0.001073192	*BC010	Genus	Brochothrix	2	0.002560951	*BC011	Genus	Arcobacter	1	0.001351132	*BC012	Species	Bacteroides rodentium	1369	1570765
*BC002	Genus	Leptothrix	1	0.0004861827	*BC004	Genus	Abiotrophia	1	0.0009476248	*BC005	Genus	Micromonospora	12	0.01283313	*BC006	Genus	Pseudidiomarina	1	0.0008924985	*BC007	Genus	Pelagicoccus	3	0.002965892	*BC008	Genus	Ectothiorhodospira	3	0.003390022	*BC009	Genus	Thermoanaerobacterium	2	0.002146383	*BC010	Genus	Rubritalea	1	0.001280475	*BC011	Genus	Halomonas	1	0.001351132	*BC012	Species	Bacteroides xylanisolvens	1615	185302
*BC002	Genus	Asticcacaulis	7	0.003403279	*BC004	Genus	Leptospira	6	0.005685749	*BC005	Genus	Thioalkalimicrobium	4	0.004277709	*BC006	Genus	Thioalkalimicrobium	2	0.001784997	*BC007	Genus	Micromonospora	11	0.01087494	*BC008	Genus	Rhodococcus	4	0.004520029	*BC009	Genus	Chromobacterium	4	0.004292767	*BC010	Genus	Arcanobacterium	6	0.007682852	*BC011	Genus	Ferrimonas	1	0.001351132	*BC012	Species	Erysipelothrix muris	9	0.01032643
*BC002	Genus	Thermogemmatispora	2	0.0009723654	*BC004	Genus	Alishewanella	3	0.002842874	*BC005	Genus	Weissella	1	0.001069427	*BC006	Genus	Mannheimia	2	0.001784997	*BC007	Genus	Sphingobium	4	0.003954523	*BC008	Genus	Alkalibacillus	2	0.002260015	*BC009	Genus	Selenomonas	12	0.0128783	*BC010	Genus	Nannocystis	1	0.001280475	*BC011	Genus	Moraxella	1	0.001351132	*BC012	Species	Candidatus Blochmannia rufipes	1137	1304572
*BC002	Genus	Dolichospermum	6	0.002917096	*BC004	Genus	Weissella	2	0.00189525	*BC005	Genus	Thermoanaerobacterium	2	0.002138854	*BC006	Genus	Kribbella	2	0.001784997	*BC007	Genus	Pelobacter	12	0.01186357	*BC008	Genus	Phaeobacter	3	0.003390022	*BC009	Genus	Rhodospirillum	2	0.002146383	*BC010	Genus	Dolichospermum	2	0.002560951	*BC011	Genus	Rubritalea	1	0.001351132	*BC012	Species	Leptothrix discophora	29	0.03327405
*BC002	Genus	Odoribacter	2	0.0009723654	*BC004	Genus	Salinicoccus	1	0.0009476248	*BC005	Genus	Ectothiorhodospira	2	0.002138854	*BC006	Genus	Marinobacter	4	0.003569994	*BC007	Genus	Chroococcus	3	0.002965892	*BC008	Genus	Helicobacter	5	0.005650037	*BC009	Genus	Acidocella	2	0.002146383	*BC010	Genus	Streptosporangium	2	0.002560951	*BC011	Genus	Halochromatium	1	0.001351132	*BC012	Species	Thermoanaerobacter sulfurigignens	2	0.002294762
*BC002	Genus	Stenotrophomonas	1	0.0004861827	*BC004	Genus	Rothia	1	0.0009476248	*BC005	Genus	Fusobacterium	5	0.005347136	*BC006	Genus	Leucobacter	4	0.003569994	*BC007	Genus	Litoricola	2	0.001977261	*BC008	Genus	Dethiobacter	2	0.002260015	*BC009	Genus	Thiobacillus	2	0.002146383	*BC010	Genus	Achromobacter	1	0.001280475	*BC011	Genus	Limnobacter	2	0.002702265	*BC012	Species	Bacteroides sartorii	585	0.6712179
*BC002	Genus	Desulfurispirillum	1	0.0004861827	*BC004	Genus	Leucobacter	3	0.002842874	*BC005	Genus	Enterococcus	2	0.002138854	*BC006	Genus	Curvibacter	2	0.001784997	*BC007	Genus	Ehrlichia	8	0.007909046	*BC008	Genus	Acholeplasma	1	0.001130007	*BC009	Genus	Denitrobacter	8	0.008585533	*BC010	Genus	Asticcacaulis	1	0.001280475	*BC011	Genus	Trichococcus	2	0.002702265	*BC012	Species	Natronincola peptidivorans	23	0.02638976
*BC002	Genus	Candidatus Contubernalis	7	0.003403279	*BC004	Genus	Staphylococcus	3	0.002842874	*BC005	Genus	Brachybacterium	1	0.001069427	*BC006	Genus	Thermoanaerobacterium	5	0.004462493	*BC007	Genus	Staphylococcus	12	0.01186357	*BC008	Genus	Euzebya	3	0.003390022	*BC009	Genus	Granulicatella	1	0.001073192	*BC010	Genus	Vagococcus	1	0.001280475	*BC011	Genus	Oscillatoria	1	0.001351132	*BC012	Species	Caldilinea tarbellica	18	0.02065286
*BC002	Genus	Pelobacter	2	0.0009723654	*BC004	Genus	Actinoallomurus	2	0.00189525	*BC005	Genus	Atopobium	2	0.002138854	*BC006	Genus	Pediococcus	7	0.00624749	*BC007	Genus	Streptosporangium	1	0.0009886307	*BC008	Genus	Nocardiopsis	1	0.001130007	*BC009	Genus	Alcanivorax	1	0.001073192	*BC010	Genus	Marinitoga	2	0.002560951	*BC011	Genus	Candidatus Methylacidiphilum	1	0.001351132	*BC012	Species	Bacteroides stercorirosoris	104	0.1193276
*BC002	Genus	Rathayibacter	1	0.0004861827	*BC004	Genus	Hyphomonas	2	0.00189525	*BC005	Genus	Snowella	2	0.002138854	*BC006	Genus	Gluconobacter	1	0.0008924985	*BC007	Genus	Providencia	2	0.001977261	*BC008	Genus	Paraprevotella	9	0.01017007	*BC009	Genus	Rhodoplanes	5	0.005365958	*BC010	Genus	Thermus	3	0.003841426	*BC011	Genus	Thiocapsa	1	0.001351132	*BC012	Species	Trichodesmium hildebrandtii	75	0.08605358
*BC002	Genus	Erythrobacter	7	0.003403279	*BC004	Genus	Lewinella	2	0.00189525	*BC005	Genus	Neisseria	1	0.001069427	*BC006	Genus	Morganella	2	0.001784997	*BC007	Genus	Mannheimia	13	0.0128522	*BC008	Genus	Thiomonas	1	0.001130007	*BC009	Genus	Fusobacterium	5	0.005365958	*BC010	Genus	Maricaulis	2	0.002560951	*BC011	Genus	Ehrlichia	1	0.001351132	*BC012	Species	Bacteroides ovatus	2395	2747978
*BC002	Genus	Roseospira	4	0.001944731	*BC004	Genus	Thermoanaerobacterium	2	0.00189525	*BC005	Genus	Pelotomaculum	5	0.005347136	*BC006	Genus	Sneathia	2	0.001784997	*BC007	Genus	Klebsiella	2	0.001977261	*BC008	Genus	Muricauda	2	0.002260015	*BC009	Genus	Planococcus	1	0.001073192	*BC010	Genus	Anaerofustis	3	0.003841426	*BC011	Genus	Synergistes	1	0.001351132	*BC012	Species	Veillonella atypica	604	0.6930182
*BC002	Genus	Pelagicoccus	3	0.001458548	*BC004	Genus	Tepidanaerobacter	2	0.00189525	*BC005	Genus	Hydrocarboniphaga	5	0.005347136	*BC006	Genus	Hyphomonas	4	0.003569994	*BC007	Genus	Geobacter	1	0.0009886307	*BC008	Genus	Luteibacter	4	0.004520029	*BC009	Genus	Ammonifex	2	0.002146383	*BC010	Genus	Sporosarcina	2	0.002560951	*BC011	Genus	Parapedobacter	1	0.001351132	*BC012	Species	Selenomonas infelix	23	0.02638976
*BC002	Genus	Atopobium	1	0.0004861827	*BC004	Genus	Catonella	1	0.0009476248	*BC005	Genus	Anaerofustis	3	0.003208282	*BC006	Genus	Actinoallomurus	2	0.001784997	*BC007	Genus	Dyadobacter	4	0.003954523	*BC008	Genus	Chlorobaculum	6	0.006780044	*BC009	Genus	Caulobacter	1	0.001073192	*BC010	Genus	Marinobacter	1	0.001280475	*BC011	Species	Unclassified	30577	4131357	*BC012	Species	Megasphaera elsdenii	1042	1195571
*BC002	Genus	Petrotoga	1	0.0004861827	*BC004	Genus	Fervidobacterium	3	0.002842874	*BC005	Genus	Chlorobaculum	1	0.001069427	*BC006	Genus	Dyadobacter	4	0.003569994	*BC007	Genus	Leucobacter	3	0.002965892	*BC008	Genus	Actinopolyspora	1	0.001130007	*BC009	Genus	Thioalkalivibrio	1	0.001073192	*BC010	Genus	Petrotoga	3	0.003841426	*BC011	Species	Oscillospira eae	679	0.9174188	*BC012	Species	Fusobacterium naviforme	6	0.006884287
*BC002	Genus	Pseudoramibacter	1	0.0004861827	*BC004	Genus	Tolumonas	1	0.0009476248	*BC005	Genus	Lysobacter	4	0.004277709	*BC006	Genus	Thioalkalivibrio	3	0.002677496	*BC007	Genus	Desulfurispirillum	2	0.001977261	*BC008	Genus	Catonella	1	0.001130007	*BC009	Genus	Kosmotoga	1	0.001073192	*BC010	Genus	Sanguibacter	1	0.001280475	*BC011	Species	Parabacteroides distasonis	1302	1759174	*BC012	Species	Parabacteroides goldsteinii	73	0.08375882
*BC002	Genus	Symbiobacterium	1	0.0004861827	*BC004	Genus	Segetibacter	1	0.0009476248	*BC005	Genus	Neorickettsia	1	0.001069427	*BC006	Genus	Acidocella	2	0.001784997	*BC007	Genus	Enterococcus	2	0.001977261	*BC008	Genus	Enterococcus	6	0.006780044	*BC009	Genus	Catonella	2	0.002146383	*BC010	Genus	Acidocella	2	0.002560951	*BC011	Species	Sutterella sanguinus	169	0.2283414	*BC012	Species	Bacteroides uniformis	2481	2846653
*BC002	Genus	Mannheimia	3	0.001458548	*BC004	Genus	Butyricimonas	7	0.006633373	*BC005	Genus	Desulfurispora	1	0.001069427	*BC006	Genus	Butyrivibrio	7	0.00624749	*BC007	Genus	Arcobacter	3	0.002965892	*BC008	Genus	Tetrasphaera	3	0.003390022	*BC009	Genus	Telmatospirillum	2	0.002146383	*BC010	Genus	Desulfonatronovibrio	1	0.001280475	*BC011	Species	Candidatus Blochmannia rufipes	750	1013349	*BC012	Species	Parabacteroides johnsonii	132	0.1514543
*BC002	Genus	Anaerovibrio	3	0.001458548	*BC004	Genus	Shuttleworthia	1	0.0009476248	*BC005	Genus	Petrotoga	6	0.006416563	*BC006	Genus	Weissella	2	0.001784997	*BC007	Genus	Thermoanaerobacterium	6	0.005931784	*BC008	Genus	Dialister	1	0.001130007	*BC009	Genus	Microcystis	1	0.001073192	*BC010	Genus	Tepidanaerobacter	1	0.001280475	*BC011	Species	Bacteroides rodentium	6910	9336324	*BC012	Species	Uliginosibacterium gangwonense	212	0.2432448
*BC002	Genus	Hydrogenophilus	1	0.0004861827	*BC004	Genus	Lysobacter	2	0.00189525	*BC005	Genus	Carboxydocella	4	0.004277709	*BC006	Genus	Mesoplasma	3	0.002677496	*BC007	Genus	Microbacterium	2	0.001977261	*BC008	Genus	Neorickettsia	3	0.003390022	*BC009	Genus	Tindallia	1	0.001073192	*BC010	Genus	Candidatus Rhabdochlamydia	1	0.001280475	*BC011	Species	Bacteroides vulgatus	4515	6100362	*BC012	Species	Blautia wexlerae	310	0.3556882
*BC002	Genus	Methylophaga	5	0.002430914	*BC004	Genus	Marinitoga	3	0.002842874	*BC005	Genus	Asticcacaulis	2	0.002138854	*BC006	Genus	Holdemania	10	0.008924985	*BC007	Genus	Amycolatopsis	1	0.0009886307	*BC008	Genus	Longilinea	1	0.001130007	*BC009	Genus	Holdemania	8	0.008585533	*BC010	Genus	Anaerobranca	2	0.002560951	*BC011	Species	Candidatus Endobugula sertula	87	0.1175485	*BC012	Species	Kribbella ginsengisoli	12	0.01376857
*BC002	Genus	Devosia	2	0.0009723654	*BC004	Genus	Candidatus Methylacidiphilum	1	0.0009476248	*BC005	Genus	Psychromonas	2	0.002138854	*BC006	Genus	Alishewanella	4	0.003569994	*BC007	Genus	Muricauda	4	0.003954523	*BC008	Genus	Calothrix	4	0.004520029	*BC009	Genus	Chondromyces	1	0.001073192	*BC010	Genus	Chroococcus	1	0.001280475	*BC011	Species	Enterobacter aceae	28	0.0378317	*BC012	Species	Bacteroides oleiciplenus	8	0.009179049
*BC002	Genus	Burkholderia	2	0.0009723654	*BC004	Genus	Serinicoccus	2	0.00189525	*BC005	Genus	Candidatus Amoebophilus	2	0.002138854	*BC006	Genus	Sarcina	5	0.004462493	*BC007	Genus	Thermogemmatispora	7	0.006920415	*BC008	Genus	Thermogemmatispora	3	0.003390022	*BC009	Genus	Ectothiorhodospira	1	0.001073192	*BC010	Genus	Desulfurispora	1	0.001280475	*BC011	Species	Faecalibacterium prausnitzii	1672	2259093	*BC012	Species	Candidatus Endobugula sertula	14	0.01606334
*BC002	Genus	Actinopolymorpha	1	0.0004861827	*BC004	Genus	Actinomadura	1	0.0009476248	*BC005	Genus	Microbacterium	5	0.005347136	*BC006	Genus	Anaerobacillus	3	0.002677496	*BC007	Genus	Coraliomargarita	1	0.0009886307	*BC008	Genus	Methylobacillus	6	0.006780044	*BC009	Genus	Caldanaerobacter	2	0.002146383	*BC010	Genus	Kineosporia	1	0.001280475	*BC011	Species	Bacteroides stercorirosoris	436	0.5890937	*BC012	Species	Pedobacter kwangyangensis	13	0.01491595
*BC002	Genus	Microcystis	1	0.0004861827	*BC004	Genus	Kineosporia	1	0.0009476248	*BC005	Genus	Caldithrix	8	0.008555418	*BC006	Genus	Hydrocarboniphaga	4	0.003569994	*BC007	Genus	Weissella	1	0.0009886307	*BC008	Genus	Rothia	2	0.002260015	*BC009	Genus	Halanaerobacter	2	0.002146383	*BC010	Genus	Cycloclasticus	1	0.001280475	*BC011	Species	Bacteroides stercoris	1100	1486246	*BC012	Species	Ruminococcus bromii	230	0.2638977
*BC002	Genus	Lysobacter	2	0.0009723654	*BC004	Genus	Vagococcus	2	0.00189525	*BC005	Genus	Desulfonatronum	4	0.004277709	*BC006	Genus	Luteolibacter	1	0.0008924985	*BC007	Genus	Kushneria	1	0.0009886307	*BC008	Genus	Borrelia	1	0.001130007	*BC009	Genus	Arcanobacterium	7	0.007512342	*BC010	Genus	Dialister	1	0.001280475	*BC011	Species	Bacteroides thetaiotaomicron	761	1028212	*BC012	Species	Propionispora hippei	47	0.05392691
*BC002	Genus	Alkalibacillus	2	0.0009723654	*BC004	Genus	Arcanobacterium	4	0.003790499	*BC005	Genus	Sulfobacillus	7	0.00748599	*BC006	Genus	Nannocystis	3	0.002677496	*BC007	Genus	Trabulsiella	1	0.0009886307	*BC008	Genus	Methanobrevibacter	18	0.02034013	*BC009	Genus	Tenacibaculum	1	0.001073192	*BC010	Genus	Bradyrhizobium	1	0.001280475	*BC011	Species	Sutterella wadsworthensis	1711	2311787	*BC012	Species	Lactobacillus taiwanensis	261	0.2994665
*BC002	Genus	Acinetobacter	1	0.0004861827	*BC004	Genus	Devosia	2	0.00189525	*BC005	Genus	Actinocatenispora	3	0.003208282	*BC006	Genus	Xanthomonas	1	0.0008924985	*BC007	Genus	Euzebya	3	0.002965892	*BC008	Genus	Tenacibaculum	1	0.001130007	*BC009	Genus	Methylobacterium	1	0.001073192	*BC010	Genus	Staphylococcus	1	0.001280475	*BC011	Species	Salinimicrobium terrae	28	0.0378317	*BC012	Species	Achromobacter arsenitoxydans	205	0.2352131
*BC002	Genus	Deferribacter	1	0.0004861827	*BC004	Genus	Jiangella	1	0.0009476248	*BC005	Genus	Ferrimonas	1	0.001069427	*BC006	Genus	Symbiobacterium	4	0.003569994	*BC007	Genus	Deferribacter	4	0.003954523	*BC008	Genus	Coprobacillus	7	0.007910051	*BC009	Genus	Adlercreutzia	7	0.007512342	*BC010	Genus	Mogibacterium	1	0.001280475	*BC011	Species	Bacteroides xylanisolvens	1206	1629465	*BC012	Species	Ruminococcus torques	99	0.1135907
*BC002	Genus	Emticicia	1	0.0004861827	*BC004	Genus	Uliginosibacterium	1	0.0009476248	*BC005	Genus	Saccharopolyspora	2	0.002138854	*BC006	Genus	Coriobacterium	2	0.001784997	*BC007	Genus	Chthoniobacter	1	0.0009886307	*BC008	Genus	Treponema	3	0.003390022	*BC009	Genus	Gillisia	1	0.001073192	*BC010	Genus	Deinococcus	2	0.002560951	*BC011	Species	Rickettsia helvetica	10	0.01351132	*BC012	Species	Maricaulis indicus	1	0.001147381
*BC002	Genus	Eubacterium	1	0.0004861827	*BC004	Genus	Halanaerobium	1	0.0009476248	*BC005	Genus	Shuttleworthia	1	0.001069427	*BC006	Genus	Amaricoccus	5	0.004462493	*BC007	Genus	Methanobrevibacter	8	0.007909046	*BC008	Genus	Mycobacterium	5	0.005650037	*BC009	Genus	Pediococcus	1	0.001073192	*BC010	Genus	Rathayibacter	1	0.001280475	*BC011	Species	Bacteroides dorei	2398	3240015	*BC012	Species	Blautia coccoides	376	0.4314153
*BC002	Genus	Leptospira	1	0.0004861827	*BC004	Genus	Saccharospirillum	2	0.00189525	*BC005	Genus	Leptothrix	5	0.005347136	*BC006	Genus	Anaerofustis	2	0.001784997	*BC007	Genus	Brachybacterium	1	0.0009886307	*BC008	Genus	Desulfofrigus	6	0.006780044	*BC009	Genus	Devosia	3	0.003219575	*BC010	Genus	Halanaerobium	1	0.001280475	*BC011	Species	Caldilinea tarbellica	74	0.09998379	*BC012	Species	Lactobacillus gasseri	700	0.8031667
*BC002	Genus	Lysinibacillus	1	0.0004861827	*BC004	Genus	Brachybacterium	3	0.002842874	*BC005	Genus	Leucobacter	3	0.003208282	*BC006	Genus	Candidatus Rhabdochlamydia	1	0.0008924985	*BC007	Genus	Actinoallomurus	3	0.002965892	*BC008	Genus	Hydrogenophilus	1	0.001130007	*BC009	Genus	Actinomadura	1	0.001073192	*BC010	Genus	Acholeplasma	1	0.001280475	*BC011	Species	Blautia wexlerae	555	0.7498784	*BC012	Species	Veillonella montpellierensis	108	0.1239172
*BC002	Genus	Akkermansia	3	0.001458548	*BC004	Genus	Desulfosporosinus	1	0.0009476248	*BC005	Genus	Alishewanella	2	0.002138854	*BC006	Genus	Polynucleobacter	1	0.0008924985	*BC007	Genus	Hydrocarboniphaga	3	0.002965892	*BC008	Genus	Pelagicoccus	6	0.006780044	*BC009	Genus	Agromyces	2	0.002146383	*BC010	Genus	Leptospira	1	0.001280475	*BC011	Species	Bacteroides sartorii	250	0.3377831	*BC012	Species	Bacteroides paurosaccharolyticus	482	0.5530377
*BC002	Genus	Chromatium	2	0.0009723654	*BC004	Genus	Leptolyngbya	2	0.00189525	*BC005	Genus	Maricaulis	1	0.001069427	*BC006	Genus	Cystobacter	1	0.0008924985	*BC007	Genus	Asticcacaulis	7	0.006920415	*BC008	Genus	Mesoplasma	9	0.01017007	*BC009	Genus	Vibrio	3	0.003219575	*BC010	Genus	Cohnella	1	0.001280475	*BC011	Species	Bacteroides uniformis	6034	8152732	*BC012	Species	Clostridium perfringens	44	0.05048477
*BC002	Genus	Haererehalobacter	1	0.0004861827	*BC004	Genus	Steroidobacter	1	0.0009476248	*BC005	Genus	Oenococcus	1	0.001069427	*BC006	Genus	Leptospira	2	0.001784997	*BC007	Genus	Cerasicoccus	4	0.003954523	*BC008	Genus	Macrococcus	6	0.006780044	*BC009	Genus	Amaricoccus	2	0.002146383	*BC010	Genus	Alcanivorax	1	0.001280475	*BC011	Species	Desulfovibrio fairfieldensis	11	0.01486245	*BC012	Species	Blautia hansenii	29	0.03327405
*BC002	Genus	Zobellia	1	0.0004861827	*BC004	Genus	Hydrogenophilus	1	0.0009476248	*BC005	Genus	Gramella	2	0.002138854	*BC006	Genus	Marichromatium	1	0.0008924985	*BC007	Genus	Bacillus	5	0.004943154	*BC008	Genus	Sporichthya	2	0.002260015	*BC009	Genus	Saccharopolyspora	4	0.004292767	*BC010	Genus	Thermobaculum	2	0.002560951	*BC011	Species	Veillonella montpellierensis	135	0.1824028	*BC012	Species	Lactobacillus antri	146	0.1675176
*BC002	Genus	Oceanisphaera	2	0.0009723654	*BC004	Genus	Candidatus Scalindua	1	0.0009476248	*BC005	Genus	Elusimicrobium	2	0.002138854	*BC006	Genus	Trichococcus	2	0.001784997	*BC007	Genus	Thalassospira	2	0.001977261	*BC008	Genus	Amaricoccus	1	0.001130007	*BC009	Genus	Chryseobacterium	1	0.001073192	*BC010	Genus	Marichromatium	1	0.001280475	*BC011	Species	Sphingobacterium shayense	185	0.2499595	*BC012	Species	Lactobacillus salivarius	54	0.06195858
*BC002	Genus	Candidatus Phytoplasma	2	0.0009723654	*BC004	Genus	Dyadobacter	5	0.004738124	*BC005	Genus	Arcobacter	3	0.003208282	*BC006	Genus	Psychroflexus	1	0.0008924985	*BC007	Genus	Thermodesulfatator	5	0.004943154	*BC008	Genus	Emticicia	4	0.004520029	*BC009	Genus	Marinobacterium	1	0.001073192	*BC010	Genus	Deferribacter	2	0.002560951	*BC011	Species	Brevibacterium samyangense	56	0.0756634	*BC012	Species	Lactobacillus vaginalis	274	0.3143824
*BC002	Genus	Thermodesulfatator	2	0.0009723654	*BC004	Genus	Leucothrix	1	0.0009476248	*BC005	Genus	Actinopolyspora	2	0.002138854	*BC006	Genus	Luteibacter	1	0.0008924985	*BC007	Genus	Maricaulis	2	0.001977261	*BC008	Genus	Pasteurella	2	0.002260015	*BC009	Genus	Hyphomicrobium	1	0.001073192	*BC010	Genus	Aggregatibacter	1	0.001280475	*BC011	Species	Escherichia albertii	1567	2117224	*BC012	Species	Lactobacillus acidophilus	38	0.04360048
*BC002	Genus	Dactylosporangium	2	0.0009723654	*BC004	Genus	Klebsiella	1	0.0009476248	*BC005	Genus	Chromobacterium	1	0.001069427	*BC006	Genus	Exiguobacterium	4	0.003569994	*BC007	Genus	Sphingomonas	2	0.001977261	*BC008	Genus	Uliginosibacterium	4	0.004520029	*BC009	Genus	Kushneria	7	0.007512342	*BC010	Genus	Parapedobacter	1	0.001280475	*BC011	Species	Trichodesmium hildebrandtii	50	0.06755661	*BC012	Species	Lactobacillus ultunensis	68	0.07802191
*BC002	Genus	Pseudobutyrivibrio	3	0.001458548	*BC004	Genus	Erythrobacter	2	0.00189525	*BC005	Genus	Pseudidiomarina	1	0.001069427	*BC006	Genus	Psychromonas	3	0.002677496	*BC007	Genus	Fervidobacterium	2	0.001977261	*BC008	Genus	Dokdonella	9	0.01017007	*BC009	Genus	Gramella	3	0.003219575	*BC010	Genus	Alishewanella	1	0.001280475	*BC011	Species	Brevibacterium album	21	0.02837378	*BC012	Species	Roseburia faecis	674	0.7733349
*BC002	Genus	Leucobacter	1	0.0004861827	*BC004	Genus	Pseudoalteromonas	2	0.00189525	*BC005	Genus	Leptolyngbya	1	0.001069427	*BC006	Genus	Viridibacillus	2	0.001784997	*BC007	Genus	Symbiobacterium	4	0.003954523	*BC008	Genus	Arthrobacter	1	0.001130007	*BC009	Genus	Thermoanaerobacter	2	0.002146383	*BC010	Genus	Chryseobacterium	1	0.001280475	*BC011	Species	Thiothrix ramosa	7	0.009457925	*BC012	Species	Dialister invisus	243	0.2788136
*BC002	Genus	Hymenobacter	2	0.0009723654	*BC004	Genus	Providencia	1	0.0009476248	*BC005	Genus	Jiangella	1	0.001069427	*BC006	Genus	Sanguibacter	2	0.001784997	*BC007	Genus	Amaricoccus	3	0.002965892	*BC008	Genus	Parapedobacter	6	0.006780044	*BC009	Genus	Pontibacter	2	0.002146383	*BC010	Genus	Methylobacterium	1	0.001280475	*BC011	Species	Bacteroides graminisolvens	114	0.1540291	*BC012	Species	Lachnospira pectinoschiza	140	0.1606334
*BC002	Genus	Oribacterium	2	0.0009723654	*BC004	Genus	Bilophila	1	0.0009476248	*BC005	Genus	Corynebacterium	1	0.001069427	*BC006	Genus	Longilinea	1	0.0008924985	*BC007	Genus	Erythrobacter	2	0.001977261	*BC008	Genus	Streptacidiphilus	2	0.002260015	*BC009	Genus	Borrelia	2	0.002146383	*BC010	Genus	Scardovia	1	0.001280475	*BC011	Species	Bacteroides caccae	599	0.8093282	*BC012	Species	Desulfovibrio piger	1	0.001147381
*BC002	Genus	Edwardsiella	2	0.0009723654	*BC004	Genus	Planococcus	1	0.0009476248	*BC005	Genus	Pediococcus	1	0.001069427	*BC006	Genus	Pseudoalteromonas	2	0.001784997	*BC007	Genus	Thermoanaerobacter	6	0.005931784	*BC008	Genus	Erwinia	3	0.003390022	*BC009	Genus	Hydrogenophilus	1	0.001073192	*BC010	Genus	Halomonas	1	0.001280475	*BC011	Species	Bilophila wadsworthia	494	0.6674593	*BC012	Species	Phascolarctobacterium succinatutens	86	0.09867477
*BC002	Genus	Haemophilus	1	0.0004861827	*BC004	Genus	Alkalibacillus	1	0.0009476248	*BC005	Genus	Moraxella	1	0.001069427	*BC006	Genus	Erwinia	2	0.001784997	*BC007	Genus	Sporosarcina	2	0.001977261	*BC008	Genus	Limnobacter	3	0.003390022	*BC009	Genus	Trabulsiella	2	0.002146383	*BC010	Genus	Pelobacter	1	0.001280475	*BC011	Species	Bacteroides paurosaccharolyticus	122	0.1648381	*BC012	Species	Bacteroides caccae	1	0.001147381
*BC002	Genus	Gramella	2	0.0009723654	*BC004	Genus	Prevotella	2	0.00189525	*BC005	Genus	Aeromicrobium	1	0.001069427	*BC006	Genus	Turicibacter	2	0.001784997	*BC007	Genus	Gallibacterium	1	0.0009886307	*BC008	Genus	Maricaulis	8	0.009040059	*BC009	Genus	Halanaerobium	2	0.002146383	*BC010	Genus	Candidatus Phlomobacter	1	0.001280475	*BC011	Species	Fusobacterium naviforme	5	0.006755661	*BC012	Species	Butyrivibrio proteoclasticus	71	0.08146406
*BC002	Genus	Alcanivorax	3	0.001458548	*BC004	Genus	Deferribacter	3	0.002842874	*BC005	Genus	Halomonas	1	0.001069427	*BC006	Genus	Chondromyces	3	0.002677496	*BC007	Genus	Planococcus	1	0.0009886307	*BC008	Genus	Nannocystis	2	0.002260015	*BC009	Genus	Thermogemmatispora	1	0.001073192	*BC010	Genus	Pontibacillus	2	0.002560951	*BC011	Species	Anoxybacillus amylolyticus	2	0.002702265	*BC012	Species	Collinsella intestinalis	43	0.04933739
*BC002	Genus	Streptosporangium	2	0.0009723654	*BC004	Genus	Rhodoplanes	1	0.0009476248	*BC005	Genus	Trichococcus	1	0.001069427	*BC006	Genus	Oleomonas	1	0.0008924985	*BC007	Genus	Leptolyngbya	8	0.007909046	*BC008	Genus	Denitratisoma	1	0.001130007	*BC009	Genus	Microvirus	2	0.002146383	*BC010	Genus	Actinobacillus	1	0.001280475	*BC011	Species	Lachnospira pectinoschiza	227	0.306707	*BC012	Species	Enterobacter aerogenes	107	0.1227698
*BC002	Genus	Salinicoccus	2	0.0009723654	*BC004	Genus	Euzebya	1	0.0009476248	*BC005	Genus	Carnobacterium	1	0.001069427	*BC006	Genus	Alkalibacillus	1	0.0008924985	*BC007	Genus	Desulfosarcina	1	0.0009886307	*BC008	Genus	Microbacterium	5	0.005650037	*BC009	Genus	Scardovia	1	0.001073192	*BC010	Genus	Moryella	1	0.001280475	*BC011	Species	Veillonella atypica	651	0.8795871	*BC012	Species	Streptococcus vestibularis	9	0.01032643
*BC002	Genus	Allochromatium	1	0.0004861827	*BC004	Genus	Pelagicoccus	1	0.0009476248	*BC005	Genus	Curvibacter	1	0.001069427	*BC006	Genus	Filifactor	1	0.0008924985	*BC007	Genus	Candidatus Liberibacter	1	0.0009886307	*BC008	Genus	Anaerobacillus	1	0.001130007	*BC009	Genus	Ferrimicrobium	1	0.001073192	*BC010	Genus	Edwardsiella	1	0.001280475	*BC011	Species	Bacteroides denticanum	26	0.03512944	*BC012	Species	Anaerofilum agile	7	0.008031668
*BC002	Genus	Aminiphilus	3	0.001458548	*BC004	Genus	Agrococcus	1	0.0009476248	*BC005	Genus	Sphingomonas	1	0.001069427	*BC006	Genus	Niastella	1	0.0008924985	*BC007	Genus	Chondromyces	1	0.0009886307	*BC008	Genus	Mannheimia	1	0.001130007	*BC009	Genus	Denitratisoma	1	0.001073192	*BC010	Genus	Azospirillum	1	0.001280475	*BC011	Species	Parabacteroides merdae	329	0.4445225	*BC012	Species	Acidaminococcus fermentans	69	0.0791693
*BC002	Genus	Anaerostipes	1	0.0004861827	*BC004	Genus	Halomonas	1	0.0009476248	*BC005	Genus	Stenotrophomonas	1	0.001069427	*BC006	Genus	Anoxybacillus	2	0.001784997	*BC007	Genus	Burkholderia	1	0.0009886307	*BC008	Genus	Desulfacinum	6	0.006780044	*BC009	Genus	Novispirillum	1	0.001073192	*BC010	Species	Unclassified	20502	262523	*BC011	Species	Blautia coccoides	682	0.9214722	*BC012	Species	Pedobacter daejeonensis	1	0.001147381
*BC002	Genus	Moraxella	2	0.0009723654	*BC004	Genus	Desulfofrigus	1	0.0009476248	*BC005	Genus	Adlercreutzia	3	0.003208282	*BC006	Genus	Thermogemmatispora	2	0.001784997	*BC007	Genus	Polynucleobacter	1	0.0009886307	*BC008	Genus	Marinobacter	1	0.001130007	*BC009	Genus	Staphylococcus	1	0.001073192	*BC010	Species	Bacteroides graminisolvens	815	1043587	*BC011	Species	Blautia obeum	23	0.03107604	*BC012	Species	Bacteroides graminisolvens	63	0.07228501
*BC002	Genus	Psychromonas	2	0.0009723654	*BC004	Genus	Vibrio	1	0.0009476248	*BC005	Genus	Eggerthella	7	0.00748599	*BC006	Genus	Deferribacter	1	0.0008924985	*BC007	Genus	Uliginosibacterium	1	0.0009886307	*BC008	Genus	Thermoanaerobacterium	4	0.004520029	*BC009	Genus	Sporichthya	1	0.001073192	*BC010	Species	Bacteroides denticanum	488	0.624872	*BC011	Species	Bifidobacterium catenulatum	125	0.1688915	*BC012	Species	Amaricoccus macauensis	4	0.004589525
*BC002	Genus	Staphylococcus	2	0.0009723654	*BC004	Genus	Methylosinus	1	0.0009476248	*BC005	Genus	Pseudoalteromonas	3	0.003208282	*BC006	Genus	Lactococcus	5	0.004462493	*BC007	Genus	Candidatus Regiella	1	0.0009886307	*BC008	Genus	Microcoleus	2	0.002260015	*BC009	Genus	Herbaspirillum	2	0.002146383	*BC010	Species	Bacteroides xylanisolvens	7064	9045278	*BC011	Species	Serratia entomophila	256	0.3458899	*BC012	Species	Porphyromonas canis	14	0.01606334
*BC002	Genus	Rhodobacter	1	0.0004861827	*BC004	Genus	Tsukamurella	1	0.0009476248	*BC005	Genus	Morganella	1	0.001069427	*BC006	Genus	Klebsiella	2	0.001784997	*BC007	Genus	Desulfuromusa	3	0.002965892	*BC008	Genus	Niastella	1	0.001130007	*BC009	Genus	Anaerovibrio	1	0.001073192	*BC010	Species	Blautia coccoides	740	0.9475517	*BC011	Species	Veillonella denticariosi	74	0.09998379	*BC012	Species	Ruminococcus gnavus	91	0.1044117
*BC002	Genus	Sphingomonas	1	0.0004861827	*BC004	Genus	Xanthomonas	1	0.0009476248	*BC005	Genus	Gallibacterium	2	0.002138854	*BC006	Genus	Leucothrix	1	0.0008924985	*BC007	Genus	Desulfobacter	2	0.001977261	*BC008	Genus	Hydrocarboniphaga	4	0.004520029	*BC009	Genus	Acholeplasma	1	0.001073192	*BC010	Species	Oscillospira eae	123	0.1574985	*BC011	Species	Enterobacter amnigenus	87	0.1175485	*BC012	Species	Enterobacter hormaechei	8	0.009179049
*BC002	Genus	Planococcus	3	0.001458548	*BC004	Genus	Borrelia	1	0.0009476248	*BC005	Genus	Sporosarcina	1	0.001069427	*BC006	Genus	Neorickettsia	1	0.0008924985	*BC007	Genus	Gillisia	1	0.0009886307	*BC008	Genus	Chondromyces	1	0.001130007	*BC009	Genus	Luteibacter	2	0.002146383	*BC010	Species	Sphingobacterium shayense	2407	3082104	*BC011	Species	Blautia hansenii	76	0.102686	*BC012	Species	Leptolyngbya laminosa	3	0.003442143
*BC002	Genus	Desulfosarcina	2	0.0009723654	*BC004	Genus	Marinococcus	1	0.0009476248	*BC005	Genus	Roseospira	2	0.002138854	*BC006	Genus	Denitratisoma	1	0.0008924985	*BC007	Genus	Halomonas	1	0.0009886307	*BC008	Genus	Corynebacterium	2	0.002260015	*BC009	Genus	Alkalibacterium	3	0.003219575	*BC010	Species	Parabacteroides distasonis	15270	1955286	*BC011	Species	Blautia schinkii	2	0.002702265	*BC012	Species	Enterobacter soli	48	0.05507429
*BC002	Genus	Symploca	2	0.0009723654	*BC004	Genus	Peptostreptococcus	2	0.00189525	*BC005	Genus	Devosia	1	0.001069427	*BC006	Genus	Acidovorax	3	0.002677496	*BC007	Genus	Labrys	1	0.0009886307	*BC008	Genus	Thioalkalimicrobium	1	0.001130007	*BC009	Genus	Psychromonas	1	0.001073192	*BC010	Species	Candidatus Blochmannia rufipes	1013	1297122	*BC011	Species	Butyrivibrio proteoclasticus	682	0.9214722	*BC012	Species	Geobacter pickeringii	94	0.1078538
*BC002	Genus	Coraliomargarita	1	0.0004861827	*BC004	Species	Unclassified	48259	4573142	*BC005	Genus	Vibrio	3	0.003208282	*BC006	Genus	Neisseria	2	0.001784997	*BC007	Genus	Streptomyces	3	0.002965892	*BC008	Genus	Desulfosarcina	4	0.004520029	*BC009	Genus	Oscillatoria	1	0.001073192	*BC010	Species	Sutterella sanguinus	380	0.4865806	*BC011	Species	Pelotomaculum isophthalicicum	5	0.006755661	*BC012	Species	Clostridium taeniosporum	67	0.07687453
*BC002	Genus	Candidatus Liberibacter	2	0.0009723654	*BC004	Species	Bifidobacterium scardovii	1330	1260341	*BC005	Genus	Halobaculum	2	0.002138854	*BC006	Genus	Actinokineospora	1	0.0008924985	*BC007	Genus	Mycobacterium	1	0.0009886307	*BC008	Genus	Anoxybacillus	2	0.002260015	*BC009	Genus	Actinobacillus	1	0.001073192	*BC010	Species	Thiomonas thermosulfata	46	0.05890187	*BC011	Species	Arcanobacterium bernardiae	5	0.006755661	*BC012	Species	Actinocorallia herbida	1	0.001147381
*BC002	Genus	Cycloclasticus	1	0.0004861827	*BC004	Species	Blautia coccoides	5440	5155079	*BC005	Genus	Acinetobacter	1	0.001069427	*BC006	Genus	Haererehalobacter	1	0.0008924985	*BC007	Genus	Gallionella	3	0.002965892	*BC008	Genus	Microvirus	3	0.003390022	*BC009	Genus	Myroides	1	0.001073192	*BC010	Species	Sphingobacterium bambusae	25	0.03201188	*BC011	Species	Streptococcus vestibularis	421	0.5688267	*BC012	Species	Oscillospira eae	74	0.0849062
*BC002	Genus	Thioalkalimicrobium	2	0.0009723654	*BC004	Species	Bacteroides rodentium	485	0.459598	*BC005	Genus	Thioalkalivibrio	1	0.001069427	*BC006	Genus	Amphritea	1	0.0008924985	*BC007	Genus	Nannocystis	1	0.0009886307	*BC008	Genus	Campylobacter	5	0.005650037	*BC009	Genus	Gluconobacter	1	0.001073192	*BC010	Species	Faecalibacterium prausnitzii	2360	3021922	*BC011	Species	Alkaliphilus peptidifermentans	175	0.2364481	*BC012	Species	Burkholderia phenoliruptrix	29	0.03327405
*BC002	Genus	Nonomuraea	3	0.001458548	*BC004	Species	Bacteroides vulgatus	3915	3709951	*BC005	Genus	Luteibacter	1	0.001069427	*BC006	Genus	Bulleidia	1	0.0008924985	*BC007	Genus	Planomicrobium	1	0.0009886307	*BC008	Genus	Olsenella	1	0.001130007	*BC009	Genus	Symbiobacterium	1	0.001073192	*BC010	Species	Slackia faecicanis	22	0.02817046	*BC011	Species	Pseudobutyrivibrio xylanivorans	116	0.1567313	*BC012	Species	Serratia entomophila	8	0.009179049
*BC002	Genus	Geobacter	1	0.0004861827	*BC004	Species	Candidatus Blochmannia rufipes	866	0.8206431	*BC005	Genus	Thermobaculum	1	0.001069427	*BC006	Genus	Chryseobacterium	2	0.001784997	*BC007	Genus	Tolumonas	1	0.0009886307	*BC008	Genus	Ralstonia	1	0.001130007	*BC009	Genus	Sphingomonas	1	0.001073192	*BC010	Species	Porphyromonas canis	32	0.04097521	*BC011	Species	Streptococcus parasanguinis	112	0.1513268	*BC012	Species	Anaerobranca zavarzinii	3	0.003442143
*BC002	Genus	Legionella	1	0.0004861827	*BC004	Species	Clostridium cadaveris	651	0.6169037	*BC005	Genus	Emticicia	1	0.001069427	*BC006	Genus	Oxalobacter	1	0.0008924985	*BC007	Genus	Psychromonas	1	0.0009886307	*BC008	Genus	Demequina	1	0.001130007	*BC009	Genus	Euzebya	2	0.002146383	*BC010	Species	Serratia entomophila	433	0.5544458	*BC011	Species	Bacteroides salyersiae	464	0.6269253	*BC012	Species	Rhodothermus clarus	9	0.01032643
*BC002	Genus	Ehrlichia	2	0.0009723654	*BC004	Species	Dolichospermum macrosporum	838	0.7941096	*BC005	Genus	Nostoc	5	0.005347136	*BC006	Genus	Litoricola	2	0.001784997	*BC007	Genus	Deinococcus	1	0.0009886307	*BC008	Genus	Psychromonas	2	0.002260015	*BC009	Genus	Oxalobacter	2	0.002146383	*BC010	Species	Veillonella atypica	1491	1909189	*BC011	Species	Veillonella dispar	167	0.2256391	*BC012	Species	Streptococcus bovis	20	0.02294762
*BC002	Genus	Variovorax	1	0.0004861827	*BC004	Species	Adlercreutzia equolifaciens	512	0.4851839	*BC005	Genus	Caldanaerobacter	1	0.001069427	*BC006	Genus	Geothrix	1	0.0008924985	*BC007	Genus	Desulfitobacterium	1	0.0009886307	*BC008	Genus	Denitrobacter	1	0.001130007	*BC009	Genus	Treponema	1	0.001073192	*BC010	Species	Sutterella wadsworthensis	2967	379917	*BC011	Species	Bacteroides ovatus	910	122953	*BC012	Species	Bacteroides massiliensis	1	0.001147381
*BC002	Genus	Anaeromusa	1	0.0004861827	*BC004	Species	Desulfonauticus autotrophicus	214	0.2027917	*BC005	Genus	Cerasicoccus	1	0.001069427	*BC006	Genus	Synergistes	1	0.0008924985	*BC007	Genus	Francisella	2	0.001977261	*BC008	Genus	Chromatium	1	0.001130007	*BC009	Genus	Avibacterium	1	0.001073192	*BC010	Species	Gallionella ferruginea	9	0.01152428	*BC011	Species	Bacteroides faecis	22	0.02972491	*BC012	Species	Sporotomaculum syntrophicum	9	0.01032643
*BC002	Genus	Rhodococcus	1	0.0004861827	*BC004	Species	Clostridium alkalicellulosi	1076	1019644	*BC005	Genus	Thermus	1	0.001069427	*BC006	Genus	Acinetobacter	1	0.0008924985	*BC007	Genus	Hydrogenophilus	1	0.0009886307	*BC008	Genus	Candidatus Glomeribacter	1	0.001130007	*BC009	Genus	Lewinella	1	0.001073192	*BC010	Species	Veillonella denticariosi	324	0.414874	*BC011	Species	Planifilum fimeticola	3	0.004053397	*BC012	Species	Lactobacillus reuteri	18	0.02065286
*BC002	Genus	Pseudomonas	1	0.0004861827	*BC004	Species	Blautia wexlerae	729	0.6908185	*BC005	Genus	Kineosporia	1	0.001069427	*BC006	Genus	Chlorobaculum	2	0.001784997	*BC007	Genus	Steroidobacter	1	0.0009886307	*BC008	Genus	Burkholderia	1	0.001130007	*BC009	Genus	Brachybacterium	1	0.001073192	*BC010	Species	Escherichia albertii	3334	4269104	*BC011	Species	Anaerofilum agile	2	0.002702265	*BC012	Species	Salinimicrobium terrae	10	0.01147381
*BC002	Genus	Pasteurella	1	0.0004861827	*BC004	Species	Natronincola peptidivorans	169	0.1601486	*BC005	Genus	Methylobacterium	1	0.001069427	*BC006	Genus	Rhodoplanes	3	0.002677496	*BC007	Genus	Rhodoplanes	2	0.001977261	*BC008	Genus	Marinomonas	1	0.001130007	*BC009	Genus	Photobacterium	1	0.001073192	*BC010	Species	Tetragenococcus doogicus	18	0.02304856	*BC011	Species	Negativicoccus succinicivorans	410	0.5539642	*BC012	Species	Pediococcus argentinicus	14	0.01606334
*BC002	Genus	Gluconobacter	1	0.0004861827	*BC004	Species	Clostridium frigoris	120	0.113715	*BC005	Genus	Microbulbifer	1	0.001069427	*BC006	Genus	Avibacterium	1	0.0008924985	*BC007	Genus	Acidaminobacter	1	0.0009886307	*BC008	Genus	Desulfomonile	2	0.002260015	*BC009	Genus	Pelagicoccus	1	0.001073192	*BC010	Species	Bifidobacterium scardovii	219	0.2804241	*BC011	Species	Candidatus Blochmannia herculeanus	4	0.005404529	*BC012	Species	Rhodobacter apigmentum	5	0.005736906
*BC002	Genus	Brevundimonas	1	0.0004861827	*BC004	Species	Ruminococcus albus	29	0.02748112	*BC005	Genus	Arthrobacter	1	0.001069427	*BC006	Genus	Rothia	1	0.0008924985	*BC007	Genus	Pontibacter	1	0.0009886307	*BC008	Genus	Planococcus	4	0.004520029	*BC009	Genus	Vagococcus	1	0.001073192	*BC010	Species	Lactobacillus siliginis	7	0.008963327	*BC011	Species	Roseburia faecis	559	0.7552829	*BC012	Species	Fructobacillus pseudoficulneus	18	0.02065286
*BC002	Genus	Phenylobacterium	2	0.0009723654	*BC004	Species	Ruminococcus gnavus	5404	5120965	*BC005	Genus	Nocardia	1	0.001069427	*BC006	Genus	Rhodococcus	1	0.0008924985	*BC007	Genus	Mesoplasma	2	0.001977261	*BC008	Genus	Chroococcus	1	0.001130007	*BC009	Genus	Corynebacterium	1	0.001073192	*BC010	Species	Blautia wexlerae	676	0.8656013	*BC011	Species	Veillonella parvula	76	0.102686	*BC012	Species	Thermus rehai	4	0.004589525
*BC002	Genus	Demequina	1	0.0004861827	*BC004	Species	Trichodesmium hildebrandtii	55	0.05211936	*BC005	Genus	Telmatospirillum	1	0.001069427	*BC006	Genus	Leptolyngbya	1	0.0008924985	*BC007	Genus	Microvirus	4	0.003954523	*BC008	Genus	Desulfuromusa	4	0.004520029	*BC009	Genus	Acidovorax	1	0.001073192	*BC010	Species	Streptococcus bovis	24	0.03073141	*BC011	Species	Marichromatium gracile	1	0.001351132	*BC012	Species	Clostridium magnum	2	0.002294762
*BC002	Genus	Phaeobacter	1	0.0004861827	*BC004	Species	Bifidobacterium ruminantium	12	0.0113715	*BC005	Genus	Thiocapsa	1	0.001069427	*BC006	Genus	Francisella	2	0.001784997	*BC007	Genus	Dokdonella	2	0.001977261	*BC008	Genus	Acidocella	1	0.001130007	*BC009	Genus	Curvibacter	1	0.001073192	*BC010	Species	Veillonella dispar	2307	2954057	*BC011	Species	Megasphaera hominis	24	0.03242717	*BC012	Species	Bacteroides dorei	20	0.02294762
*BC002	Genus	Arthrobacter	1	0.0004861827	*BC004	Species	Bifidobacterium kashiwanohense	310	0.2937637	*BC005	Genus	Zhouia	1	0.001069427	*BC006	Genus	Actinomadura	1	0.0008924985	*BC007	Genus	Propionispora	2	0.001977261	*BC008	Genus	Thioalkalivibrio	1	0.001130007	*BC009	Genus	Acidiphilium	1	0.001073192	*BC010	Species	Veillonella montpellierensis	482	0.6171891	*BC011	Species	Streptococcus australis	33	0.04458736	*BC012	Species	Oscillospira guilliermondii	15	0.01721072
*BC002	Genus	Borrelia	1	0.0004861827	*BC004	Species	Bacteroides stercorirosoris	107	0.1013959	*BC005	Genus	Bellilinea	1	0.001069427	*BC006	Genus	Thiorhodococcus	1	0.0008924985	*BC007	Genus	Pseudomonas	1	0.0009886307	*BC008	Genus	Filifactor	1	0.001130007	*BC009	Genus	Mesoplasma	1	0.001073192	*BC010	Species	Bacteroides ovatus	5348	6847982	*BC011	Species	Clostridium fallax	4	0.005404529	*BC012	Species	Veillonella dispar	66	0.07572715
*BC002	Genus	Actinoallomurus	1	0.0004861827	*BC004	Species	Lachnospira pectinoschiza	765	0.724933	*BC005	Genus	Staphylococcus	1	0.001069427	*BC006	Genus	Gillisia	1	0.0008924985	*BC007	Genus	Virgibacillus	1	0.0009886307	*BC008	Genus	Asticcacaulis	4	0.004520029	*BC009	Genus	Pelobacter	1	0.001073192	*BC010	Species	Syntrophomonas sapovorans	7	0.008963327	*BC011	Species	Dysgonomonas wimpennyi	20	0.02702264	*BC012	Species	Megasphaera micronuciformis	13	0.01491595
*BC002	Genus	Euzebya	1	0.0004861827	*BC004	Species	Bifidobacterium adolescentis	1588	1504828	*BC005	Genus	Novosphingobium	1	0.001069427	*BC006	Genus	Dactylosporangium	1	0.0008924985	*BC007	Genus	Macrococcus	1	0.0009886307	*BC008	Genus	Cycloclasticus	3	0.003390022	*BC009	Genus	Phenylobacterium	1	0.001073192	*BC010	Species	Collinsella aerofaciens	321	0.4110326	*BC011	Species	Ruminococcus callidus	14	0.01891585	*BC012	Species	Salinivibrio budaii	9	0.01032643
*BC002	Genus	Chlorobaculum	1	0.0004861827	*BC004	Species	Candidatus Endobugula sertula	59	0.05590986	*BC005	Genus	Gallionella	1	0.001069427	*BC006	Genus	Microcystis	1	0.0008924985	*BC007	Genus	Candidatus Amoebophilus	4	0.003954523	*BC008	Genus	Weissella	4	0.004520029	*BC009	Genus	Kocuria	1	0.001073192	*BC010	Species	Candidatus Endobugula sertula	160	0.2048761	*BC011	Species	Porphyromonas canis	19	0.02567151	*BC012	Species	Tetragenococcus doogicus	14	0.01606334
*BC002	Genus	Fervidobacterium	1	0.0004861827	*BC004	Species	Bifidobacterium catenulatum	3000	2842874	*BC005	Genus	Steroidobacter	1	0.001069427	*BC006	Genus	Bellilinea	1	0.0008924985	*BC007	Genus	Olsenella	1	0.0009886307	*BC008	Genus	Marinitoga	4	0.004520029	*BC009	Genus	Pseudidiomarina	1	0.001073192	*BC010	Species	Corynebacterium ulceribovis	251	0.3213993	*BC011	Species	Streptococcus oralis	7	0.009457925	*BC012	Species	Bacteroides acidifaciens	43	0.04933739
*BC002	Genus	Sanguibacter	1	0.0004861827	*BC004	Species	Calothrix parietina	38	0.03600974	*BC005	Genus	Erwinia	2	0.002138854	*BC006	Genus	Brevibacillus	1	0.0008924985	*BC007	Genus	Exiguobacterium	2	0.001977261	*BC008	Genus	Anaeromusa	1	0.001130007	*BC009	Genus	Providencia	1	0.001073192	*BC010	Species	Bifidobacterium adolescentis	903	1156269	*BC011	Species	Streptomyces espinosus	1	0.001351132	*BC012	Species	Azohydromonas australica	2	0.002294762
*BC002	Genus	Halochromatium	1	0.0004861827	*BC004	Species	Erysipelothrix muris	434	0.4112692	*BC005	Genus	Salegentibacter	1	0.001069427	*BC006	Genus	Ferrimonas	1	0.0008924985	*BC007	Genus	Avibacterium	1	0.0009886307	*BC008	Genus	Kosmotoga	1	0.001130007	*BC009	Genus	Desulfitobacterium	1	0.001073192	*BC010	Species	Bifidobacterium kashiwanohense	12	0.0153657	*BC011	Species	Pedobacter kwangyangensis	50	0.06755661	*BC012	Species	Bifidobacterium bombi	63	0.07228501
*BC002	Genus	Luteolibacter	1	0.0004861827	*BC004	Species	Anaerobranca zavarzinii	123	0.1165579	*BC005	Genus	Phenylobacterium	1	0.001069427	*BC006	Genus	Desulfuromusa	1	0.0008924985	*BC007	Genus	Chlorobaculum	1	0.0009886307	*BC008	Genus	Roseospira	2	0.002260015	*BC009	Species	Unclassified	47502	5097875	*BC010	Species	Bifidobacterium longum	599	0.7670047	*BC011	Species	Bifidobacterium adolescentis	33	0.04458736	*BC012	Species	Dysgonomonas wimpennyi	8	0.009179049
*BC002	Genus	Phyllobacterium	1	0.0004861827	*BC004	Species	Brevibacterium samyangense	198	0.1876297	*BC005	Genus	Chelonobacter	1	0.001069427	*BC006	Genus	Emticicia	1	0.0008924985	*BC007	Genus	Neisseria	1	0.0009886307	*BC008	Genus	Planomicrobium	1	0.001130007	*BC009	Species	Blautia coccoides	2525	2709809	*BC010	Species	Limnobacter litoralis	158	0.2023151	*BC011	Species	Phascolarctobacterium faecium	423	0.5715289	*BC012	Species	Lactobacillus frumenti	9	0.01032643
*BC002	Species	Unclassified	48894	2377142	*BC004	Species	Caldithrix palaeochoryensis	144	0.136458	*BC005	Genus	Litoricola	1	0.001069427	*BC006	Genus	Microcoleus	1	0.0008924985	*BC007	Genus	Borrelia	2	0.001977261	*BC008	Genus	Eggerthella	6	0.006780044	*BC009	Species	Prevotella dentasini	666	0.7147456	*BC010	Species	Lachnospira pectinoschiza	790	1011575	*BC011	Species	Haemophilus parainfluenzae	26	0.03512944	*BC012	Species	Mycoplasma verecundum	1	0.001147381
*BC002	Species	Veillonella montpellierensis	7917	3849108	*BC004	Species	Bacteroides paurosaccharolyticus	76	0.07201948	*BC005	Genus	Proteus	1	0.001069427	*BC006	Genus	Catonella	2	0.001784997	*BC007	Genus	Marinococcus	1	0.0009886307	*BC008	Genus	Hyphomicrobium	1	0.001130007	*BC009	Species	Trichodesmium hildebrandtii	95	0.1019532	*BC010	Species	Bifidobacterium stercoris	668	0.8553575	*BC011	Species	Johnsonella ignava	76	0.102686	*BC012	Species	Acidovorax anthurii	3	0.003442143
*BC002	Species	Veillonella denticariosi	9497	4617277	*BC004	Species	Actinocorallia herbida	110	0.1042387	*BC005	Genus	Xanthomonas	1	0.001069427	*BC006	Genus	Thermovenabulum	1	0.0008924985	*BC007	Genus	Pontibacillus	1	0.0009886307	*BC008	Genus	Leptospira	2	0.002260015	*BC009	Species	Oscillospira eae	1556	1669886	*BC010	Species	Blautia hansenii	62	0.07938947	*BC011	Species	Phascolarctobacterium succinatutens	65	0.0878236	*BC012	Species	Alkaliphilus crotonatoxidans	37	0.0424531
*BC002	Species	Bacteroides vulgatus	1981	0.9631279	*BC004	Species	Clostridium thermoalcaliphilum	50	0.04738124	*BC005	Genus	Planococcus	1	0.001069427	*BC006	Species	Unclassified	45562	4066402	*BC007	Genus	Halanaerobacter	2	0.001977261	*BC008	Genus	Curtobacterium	1	0.001130007	*BC009	Species	Blautia wexlerae	258	0.2768835	*BC010	Species	Oribacterium sinus	111	0.1421328	*BC011	Species	Candidatus Tammella caduceiae	9	0.01216019	*BC012	Species	Bifidobacterium stercoris	9	0.01032643
*BC002	Species	Thermodesulfovibrio thiophilus	34	0.01653021	*BC004	Species	Brevibacterium album	55	0.05211936	*BC005	Genus	Desulfuromusa	1	0.001069427	*BC006	Species	Demequina globuliformis	1	0.0008924985	*BC007	Genus	Prosthecobacter	1	0.0009886307	*BC008	Genus	Thermus	4	0.004520029	*BC009	Species	Candidatus Blochmannia rufipes	1582	1697789	*BC010	Species	Ruminococcus gnavus	321	0.4110326	*BC011	Species	Sphingobacterium bambusae	20	0.02702264	*BC012	Species	Dolichospermum macrosporum	9	0.01032643
*BC002	Species	Veillonella atypica	35892	1745007	*BC004	Species	Parapedobacter koreensis	10	0.009476248	*BC005	Genus	Achromobacter	1	0.001069427	*BC006	Species	Collinsella aerofaciens	648	0.578339	*BC007	Genus	Dechloromonas	2	0.001977261	*BC008	Genus	Staphylococcus	7	0.007910051	*BC009	Species	Bilophila wadsworthia	340	0.3648852	*BC010	Species	Roseburia faecis	229	0.2932288	*BC011	Species	Clostridium alkalicellulosi	39	0.05269416	*BC012	Species	Streptococcus parasanguinis	5	0.005736906
*BC002	Species	Tolumonas auensis	51	0.02479532	*BC004	Species	Bacteroides massiliensis	933	0.8841339	*BC005	Species	Unclassified	48383	517421	*BC006	Species	Bacteroides rodentium	10666	9519389	*BC007	Genus	Actinopolyspora	1	0.0009886307	*BC008	Genus	Oenococcus	2	0.002260015	*BC009	Species	Desulfovibrio fairfieldensis	8	0.008585533	*BC010	Species	Lactobacillus mucosae	74	0.09475517	*BC011	Species	Streptococcus peroris	11	0.01486245	*BC012	Species	Clostridium alkalicellulosi	42	0.04819001
*BC002	Species	Megasphaera hominis	1943	0.944653	*BC004	Species	Bifidobacterium longum	4714	4467103	*BC005	Species	Bacteroides graminisolvens	45	0.04812422	*BC006	Species	Candidatus Blochmannia rufipes	1162	1037083	*BC007	Genus	Bergeyella	2	0.001977261	*BC008	Genus	Ammonifex	2	0.002260015	*BC009	Species	Desulfonauticus autotrophicus	191	0.2049796	*BC010	Species	Clostridium alkalicellulosi	34	0.04353616	*BC011	Species	Erwinia oleae	12	0.01621359	*BC012	Species	Clostridium frigoris	27	0.03097929
*BC002	Species	Megasphaera micronuciformis	27715	1347455	*BC004	Species	Dialister invisus	1133	1073659	*BC005	Species	Candidatus Blochmannia rufipes	1092	1167814	*BC006	Species	Caldilinea tarbellica	69	0.0615824	*BC007	Genus	Snowella	1	0.0009886307	*BC008	Genus	Vagococcus	1	0.001130007	*BC009	Species	Enterobacter aceae	4	0.004292767	*BC010	Species	Lactobacillus oris	24	0.03073141	*BC011	Species	Bacteroides cellulosilyticus	181	0.2445549	*BC012	Species	Sulfobacillus yellowstonensis	3	0.003442143
*BC002	Species	Megasphaera paucivorans	1054	0.5124366	*BC004	Species	Lysinibacillus parviboronicapiens	3	0.002842874	*BC005	Species	Bacteroides coprocola	3678	3933353	*BC006	Species	Actinocorallia herbida	60	0.05354991	*BC007	Genus	Curvibacter	1	0.0009886307	*BC008	Genus	Allobaculum	1	0.001130007	*BC009	Species	Lachnospira pectinoschiza	2095	2248337	*BC010	Species	Escherichia coli	248	0.3175579	*BC011	Species	Anaerofilum pentosovorans	1	0.001351132	*BC012	Species	Halanaerobacter chitinivorans	9	0.01032643
*BC002	Species	Kribbella ginsengisoli	176	0.08556815	*BC004	Species	Paraprevotella clara	52	0.04927649	*BC005	Species	Brevibacterium album	77	0.0823459	*BC006	Species	Bacteroides xylanisolvens	1467	1309295	*BC007	Genus	Ectothiorhodospira	1	0.0009886307	*BC008	Genus	Nocardia	4	0.004520029	*BC009	Species	Sphingobacterium bambusae	213	0.2285898	*BC010	Species	Lentibacillus salinarum	3	0.003841426	*BC011	Species	Clostridium taeniosporum	21	0.02837378	*BC012	Species	Lactobacillus crispatus	23	0.02638976
*BC002	Species	Candidatus Blochmannia rufipes	3047	1481399	*BC004	Species	Bifidobacterium stercoris	1565	1483033	*BC005	Species	Bacteroides rodentium	1045	1117551	*BC006	Species	Lachnospira pectinoschiza	1098	0.9799634	*BC007	Genus	Amphritea	1	0.0009886307	*BC008	Genus	Halorhodospira	1	0.001130007	*BC009	Species	Clostridium thermosuccinogenes	417	0.4475209	*BC010	Species	Streptococcus tigurinus	45	0.05762139	*BC011	Species	Gemella cunicula	24	0.03242717	*BC012	Species	Lactobacillus apis	10	0.01147381
*BC002	Species	Escherichia albertii	12377	6017483	*BC004	Species	Salinivibrio budaii	23	0.02179537	*BC005	Species	Aminiphilus circumscriptus	5	0.005347136	*BC006	Species	Bacteroides stercorirosoris	344	0.3070195	*BC007	Genus	Denitrobacter	1	0.0009886307	*BC008	Genus	Glaciecola	1	0.001130007	*BC009	Species	Caldilinea tarbellica	344	0.3691779	*BC010	Species	Clostridium fallax	8	0.0102438	*BC011	Species	Campylobacter canadensis	1	0.001351132	*BC012	Species	Moorella glycerini	19	0.02180024
*BC002	Species	Bacteroides xylanisolvens	3076	1495498	*BC004	Species	Thermodesulfovibrio thiophilus	88	0.08339098	*BC005	Species	Caloramator mitchellensis	1679	1795568	*BC006	Species	Eggerthella sinensis	88	0.07853987	*BC007	Genus	Aurantimonas	1	0.0009886307	*BC008	Genus	Thermicanus	1	0.001130007	*BC009	Species	Parapedobacter koreensis	182	0.1953209	*BC010	Species	Clostridium thermosuccinogenes	11	0.01408523	*BC011	Species	Runella limosa	11	0.01486245	*BC012	Species	Caldicellulosiruptor bescii	14	0.01606334
*BC002	Species	Candidatus Endobugula sertula	676	0.3286595	*BC004	Species	Bifidobacterium indicum	345	0.3269306	*BC005	Species	Bacteroides denticanum	692	0.7400436	*BC006	Species	Brevibacterium samyangense	127	0.1133473	*BC007	Genus	Nonomuraea	1	0.0009886307	*BC008	Genus	Dechloromonas	1	0.001130007	*BC009	Species	Caloramator mitchellensis	1252	1343636	*BC010	Species	Eubacterium dolichum	7	0.008963327	*BC011	Species	Selenomonas infelix	9	0.01216019	*BC012	Species	Lactobacillus letivazi	25	0.02868453
*BC002	Species	Bacteroides ovatus	6349	3086774	*BC004	Species	Sarcina maxima	1046	0.9912155	*BC005	Species	Caldilinea tarbellica	276	0.2951619	*BC006	Species	Oscillospira eae	609	0.5435316	*BC007	Genus	Aggregatibacter	3	0.002965892	*BC008	Genus	Pseudomonas	1	0.001130007	*BC009	Species	Salinimicrobium terrae	15	0.01609788	*BC010	Species	Streptococcus vestibularis	138	0.1767056	*BC011	Species	Bifidobacterium stercoris	36	0.04864076	*BC012	Species	Vibrio litoralis	1	0.001147381
*BC002	Species	Fusobacterium naviforme	2824	137298	*BC004	Species	Desulfosarcina cetonica	25	0.02369062	*BC005	Species	Bacteroides vulgatus	3139	3356932	*BC006	Species	Dialister invisus	17641	1574457	*BC007	Genus	Holdemania	2	0.001977261	*BC008	Genus	Marichromatium	1	0.001130007	*BC009	Species	Pseudobutyrivibrio xylanivorans	468	0.5022537	*BC010	Species	Lactobacillus sanfranciscensis	205	0.2624974	*BC011	Species	Lysinibacillus parviboronicapiens	2	0.002702265	*BC012	Species	Thiothrix ramosa	8	0.009179049
*BC002	Species	Veillonella parvula	10752	5227436	*BC004	Species	Alkaliphilus peptidifermentans	1860	1762582	*BC005	Species	Bacteroides uniformis	1893	2024426	*BC006	Species	Blautia coccoides	2168	1934937	*BC007	Genus	Brenneria	1	0.0009886307	*BC008	Genus	Kineosporia	1	0.001130007	*BC009	Species	Bacteroides sartorii	372	0.3992273	*BC010	Species	Collinsella intestinalis	109	0.1395718	*BC011	Species	Symploca atlantica	12	0.01621359	*BC012	Species	Streptococcus infantarius	6	0.006884287
*BC002	Species	Halanaerobacter chitinivorans	154	0.07487214	*BC004	Species	Roseburia faecis	740	0.7012423	*BC005	Species	Phascolarctobacterium succinatutens	5762	616204	*BC006	Species	Faecalibacterium prausnitzii	2524	2252666	*BC007	Genus	Sanguibacter	1	0.0009886307	*BC008	Genus	Leptolyngbya	1	0.001130007	*BC009	Species	Bifidobacterium indicum	9	0.009658725	*BC010	Species	Veillonella parvula	74	0.09475517	*BC011	Species	Alkaliphilus crotonatoxidans	26	0.03512944	*BC012	Species	Bacteroides nordii	6	0.006884287
*BC002	Species	Desulfotomaculum indicum	356	0.173081	*BC004	Species	Moorella glycerini	89	0.08433861	*BC005	Species	Oscillospira eae	1495	1598794	*BC006	Species	Bifidobacterium scardovii	739	0.6595564	*BC007	Genus	Moryella	1	0.0009886307	*BC008	Genus	Thiocapsa	4	0.004520029	*BC009	Species	Bacteroides uniformis	507	0.5441082	*BC010	Species	Bacteroides stercorirosoris	61	0.078109	*BC011	Species	Shewanella massilia	6	0.008106793	*BC012	Species	Veillonella denticariosi	26	0.02983191
*BC002	Species	Bacteroides paurosaccharolyticus	45	0.02187822	*BC004	Species	Ruminococcus bromii	4807	4555233	*BC005	Species	Paraprevotella clara	598	0.6395175	*BC006	Species	Slackia faecicanis	43	0.03837744	*BC007	Genus	Actinoalloteichus	1	0.0009886307	*BC008	Genus	Marinococcus	1	0.001130007	*BC009	Species	Thermodesulfovibrio thiophilus	170	0.1824426	*BC010	Species	Alkaliphilus crotonatoxidans	32	0.04097521	*BC011	Species	Sphaerisporangium cinnabarinum	2	0.002702265	*BC012	Species	Candidatus Amoebophilus asiaticus	2	0.002294762
*BC002	Species	Serratia entomophila	1975	0.9602108	*BC004	Species	Clostridium histolyticum	50	0.04738124	*BC005	Species	Sphingobacterium bambusae	82	0.08769303	*BC006	Species	Ruminococcus gnavus	1036	0.9246285	*BC007	Genus	Bulleidia	2	0.001977261	*BC008	Genus	Halomonas	1	0.001130007	*BC009	Species	Moorella glycerini	30	0.03219575	*BC010	Species	Bifidobacterium asteroides	24	0.03073141	*BC011	Species	Aminiphilus circumscriptus	2	0.002702265	*BC012	Species	Lactobacillus faeni	4	0.004589525
*BC002	Species	Veillonella dispar	14843	721641	*BC004	Species	Actinokineospora inagensis	3	0.002842874	*BC005	Species	Blautia coccoides	2016	2155965	*BC006	Species	Ruminococcus torques	924	0.8246686	*BC007	Genus	Acidocella	1	0.0009886307	*BC008	Genus	Achromobacter	1	0.001130007	*BC009	Species	Bacteroides dorei	1540	1652715	*BC010	Species	Mycoplasma edwardii	6	0.007682852	*BC011	Species	Veillonella magna	2	0.002702265	*BC012	Species	Sedimentibacter hydroxybenzoicus	33	0.03786357
*BC002	Species	Fusobacterium nucleatum	2220	1079326	*BC004	Species	Dorea formicigenerans	249	0.2359586	*BC005	Species	Parabacteroides goldsteinii	30	0.03208281	*BC006	Species	Parabacteroides distasonis	986	0.8800036	*BC007	Species	Unclassified	52766	5216609	*BC008	Genus	Gramella	2	0.002260015	*BC009	Species	Parabacteroides goldsteinii	6023	6463833	*BC010	Species	Caldithrix palaeochoryensis	7	0.008963327	*BC011	Species	Natronincola peptidivorans	11	0.01486245	*BC012	Species	Desulfomonile tiedjei	6	0.006884287
*BC002	Species	Moorella glycerini	5	0.002430914	*BC004	Species	Faecalibacterium prausnitzii	3763	3565912	*BC005	Species	Akkermansia muciniphila	674	0.720794	*BC006	Species	Bacteroides uniformis	1065	0.950511	*BC007	Species	Bacteroides rodentium	3542	350173	*BC008	Genus	Gallibacterium	1	0.001130007	*BC009	Species	Roseburia faecis	336	0.3605924	*BC010	Species	Bifidobacterium breve	28	0.03585331	*BC011	Species	Slackia piriformis	11	0.01486245	*BC012	Species	Streptococcus tigurinus	4	0.004589525
*BC002	Species	Morganella morganii	2013	0.9786857	*BC004	Species	Erysipelothrix inopinata	650	0.6159561	*BC005	Species	Blautia wexlerae	1885	201587	*BC006	Species	Rikenella microfusus	498	0.4444643	*BC007	Species	Actinomyces naturae	176	0.173999	*BC008	Genus	Segetibacter	1	0.001130007	*BC009	Species	Limnobacter litoralis	80	0.08585533	*BC010	Species	Thioalkalimicrobium sibiricum	7	0.008963327	*BC011	Species	Collinsella aerofaciens	38	0.05134302	*BC012	Species	Bifidobacterium longum	21	0.024095
*BC002	Species	Bifidobacterium adolescentis	1295	0.6296066	*BC004	Species	Pseudobutyrivibrio xylanivorans	281	0.2662826	*BC005	Species	Bacteroides caccae	675	0.7218634	*BC006	Species	Bacteroides vulgatus	5938	5299656	*BC007	Species	Paraprevotella clara	527	0.5210084	*BC008	Genus	Desulfurispirillum	1	0.001130007	*BC009	Species	Bacteroides stercorirosoris	212	0.2275166	*BC010	Species	Johnsonella ignava	34	0.04353616	*BC011	Species	Bifidobacterium scardovii	6	0.008106793	*BC012	Species	Rickettsia helvetica	8	0.009179049
*BC002	Species	Desulfomonile tiedjei	14	0.006806558	*BC004	Species	Bacteroides uniformis	388	0.3676784	*BC005	Species	Bacteroides xylanisolvens	450	0.4812422	*BC006	Species	Bilophila wadsworthia	467	0.4167968	*BC007	Species	Bacteroides denticanum	5136	5077608	*BC008	Genus	Bellilinea	1	0.001130007	*BC009	Species	Butyricimonas synergistica	57	0.06117193	*BC010	Species	Megasphaera hominis	11	0.01408523	*BC011	Species	Odoribacter denticanis	8	0.01080906	*BC012	Species	Symploca atlantica	6	0.006884287
*BC002	Species	Enterobacter nickellidurans	291	0.1414792	*BC004	Species	Bacteroides intestinalis	358	0.3392497	*BC005	Species	Actinomyces naturae	50	0.05347136	*BC006	Species	Brevibacterium album	55	0.04908742	*BC007	Species	Bacteroides thetaiotaomicron	560	0.5536332	*BC008	Genus	Kutzneria	2	0.002260015	*BC009	Species	Bacteroides stercoris	2659	2853617	*BC010	Species	Alkaliphilus peptidifermentans	29	0.03713378	*BC011	Species	Lactobacillus letivazi	41	0.05539642	*BC012	Species	Bacteroides denticanum	16	0.0183581
*BC002	Species	Clostridium alkalicellulosi	305	0.1482857	*BC004	Species	Peptoniphilus coxii	219	0.2075298	*BC005	Species	Natronincola peptidivorans	24	0.02566625	*BC006	Species	Fusobacterium naviforme	10	0.008924985	*BC007	Species	Sedimentibacter hydroxybenzoicus	243	0.2402373	*BC008	Genus	Pseudidiomarina	1	0.001130007	*BC009	Species	Parabacteroides merdae	611	0.6557201	*BC010	Species	Brevibacterium album	14	0.01792665	*BC011	Species	Adlercreutzia equolifaciens	5	0.006755661	*BC012	Species	Brevibacterium album	23	0.02638976
*BC002	Species	Peptococcus niger	65	0.03160188	*BC004	Species	Bifidobacterium angulatum	11	0.01042387	*BC005	Species	Dolichospermum macrosporum	380	0.4063824	*BC006	Species	Clostridium frigoris	1709	152528	*BC007	Species	Caloramator mitchellensis	1518	1500741	*BC008	Genus	Pelobacter	1	0.001130007	*BC009	Species	Bacteroides xylanisolvens	210	0.2253703	*BC010	Species	Lactobacillus fermentum	26	0.03329236	*BC011	Species	Marinitoga camini	1	0.001351132	*BC012	Species	Akkermansia muciniphila	1	0.001147381
*BC002	Species	Candidatus Blochmannia herculeanus	39	0.01896112	*BC004	Species	Eggerthella lenta	82	0.07770523	*BC005	Species	Parabacteroides merdae	1506	1610557	*BC006	Species	Bacteroides graminisolvens	102	0.09103485	*BC007	Species	Clostridium thermosuccinogenes	477	0.4715769	*BC008	Genus	Alcanivorax	1	0.001130007	*BC009	Species	Bacteroides vulgatus	1637	1756815	*BC010	Species	Eggerthella lenta	43	0.05506044	*BC011	Species	Erysipelothrix inopinata	12	0.01621359	*BC012	Species	Parabacteroides distasonis	1	0.001147381
*BC002	Species	Thermoanaerobacterium islandicum	23	0.0111822	*BC004	Species	Sutterella wadsworthensis	37	0.03506212	*BC005	Species	Lachnospira pectinoschiza	892	0.9539291	*BC006	Species	Blautia wexlerae	1499	1337855	*BC007	Species	Desulfonauticus autotrophicus	222	0.219476	*BC008	Genus	Paucibacter	1	0.001130007	*BC009	Species	Dialister invisus	1642	1762181	*BC010	Species	Erysipelothrix muris	54	0.06914566	*BC011	Species	Moorella glycerini	11	0.01486245	*BC012	Species	Clostridium histolyticum	8	0.009179049
*BC002	Species	Rickettsia helvetica	25	0.01215457	*BC004	Species	Blautia hydrogenotrophica	206	0.1952107	*BC005	Species	Clostridium thermosuccinogenes	355	0.3796467	*BC006	Species	Candidatus Endobugula sertula	36	0.03212995	*BC007	Species	Thermovenabulum ferriorganovorum	208	0.2056352	*BC008	Genus	Methylobacterium	1	0.001130007	*BC009	Species	Sedimentibacter hydroxybenzoicus	90	0.09658725	*BC010	Species	Lactobacillus senmaizukei	5	0.006402377	*BC011	Species	Propionispora hippei	11	0.01486245	*BC012	Species	Butyricimonas virosa	7	0.008031668
*BC002	Species	Oscillospira eae	58	0.0281986	*BC004	Species	Symbiobacterium toebii	20	0.0189525	*BC005	Species	Dysgonomonas wimpennyi	316	0.337939	*BC006	Species	Heliorestis baculata	8	0.007139988	*BC007	Species	Dysgonomonas wimpennyi	2011	1988136	*BC008	Genus	Succiniclasticum	1	0.001130007	*BC009	Species	Bacteroides graminisolvens	41	0.04400086	*BC010	Species	Ruminococcus albus	69	0.0883528	*BC011	Species	Oribacterium sinus	14	0.01891585	*BC012	Species	Negativicoccus succinicivorans	8	0.009179049
*BC002	Species	Caldanaerobacter hydrothermalis	1	0.0004861827	*BC004	Species	Bacteroides caccae	155	0.1468818	*BC005	Species	Actinocorallia herbida	16	0.01711084	*BC006	Species	Bifidobacterium longum	2418	2158062	*BC007	Species	Oscillospira eae	2400	2372714	*BC008	Genus	Saccharospirillum	1	0.001130007	*BC009	Species	Bifidobacterium bombi	33	0.03541533	*BC010	Species	Thiohalorhabdus denitrificans	3	0.003841426	*BC011	Species	Dorea formicigenerans	15	0.02026698	*BC012	Species	Prevotella shahii	1	0.001147381
*BC002	Species	Caldicellulosiruptor bescii	14	0.006806558	*BC004	Species	Pedobacter kwangyangensis	2	0.00189525	*BC005	Species	Bilophila wadsworthia	242	0.2588014	*BC006	Species	Gemella cunicula	216	0.1927797	*BC007	Species	Clostridium histolyticum	178	0.1759763	*BC008	Species	Unclassified	36050	4073676	*BC009	Species	Dolichospermum macrosporum	370	0.3970809	*BC010	Species	Bifidobacterium bifidum	220	0.2817046	*BC011	Species	Desulfosporosinus hippei	1	0.001351132	*BC012	Species	Johnsonella ignava	29	0.03327405
*BC002	Species	Lactobacillus ultunensis	1445	0.702534	*BC004	Species	Clostridium hveragerdense	39	0.03695736	*BC005	Species	Bacteroides stercoris	1250	1336784	*BC006	Species	Bacteroides sartorii	202	0.1802847	*BC007	Species	Blautia coccoides	899	0.888779	*BC008	Species	Megasphaera hominis	10188	1151252	*BC009	Species	Prevotella shahii	1723	1849109	*BC010	Species	Bifidobacterium catenulatum	3	0.003841426	*BC011	Species	Oscillospira guilliermondii	41	0.05539642	*BC012	Species	Pediococcus cellicola	5	0.005736906
*BC002	Species	Bifidobacterium stercoris	1187	0.5770988	*BC004	Species	Escherichia albertii	77	0.0729671	*BC005	Species	Bdellovibrio exovorus	18	0.01924969	*BC006	Species	Thiomonas thermosulfata	69	0.0615824	*BC007	Species	Caldilinea tarbellica	482	0.47652	*BC008	Species	Candidatus Blochmannia rufipes	1331	150404	*BC009	Species	Brevibacterium samyangense	41	0.04400086	*BC010	Species	Clostridium frigoris	1	0.001280475	*BC011	Species	Clostridium histolyticum	22	0.02972491	*BC012	Species	Campylobacter gracilis	1	0.001147381
*BC002	Species	Clostridium thermosuccinogenes	54	0.02625387	*BC004	Species	Bacteroides dorei	25	0.02369062	*BC005	Species	Thermodesulfovibrio thiophilus	94	0.1005262	*BC006	Species	Caldithrix palaeochoryensis	50	0.04462493	*BC007	Species	Bacteroides graminisolvens	49	0.04844291	*BC008	Species	Bacteroides xylanisolvens	618	0.6983445	*BC009	Species	Pedobacter kwangyangensis	275	0.2951277	*BC010	Species	Actinokineospora inagensis	10	0.01280475	*BC011	Species	Mycoplasma verecundum	2	0.002702265	*BC012	Species	Lactobacillus siliginis	11	0.01262119
*BC002	Species	Alkaliphilus crotonatoxidans	173	0.0841096	*BC004	Species	Bifidobacterium bifidum	168	0.159201	*BC005	Species	Parabacteroides johnsonii	2098	2243658	*BC006	Species	Alkaliphilus peptidifermentans	94	0.08389486	*BC007	Species	Candidatus Tammella caduceiae	129	0.1275334	*BC008	Species	Thermodesulfovibrio thiophilus	281	0.3175321	*BC009	Species	Symploca atlantica	8	0.008585533	*BC010	Species	Bifidobacterium dentium	10	0.01280475	*BC011	Species	Vibrio litoralis	6	0.008106793	*BC012	Species	Clostridium thermoalcaliphilum	12	0.01376857
*BC002	Species	Bacteroides fragilis	417	0.2027382	*BC004	Species	Butyrivibrio proteoclasticus	5	0.004738124	*BC005	Species	Thermovenabulum ferriorganovorum	115	0.1229841	*BC006	Species	Bifidobacterium stercoris	338	0.3016645	*BC007	Species	Brevibacterium album	68	0.06722689	*BC008	Species	Propionispora hippei	102	0.1152608	*BC009	Species	Arcobacter skirrowii	2	0.002146383	*BC010	Species	Streptococcus fryi	10	0.01280475	*BC011	Species	Peptococcus niger	3	0.004053397	*BC012	Species	Desulfonatronum thiosulfatophilum	4	0.004589525
*BC002	Species	Chondromyces pediculatus	5	0.002430914	*BC004	Species	Anaerofustis stercorihominis	9	0.008528623	*BC005	Species	Symploca atlantica	26	0.02780511	*BC006	Species	Bifidobacterium choerinum	238	0.2124147	*BC007	Species	Lachnospira pectinoschiza	2251	2225408	*BC008	Species	Caldilinea tarbellica	313	0.3536923	*BC009	Species	Lactobacillus letivazi	44	0.04722043	*BC010	Species	Bacteroides sartorii	44	0.05634091	*BC011	Species	Clostridium paradoxum	1	0.001351132	*BC012	Species	Sphingobacterium shayense	4	0.004589525
*BC002	Species	Providencia burhodogranariea	136	0.06612085	*BC004	Species	Bifidobacterium coryneforme	45	0.04264311	*BC005	Species	Desulfomonile tiedjei	7	0.00748599	*BC006	Species	Pseudobutyrivibrio xylanivorans	88	0.07853987	*BC007	Species	Desulfovibrio carbinolicus	1	0.0009886307	*BC008	Species	Clostridium alkalicellulosi	559	0.6316741	*BC009	Species	Natronincola peptidivorans	40	0.04292767	*BC010	Species	Thiobacillus thiophilus	3	0.003841426	*BC011	Species	Candidatus Amoebophilus asiaticus	3	0.004053397	*BC012	Species	Slackia faecicanis	6	0.006884287
*BC002	Species	Pediococcus acidilactici	134	0.06514848	*BC004	Species	Blautia hansenii	126	0.1194007	*BC005	Species	Serratia entomophila	21	0.02245797	*BC006	Species	Anaerofilum pentosovorans	126	0.1124548	*BC007	Species	Succiniclasticum ruminis	1629	1610479	*BC008	Species	Bacteroides stercorirosoris	354	0.4000226	*BC009	Species	Litoricola lipolytica	7	0.007512342	*BC010	Species	Enterobacter amnigenus	217	0.2778631	*BC011	Species	Clostridium termitidis	1	0.001351132	*BC012	Species	Acinetobacter marinus	1	0.001147381
*BC002	Species	Blautia coccoides	161	0.07827541	*BC004	Species	Agromyces salentinus	28	0.02653349	*BC005	Species	Candidatus Contubernalis alkalaceticum	13	0.01390255	*BC006	Species	Bacteroides fragilis	392	0.3498594	*BC007	Species	Candidatus Blochmannia rufipes	1114	1101335	*BC008	Species	Alkaliphilus crotonatoxidans	603	0.6813945	*BC009	Species	Lentibacillus salinarum	10	0.01073192	*BC010	Species	Clostridium histolyticum	27	0.03457283	*BC011	Species	Streptococcus bovis	51	0.06890775	*BC012	Species	Amaricoccus kaplicensis	7	0.008031668
*BC002	Species	Clostridium fallax	116	0.05639719	*BC004	Species	Gemella cunicula	63	0.05970036	*BC005	Species	Mogibacterium neglectum	30	0.03208281	*BC006	Species	Peptoniphilus methioninivorax	50	0.04462493	*BC007	Species	Selenomonas infelix	133	0.1314879	*BC008	Species	Desulfotomaculum indicum	122	0.1378609	*BC009	Species	Dysgonomonas wimpennyi	896	0.9615797	*BC010	Species	Chromatium weissei	1	0.001280475	*BC011	Species	Turicibacter sanguinis	1	0.001351132	*BC012	Species	Gemella cunicula	16	0.0183581
*BC002	Species	Thiothrix ramosa	7	0.003403279	*BC004	Species	Eubacterium dolichum	39	0.03695736	*BC005	Species	Anaerobranca zavarzinii	31	0.03315224	*BC006	Species	Bacteroides ovatus	320	0.2855995	*BC007	Species	Bacteroides uniformis	2928	2894711	*BC008	Species	Desulfovibrio piger	539	0.6090739	*BC009	Species	Bifidobacterium longum	46	0.04936682	*BC010	Species	Gemella cunicula	14	0.01792665	*BC011	Species	Butyricimonas virosa	2	0.002702265	*BC012	Species	Flavobacterium antarcticum	4	0.004589525
*BC002	Species	Bifidobacterium coryneforme	17	0.008265106	*BC004	Species	Desulfurispora thermophila	8	0.007580998	*BC005	Species	Thiomonas thermosulfata	14	0.01497198	*BC006	Species	Bacteroides thetaiotaomicron	519	0.4632067	*BC007	Species	Clostridium bovipellis	1	0.0009886307	*BC008	Species	Luteolibacter algae	110	0.1243008	*BC009	Species	Paraprevotella clara	201	0.2157115	*BC010	Species	Bifidobacterium choerinum	52	0.06658471	*BC011	Species	Lactobacillus siliginis	11	0.01486245	*BC012	Species	Bifidobacterium dentium	5	0.005736906
*BC002	Species	Caloramator mitchellensis	13	0.006320375	*BC004	Species	Bacteroides sartorii	187	0.1772058	*BC005	Species	Clostridium histolyticum	30	0.03208281	*BC006	Species	Clostridium histolyticum	33	0.02945245	*BC007	Species	Desulfovibrio piger	308	0.3044983	*BC008	Species	Syntrophomonas sapovorans	12	0.01356009	*BC009	Species	Zhouia amylolytica	3	0.003219575	*BC010	Species	Olsenella uli	211	0.2701803	*BC011	Species	Pseudomonas clemancea	2	0.002702265	*BC012	Species	Actinomadura latina	1	0.001147381
*BC002	Species	Methylonatrum kenyense	5	0.002430914	*BC004	Species	Bacteroides thetaiotaomicron	39	0.03695736	*BC005	Species	Desulfonauticus autotrophicus	70	0.0748599	*BC006	Species	Limnobacter litoralis	336	0.2998795	*BC007	Species	Peptoniphilus gorbachii	111	0.109738	*BC008	Species	Prevotella dentasini	984	1111927	*BC009	Species	Coprococcus eutactus	376	0.4035201	*BC010	Species	Anaerotruncus colihominis	71	0.09091375	*BC011	Species	Streptococcus oligofermentans	6	0.008106793	*BC012	Species	Desulfonauticus autotrophicus	1	0.001147381
*BC002	Species	Enterobacter aceae	144	0.0700103	*BC004	Species	Bacteroides ovatus	96	0.09097198	*BC005	Species	Bacteroides stercorirosoris	332	0.3550498	*BC006	Species	Sphingobacterium shayense	226	0.2017047	*BC007	Species	Butyricimonas synergistica	72	0.07118142	*BC008	Species	Bacteroides rodentium	1789	2021583	*BC009	Species	Escherichia albertii	388	0.4163984	*BC010	Species	Bifidobacterium indicum	22	0.02817046	*BC011	Species	Thermodesulfovibrio thiophilus	17	0.02296925	*BC012	Species	Microbacterium ulmi	2	0.002294762
*BC002	Species	Bifidobacterium pseudolongum	26	0.01264075	*BC004	Species	Veillonella atypica	18	0.01705725	*BC005	Species	Parabacteroides distasonis	393	0.4202849	*BC006	Species	Streptococcus vestibularis	62	0.05533491	*BC007	Species	Acidaminococcus fermentans	296	0.2926347	*BC008	Species	Escherichia albertii	804	0.9085259	*BC009	Species	Akkermansia muciniphila	1072	1150461	*BC010	Species	Anaerofilum pentosovorans	14	0.01792665	*BC011	Species	Peptoniphilus coxii	61	0.08241907	*BC012	Species	Clostridium cadaveris	6	0.006884287
*BC002	Species	Bifidobacterium ruminantium	11	0.00534801	*BC004	Species	Bifidobacterium asteroides	106	0.1004482	*BC005	Species	Ruminococcus torques	216	0.2309963	*BC006	Species	Eggerthella lenta	624	0.5569191	*BC007	Species	Salinimicrobium terrae	55	0.05437469	*BC008	Species	Megasphaera elsdenii	2314	2614837	*BC009	Species	Oscillospira guilliermondii	114	0.1223439	*BC010	Species	Lactobacillus ultunensis	5	0.006402377	*BC011	Species	Mannheimia caviae	7	0.009457925	*BC012	Species	Streptomyces lazureus	2	0.002294762
*BC002	Species	Ruminococcus gnavus	172	0.08362342	*BC004	Species	Bacteroides fragilis	59	0.05590986	*BC005	Species	Roseburia faecis	1915	2047953	*BC006	Species	Bacteroides caccae	369	0.329332	*BC007	Species	Bacteroides sartorii	381	0.3766683	*BC008	Species	Brevibacterium album	27	0.0305102	*BC009	Species	Bacteroides rodentium	439	0.4711311	*BC010	Species	Bifidobacterium bombi	7	0.008963327	*BC011	Species	Carboxydocella ferrireducens	10	0.01351132	*BC012	Species	Haemophilus parainfluenzae	14	0.01606334
*BC002	Species	Butyrivibrio proteoclasticus	93	0.04521499	*BC004	Species	Ruminococcus torques	4	0.003790499	*BC005	Species	Candidatus Liberibacter africanus	58	0.06202678	*BC006	Species	Clostridium fallax	255	0.2275871	*BC007	Species	Thermodesulfovibrio thiophilus	226	0.2234305	*BC008	Species	Acidaminococcus intestini	938	1059947	*BC009	Species	Bacteroides denticanum	93	0.09980682	*BC010	Species	Bifidobacterium saeculare	48	0.06146282	*BC011	Species	Zobellia laminariae	20	0.02702264	*BC012	Species	Bacteroides coprocola	4	0.004589525
*BC002	Species	Proteus penneri	43	0.02090586	*BC004	Species	Desulfotomaculum indicum	53	0.05022411	*BC005	Species	Coprococcus eutactus	668	0.7143774	*BC006	Species	Clostridium longisporum	11	0.009817484	*BC007	Species	Ruminococcus albus	142	0.1403856	*BC008	Species	Microbulbifer cystodytense	1	0.001130007	*BC009	Species	Uliginosibacterium gangwonense	69	0.07405023	*BC010	Species	Shewanella upenei	8	0.0102438	*BC011	Species	Dolichospermum macrosporum	18	0.02432038	*BC012	Species	Bifidobacterium coryneforme	4	0.004589525
*BC002	Species	Arcanobacterium bernardiae	13	0.006320375	*BC004	Species	Bifidobacterium choerinum	300	0.2842874	*BC005	Species	Desulfotomaculum indicum	62	0.06630449	*BC006	Species	Clostridium taeniosporum	19	0.01695747	*BC007	Species	Clostridium alkalicellulosi	1444	1427583	*BC008	Species	Lachnospira pectinoschiza	197	0.2226114	*BC009	Species	Clostridium alkalicellulosi	476	0.5108392	*BC010	Species	Clostridium proteolyticus	1	0.001280475	*BC011	Species	Actinocorallia herbida	26	0.03512944	*BC012	Species	Escherichia albertii	7	0.008031668
*BC002	Species	Veillonella magna	218	0.1059878	*BC004	Species	Blautia obeum	86	0.08149573	*BC005	Species	Alkaliphilus crotonatoxidans	658	0.7036831	*BC006	Species	Blautia hansenii	363	0.323977	*BC007	Species	Prevotella copri	1741	1721206	*BC008	Species	Parabacteroides distasonis	270	0.305102	*BC009	Species	Clostridium frigoris	175	0.1878085	*BC010	Species	Lactobacillus taiwanensis	54	0.06914566	*BC011	Species	Desulfotomaculum indicum	5	0.006755661	*BC012	Species	Clostridium fallax	10	0.01147381
*BC002	Species	Pectinatus cerevisiiphilus	89	0.04327026	*BC004	Species	Sebaldella termitidis	17	0.01610962	*BC005	Species	Bacteroides plebeius	555	0.5935321	*BC006	Species	Desulfotomaculum indicum	156	0.1392298	*BC007	Species	Sphingobacterium bambusae	310	0.3064755	*BC008	Species	Oscillospira eae	2509	2835188	*BC009	Species	Clostridium longisporum	77	0.08263576	*BC010	Species	Pseudobutyrivibrio xylanivorans	38	0.04865806	*BC011	Species	Thermoanaerobacterium islandicum	4	0.005404529	*BC012	Species	Selenomonas artemidis	1	0.001147381
*BC002	Species	Pediococcus stilesii	84	0.04083934	*BC004	Species	Selenomonas infelix	48	0.04548599	*BC005	Species	Clostridium frigoris	20	0.02138854	*BC006	Species	Erysipelothrix muris	107	0.09549735	*BC007	Species	Desulfosporosinus lacus	4	0.003954523	*BC008	Species	Phascolarctobacterium faecium	3252	3674784	*BC009	Species	Collinsella aerofaciens	191	0.2049796	*BC010	Species	Clostridium cadaveris	12	0.0153657	*BC011	Species	Streptococcus pseudopneumoniae	6	0.008106793	*BC012	Species	Denitrobacter permanens	17	0.01950548
*BC002	Species	Bacteroides dorei	11	0.00534801	*BC004	Species	Planifilum fimeticola	33	0.03127162	*BC005	Species	Clostridium fallax	2	0.002138854	*BC006	Species	Caldicellulosiruptor bescii	115	0.1026373	*BC007	Species	Sporotomaculum syntrophicum	8	0.007909046	*BC008	Species	Slackia faecicanis	18	0.02034013	*BC009	Species	Bacteroides finegoldii	266	0.285469	*BC010	Species	Salinimicrobium terrae	30	0.03841426	*BC011	Species	Lentibacillus salinarum	3	0.004053397	*BC012	Species	Bacteroides eggerthii	3	0.003442143
*BC002	Species	Desulfonatronum thiosulfatophilum	17	0.008265106	*BC004	Species	Clostridium thermosuccinogenes	42	0.03980024	*BC005	Species	Odoribacter laneus	69	0.07379048	*BC006	Species	Dolichospermum curvum	2	0.001784997	*BC007	Species	Methylonatrum kenyense	12	0.01186357	*BC008	Species	Micromonospora rifamycinica	3	0.003390022	*BC009	Species	Bacteroides caccae	290	0.3112256	*BC010	Species	Shewanella massilia	13	0.01664618	*BC011	Species	Achromobacter arsenitoxydans	1	0.001351132	*BC012	Species	Helicobacter suncus	2	0.002294762
*BC002	Species	Pediococcus cellicola	18	0.008751288	*BC004	Species	Sedimentibacter hydroxybenzoicus	94	0.08907673	*BC005	Species	Clostridium alkalicellulosi	119	0.1272618	*BC006	Species	Achromobacter arsenitoxydans	67	0.0597974	*BC007	Species	Caldicellulosiruptor bescii	49	0.04844291	*BC008	Species	Anaerotruncus colihominis	79	0.08927058	*BC009	Species	Megasphaera hominis	16	0.01717107	*BC010	Species	Brevibacterium samyangense	71	0.09091375	*BC011	Species	Klebsiella oxytoca	38	0.05134302	*BC012	Species	Carboxydocella ferrireducens	4	0.004589525
*BC002	Species	Erysipelothrix muris	29	0.0140993	*BC004	Species	Luteibacter anthropi	2	0.00189525	*BC005	Species	Ruminococcus bromii	214	0.2288574	*BC006	Species	Odoribacter denticanis	3	0.002677496	*BC007	Species	Bacteroides vulgatus	1002	0.990608	*BC008	Species	Actinomyces naturae	260	0.2938019	*BC009	Species	Bifidobacterium adolescentis	598	0.6417686	*BC010	Species	Slackia piriformis	112	0.1434132	*BC011	Species	Enterobacter nickellidurans	79	0.1067394	*BC012	Species	Sphingomonas abaci	1	0.001147381
*BC002	Species	Blautia hansenii	32	0.01555785	*BC004	Species	Bacteroides xylanisolvens	135	0.1279293	*BC005	Species	Clostridium cadaveris	54	0.05774907	*BC006	Species	Escherichia albertii	540	0.4819492	*BC007	Species	Desulfonatronum thiosulfatophilum	20	0.01977262	*BC008	Species	Sphingobacterium bambusae	507	0.5729137	*BC009	Species	Bacteroides paurosaccharolyticus	265	0.2843958	*BC010	Species	Klebsiella granulomatis	8	0.0102438	*BC011	Species	Ruminococcus gnavus	22	0.02972491	*BC012	Species	Hydrocarboniphaga daqingensis	3	0.003442143
*BC002	Species	Phascolarctobacterium succinatutens	21	0.01020984	*BC004	Species	Actinomyces odontolyticus	9	0.008528623	*BC005	Species	Ruminococcus gnavus	28	0.02994396	*BC006	Species	Roseburia faecis	208	0.1856397	*BC007	Species	Pseudobutyrivibrio xylanivorans	301	0.2975779	*BC008	Species	Porphyromonas canis	44	0.04972032	*BC009	Species	Sutterella sanguinus	170	0.1824426	*BC010	Species	Desulfotomaculum indicum	12	0.0153657	*BC011	Species	Bacteroides acidifaciens	15	0.02026698	*BC012	Species	Thermodesulfovibrio thiophilus	9	0.01032643
*BC002	Species	Streptococcus oligofermentans	1	0.0004861827	*BC004	Species	Actinomyces lingnae	2	0.00189525	*BC005	Species	Bacteroides thetaiotaomicron	167	0.1785944	*BC006	Species	Burkholderia phenoliruptrix	67	0.0597974	*BC007	Species	Butyricimonas virosa	131	0.1295106	*BC008	Species	Anaerovibrio lipolyticus	5	0.005650037	*BC009	Species	Faecalibacterium prausnitzii	1575	1690277	*BC010	Species	Desulfonatronum thiosulfatophilum	2	0.002560951	*BC011	Species	Microvirus Enterobacteria phage PhiX174	5	0.006755661	*BC012	Species	Syntrophomonas sapovorans	2	0.002294762
*BC002	Species	Streptococcus vestibularis	28	0.01361312	*BC004	Species	Peptoniphilus olsenii	37	0.03506212	*BC005	Species	Butyrivibrio proteoclasticus	127	0.1358173	*BC006	Species	Negativicoccus succinicivorans	278	0.2481146	*BC007	Species	Microcystis panniformis	3	0.002965892	*BC008	Species	Deinococcus piscis	2	0.002260015	*BC009	Species	Clostridium fallax	25	0.02682979	*BC010	Species	Bacteroides eggerthii	1	0.001280475	*BC011	Species	Pedobacter daejeonensis	3	0.004053397	*BC012	Species	Methylobacillus glycogenes	4	0.004589525
*BC002	Species	Gemella cunicula	85	0.04132553	*BC004	Species	Clostridium taeniosporum	15	0.01421437	*BC005	Species	Limnobacter litoralis	24	0.02566625	*BC006	Species	Mogibacterium neglectum	41	0.03659244	*BC007	Species	Blautia wexlerae	230	0.2273851	*BC008	Species	Bacteroides eggerthii	461	0.5209334	*BC009	Species	Butyrivibrio proteoclasticus	214	0.229663	*BC010	Species	Lactobacillus gasseri	165	0.2112784	*BC011	Species	Clostridium frigoris	14	0.01891585	*BC012	Species	Lactobacillus helveticus	3	0.003442143
*BC002	Species	Mycoplasma edwardii	44	0.02139204	*BC004	Species	Lactobacillus letivazi	98	0.09286723	*BC005	Species	Desulfosporosinus hippei	34	0.03636052	*BC006	Species	Propionispora hippei	6	0.005354991	*BC007	Species	Rhodobacter apigmentum	34	0.03361345	*BC008	Species	Bacteroides paurosaccharolyticus	135	0.152551	*BC009	Species	Bifidobacterium stercoris	442	0.4743507	*BC010	Species	Prevotella dentasini	1	0.001280475	*BC011	Species	Escherichia coli	10	0.01351132	*BC012	Species	Leucothrix mucor	1	0.001147381
*BC002	Species	Amycolatopsis jejuensis	1	0.0004861827	*BC004	Species	Oscillospira eae	91	0.08623385	*BC005	Species	Bacteroides ovatus	440	0.470548	*BC006	Species	Bacteroides dorei	152	0.1356598	*BC007	Species	Rickettsia helvetica	10	0.009886308	*BC008	Species	Bifidobacterium coryneforme	16	0.01808012	*BC009	Species	Ruminococcus callidus	169	0.1813694	*BC010	Species	Lactobacillus antri	18	0.02304856	*BC011	Species	Bacteroides oleiciplenus	5	0.006755661	*BC012	Species	Peptoniphilus methioninivorax	12	0.01376857
*BC002	Species	Proteus mirabilis	31	0.01507166	*BC004	Species	Lactobacillus apis	1	0.0009476248	*BC005	Species	Pseudobutyrivibrio xylanivorans	245	0.2620097	*BC006	Species	Streptococcus tigurinus	38	0.03391495	*BC007	Species	Dialister invisus	5	0.004943154	*BC008	Species	Bifidobacterium adolescentis	577	0.6520143	*BC009	Species	Serratia entomophila	102	0.1094655	*BC010	Species	Lactobacillus reuteri	6	0.007682852	*BC011	Species	Trabulsiella farmeri	26	0.03512944	*BC012	Species	Sutterella sanguinus	5	0.005736906
*BC002	Species	Negativicoccus succinicivorans	97	0.04715972	*BC004	Species	Serratia entomophila	29	0.02748112	*BC005	Species	Mannheimia caviae	29	0.03101339	*BC006	Species	Bacteroides denticanum	32	0.02855995	*BC007	Species	Bacteroides barnesiae	1558	1540287	*BC008	Species	Oscillospira guilliermondii	322	0.3638624	*BC009	Species	Blautia hansenii	1231	1321099	*BC010	Species	Ruminococcus torques	3	0.003841426	*BC011	Species	Clostridium thermosuccinogenes	9	0.01216019	*BC012	Species	Bacteroides stercoris	3	0.003442143
*BC002	Species	Bacteroides stercorirosoris	48	0.02333677	*BC004	Species	Rhodothermus clarus	21	0.01990012	*BC005	Species	Clostridium caenicola	43	0.04598537	*BC006	Species	Clostridium thermosuccinogenes	8	0.007139988	*BC007	Species	Bacteroides xylanisolvens	458	0.4527929	*BC008	Species	Serratia entomophila	428	0.4836431	*BC009	Species	Bifidobacterium catenulatum	36	0.0386349	*BC010	Species	Atopobium fossor	6	0.007682852	*BC011	Species	Dechloromonas hortensis	4	0.005404529	*BC012	Species	Micromonospora rifamycinica	2	0.002294762
*BC002	Species	Bifidobacterium asteroides	43	0.02090586	*BC004	Species	Thiohalorhabdus denitrificans	12	0.0113715	*BC005	Species	Bacteroides sartorii	111	0.1187064	*BC006	Species	Actinomyces meyeri	1	0.0008924985	*BC007	Species	Parabacteroides merdae	127	0.1255561	*BC008	Species	Acidaminococcus fermentans	3595	4062376	*BC009	Species	Acidaminococcus intestini	5	0.005365958	*BC010	Species	Eggerthella sinensis	90	0.1152428	*BC011	Species	Streptococcus tigurinus	42	0.05674756	*BC012	Species	Neorickettsia helminthoeca	1	0.001147381
*BC002	Species	Scardovia wiggsiae	3	0.001458548	*BC004	Species	Asticcacaulis taihuensis	1	0.0009476248	*BC005	Species	Pectinatus cerevisiiphilus	32	0.03422167	*BC006	Species	Bacteroides paurosaccharolyticus	138	0.1231648	*BC007	Species	Syntrophomonas sapovorans	6	0.005931784	*BC008	Species	Clostridium thermosuccinogenes	70	0.07910051	*BC009	Species	Ruminococcus bromii	151	0.1620519	*BC010	Species	Streptococcus oralis	16	0.0204876	*BC011	Species	Slackia faecicanis	10	0.01351132	*BC012	Species	Zobellia laminariae	6	0.006884287
*BC002	Species	Paenibacillus taiwanensis	1	0.0004861827	*BC004	Species	Microbacterium ulmi	6	0.005685749	*BC005	Species	Odoribacter denticanis	28	0.02994396	*BC006	Species	Sporosarcina pasteurii	12	0.01070998	*BC007	Species	Oscillospira guilliermondii	164	0.1621354	*BC008	Species	Clostridium caenicola	40	0.04520029	*BC009	Species	Caldicellulosiruptor bescii	49	0.05258639	*BC010	Species	Streptococcus australis	6	0.007682852	*BC011	Species	Virgibacillus salexigens	1	0.001351132	*BC012	Species	Bifidobacterium scardovii	11	0.01262119
*BC002	Species	Escherichia coli	71	0.03451897	*BC004	Species	Lactobacillus siliginis	85	0.08054811	*BC005	Species	Faecalibacterium prausnitzii	633	0.6769474	*BC006	Species	Adlercreutzia equolifaciens	25	0.02231246	*BC007	Species	Escherichia albertii	392	0.3875433	*BC008	Species	Candidatus Liberibacter africanus	3	0.003390022	*BC009	Species	Mannheimia caviae	42	0.04507405	*BC010	Species	Blautia producta	13	0.01664618	*BC011	Species	Clostridium caenicola	2	0.002702265	*BC012	Species	Candidatus Phytoplasma brasiliense	9	0.01032643
*BC002	Species	Megasphaera sueciensis	15	0.007292741	*BC004	Species	Bifidobacterium bombi	41	0.03885262	*BC005	Species	Methanobrevibacter smithii	35	0.03742995	*BC006	Species	Anaerofilum agile	52	0.04640992	*BC007	Species	Bacteroides caccae	239	0.2362828	*BC008	Species	Halanaerobacter chitinivorans	20	0.02260015	*BC009	Species	Haemophilus parainfluenzae	54	0.05795235	*BC010	Species	Anaerofilum agile	15	0.01920713	*BC011	Species	Desulfonauticus autotrophicus	5	0.006755661	*BC012	Species	Bifidobacterium kashiwanohense	2	0.002294762
*BC002	Species	Lactobacillus gigeriorum	12	0.005834192	*BC004	Species	Anaerobacillus alkalilacustre	2	0.00189525	*BC005	Species	Mycoplasma edwardii	8	0.008555418	*BC006	Species	Zobellia laminariae	12	0.01070998	*BC007	Species	Aminiphilus circumscriptus	57	0.05635195	*BC008	Species	Bacteroides uniformis	732	0.8271654	*BC009	Species	Streptococcus vestibularis	34	0.03648852	*BC010	Species	Lactobacillus acidophilus	24	0.03073141	*BC011	Species	Peptoniphilus methioninivorax	3	0.004053397	*BC012	Species	Asticcacaulis taihuensis	1	0.001147381
*BC002	Species	Syntrophomonas sapovorans	26	0.01264075	*BC004	Species	Acetobacterium tundrae	14	0.01326675	*BC005	Species	Campylobacter insulaenigrae	1	0.001069427	*BC006	Species	Slackia piriformis	90	0.08032487	*BC007	Species	Dolichospermum macrosporum	167	0.1651013	*BC008	Species	Bifidobacterium kashiwanohense	42	0.04746031	*BC009	Species	Parabacteroides distasonis	509	0.5462546	*BC010	Species	Rhodothermus clarus	12	0.0153657	*BC011	Species	Uliginosibacterium gangwonense	4	0.005404529	*BC012	Species	Marinitoga camini	1	0.001147381
*BC002	Species	Marichromatium gracile	11	0.00534801	*BC004	Species	Pseudomonas clemancea	1	0.0009476248	*BC005	Species	Peptococcus niger	30	0.03208281	*BC006	Species	Leptothrix discophora	15	0.01338748	*BC007	Species	Mitsuokella jalaludinii	38	0.03756797	*BC008	Species	Parabacteroides merdae	1059	1196678	*BC009	Species	Sphingobacterium shayense	69	0.07405023	*BC010	Species	Streptococcus parasanguinis	71	0.09091375	*BC011	Species	Pectinatus cerevisiiphilus	5	0.006755661	*BC012	Species	Bacteroides barnesiae	1	0.001147381
*BC002	Species	Bacteroides thetaiotaomicron	15	0.007292741	*BC004	Species	Bacteroides graminisolvens	31	0.02937637	*BC005	Species	Slackia isoflavoniconvertens	31	0.03315224	*BC006	Species	Candidatus Tammella caduceiae	5	0.004462493	*BC007	Species	Veillonella atypica	20	0.01977262	*BC008	Species	Erysipelothrix muris	179	0.2022713	*BC009	Species	Bacteroides coprocola	352	0.3777635	*BC010	Species	Vibrio litoralis	6	0.007682852	*BC011	Species	Sedimentibacter hydroxybenzoicus	25	0.03377831	*BC012	Species	Bacteroides thetaiotaomicron	2	0.002294762
*BC002	Species	Pediococcus argentinicus	17	0.008265106	*BC004	Species	Chroococcus minutus	3	0.002842874	*BC005	Species	Desulfovibrio fairfieldensis	15	0.01604141	*BC006	Species	Blautia obeum	74	0.06604489	*BC007	Species	Bacteroides coprophilus	529	0.5229856	*BC008	Species	Sporotomaculum syntrophicum	20	0.02260015	*BC009	Species	Peptoniphilus coxii	37	0.03970809	*BC010	Species	Enterobacter nickellidurans	51	0.06530424	*BC011	Species	Erysipelothrix muris	13	0.01756472	*BC012	Species	Enterobacter nickellidurans	7	0.008031668
*BC002	Species	Streptococcus bovis	11	0.00534801	*BC004	Species	Porphyromonas canis	5	0.004738124	*BC005	Species	Anaerofilum agile	4	0.004277709	*BC006	Species	Serratia entomophila	126	0.1124548	*BC007	Species	Parabacteroides distasonis	277	0.2738507	*BC008	Species	Snowella rosea	1	0.001130007	*BC009	Species	Mogibacterium neglectum	8	0.008585533	*BC010	Species	Veillonella magna	7	0.008963327	*BC011	Species	Chlorobaculum limnaeum	2	0.002702265	*BC012	Species	Pontibacillus halophilus	2	0.002294762
*BC002	Species	Porphyromonas canis	9	0.004375644	*BC004	Species	Thiomonas thermosulfata	2	0.00189525	*BC005	Species	Oscillospira guilliermondii	124	0.132609	*BC006	Species	Uliginosibacterium gangwonense	72	0.06425989	*BC007	Species	Faecalibacterium prausnitzii	1300	128522	*BC008	Species	Desulfovibrio psychrotolerans	19	0.02147014	*BC009	Species	Candidatus Blochmannia herculeanus	3	0.003219575	*BC010	Species	Dechloromonas hortensis	3	0.003841426	*BC011	Species	Mycoplasma edwardii	4	0.005404529	*BC012	Species	Lactobacillus equi	5	0.005736906
*BC002	Species	Clostridium taeniosporum	134	0.06514848	*BC004	Species	Clostridium caenicola	18	0.01705725	*BC005	Species	Sedimentibacter hydroxybenzoicus	108	0.1154981	*BC006	Species	Bacteroides acidifaciens	95	0.08478736	*BC007	Species	Bacteroides cellulosilyticus	141	0.1393969	*BC008	Species	Candidatus Endobugula sertula	48	0.05424035	*BC009	Species	Bacteroides cellulosilyticus	47	0.05044001	*BC010	Species	Parabacteroides merdae	2	0.002560951	*BC011	Species	Dialister invisus	27	0.03648057	*BC012	Species	Brevibacterium samyangense	5	0.005736906
*BC002	Species	Bifidobacterium animalis	38	0.01847494	*BC004	Species	Candidatus Contubernalis alkalaceticum	21	0.01990012	*BC005	Species	Sutterella sanguinus	94	0.1005262	*BC006	Species	Streptococcus bovis	30	0.02677496	*BC007	Species	Pedobacter kwangyangensis	274	0.2708848	*BC008	Species	Tetragenococcus doogicus	28	0.03164021	*BC009	Species	Negativicoccus succinicivorans	19	0.02039064	*BC010	Species	Lactobacillus japonicus	12	0.0153657	*BC011	Species	Vibrio pommerensis	1	0.001351132	*BC012	Species	Zhouia amylolytica	1	0.001147381
*BC002	Species	Bifidobacterium choerinum	5	0.002430914	*BC004	Species	Sporotomaculum syntrophicum	51	0.04832887	*BC005	Species	Luteolibacter algae	33	0.0352911	*BC006	Species	Streptococcus oligofermentans	2	0.001784997	*BC007	Species	Negativicoccus succinicivorans	49	0.04844291	*BC008	Species	Oxalobacter vibrioformis	223	0.2519916	*BC009	Species	Escherichia coli	108	0.1159047	*BC010	Species	Enterobacter hormaechei	33	0.04225568	*BC011	Species	Parabacteroides goldsteinii	7	0.009457925	*BC012	Species	Desulfovibrio tunisiensis	1	0.001147381
*BC002	Species	Bacteroides graminisolvens	40	0.01944731	*BC004	Species	Caldicellulosiruptor bescii	42	0.03980024	*BC005	Species	Sporotomaculum syntrophicum	12	0.01283313	*BC006	Species	Lactobacillus letivazi	62	0.05533491	*BC007	Species	Thioalkalimicrobium sibiricum	3	0.002965892	*BC008	Species	Blautia coccoides	596	0.6734844	*BC009	Species	Ruminococcus albus	184	0.1974673	*BC010	Species	Helicobacter suncus	10	0.01280475	*BC011	Species	Prevotella shahii	7	0.009457925	*BC012	Species	Sphingobacterium bambusae	3	0.003442143
*BC002	Species	Lachnospira pectinoschiza	83	0.04035316	*BC004	Species	Peptoniphilus methioninivorax	15	0.01421437	*BC005	Species	Clostridium taeniosporum	40	0.04277709	*BC006	Species	Megasphaera micronuciformis	7	0.00624749	*BC007	Species	Roseburia faecis	831	0.8215522	*BC008	Species	Butyricimonas synergistica	15	0.01695011	*BC009	Species	Bacteroides massiliensis	58	0.06224512	*BC010	Species	Pediococcus argentinicus	3	0.003841426	*BC011	Species	Megasphaera micronuciformis	6	0.008106793	*BC012	Species	Thiomonas thermosulfata	2	0.002294762
*BC002	Species	Carnobacterium inhibens	15	0.007292741	*BC004	Species	Johnsonella ignava	28	0.02653349	*BC005	Species	Blautia hansenii	255	0.2727039	*BC006	Species	Tetragenococcus doogicus	26	0.02320496	*BC007	Species	Peptoniphilus coxii	449	0.4438952	*BC008	Species	Dolichospermum macrosporum	208	0.2350415	*BC009	Species	Bifidobacterium scardovii	13	0.01395149	*BC010	Species	Lactobacillus vaginalis	10	0.01280475	*BC011	Species	Thioalkalimicrobium sibiricum	3	0.004053397	*BC012	Species	Granulicatella adiacens	1	0.001147381
*BC002	Species	Enterobacter amnigenus	24	0.01166838	*BC004	Species	Parabacteroides distasonis	54	0.05117174	*BC005	Species	Sphingobacterium shayense	59	0.0630962	*BC006	Species	Streptomyces danangensis	3	0.002677496	*BC007	Species	Bacteroides plebeius	178	0.1759763	*BC008	Species	Roseburia faecis	155	0.1751511	*BC009	Species	Pseudomonas fragi	1	0.001073192	*BC010	Species	Candidatus Blochmannia herculeanus	9	0.01152428	*BC011	Species	Caldithrix palaeochoryensis	4	0.005404529	*BC012	Species	Paenibacillus darangshiensis	1	0.001147381
*BC002	Species	Selenomonas infelix	55	0.02674005	*BC004	Species	Megasphaera hominis	32	0.03032399	*BC005	Species	Butyricimonas virosa	69	0.07379048	*BC006	Species	Natronincola peptidivorans	60	0.05354991	*BC007	Species	Bacteroides ovatus	130	0.128522	*BC008	Species	Bifidobacterium stercoris	1287	1454319	*BC009	Species	Desulfotomaculum indicum	98	0.1051728	*BC010	Species	Methylobacillus glycogenes	7	0.008963327	*BC011	Species	Gallionella ferruginea	6	0.008106793	*BC012	Species	Lactobacillus oris	12	0.01376857
*BC002	Species	Candidatus Phlomobacter fragariae	10	0.004861827	*BC004	Species	Actinomyces naturae	28	0.02653349	*BC005	Species	Peptoniphilus coxii	45	0.04812422	*BC006	Species	Bifidobacterium dentium	11	0.009817484	*BC007	Species	Alkaliphilus crotonatoxidans	325	0.321305	*BC008	Species	Oxalobacter formigenes	167	0.1887112	*BC009	Species	Anaerobranca zavarzinii	187	0.2006868	*BC010	Species	Selenomonas infelix	14	0.01792665	*BC011	Species	Bifidobacterium kashiwanohense	13	0.01756472	*BC012	Species	Erythrobacter aquimaris	2	0.002294762
*BC002	Species	Lentibacillus salinarum	15	0.007292741	*BC004	Species	Hydrocarboniphaga daqingensis	8	0.007580998	*BC005	Species	Rikenella microfusus	24	0.02566625	*BC006	Species	Phascolarctobacterium succinatutens	17	0.01517248	*BC007	Species	Blautia hansenii	705	0.6969846	*BC008	Species	Trichodesmium hildebrandtii	30	0.03390022	*BC009	Species	Odoribacter denticanis	67	0.07190384	*BC010	Species	Bacteroides finegoldii	1	0.001280475	*BC011	Species	Coprococcus catus	18	0.02432038	*BC012	Species	Bilophila wadsworthia	7	0.008031668
*BC002	Species	Propionispora hippei	75	0.0364637	*BC004	Species	Ectothiorhodospira imhoffii	1	0.0009476248	*BC005	Species	Porphyromonas canis	64	0.06844334	*BC006	Species	Bifidobacterium indicum	131	0.1169173	*BC007	Species	Tepidanaerobacter syntrophicus	12	0.01186357	*BC008	Species	Brevibacterium samyangense	30	0.03390022	*BC009	Species	Brevibacterium album	46	0.04936682	*BC010	Species	Granulicatella adiacens	8	0.0102438	*BC011	Species	Salinivibrio budaii	5	0.006755661	*BC012	Species	Streptococcus fryi	1	0.001147381
*BC002	Species	Lactobacillus taiwanensis	18	0.008751288	*BC004	Species	Alkaliphilus crotonatoxidans	71	0.06728136	*BC005	Species	Anaerotruncus colihominis	27	0.02887454	*BC006	Species	Veillonella montpellierensis	105	0.09371234	*BC007	Species	Collinsella aerofaciens	25	0.02471577	*BC008	Species	Bacteroides thetaiotaomicron	354	0.4000226	*BC009	Species	Bifidobacterium dentium	9	0.009658725	*BC010	Species	Erwinia papayae	5	0.006402377	*BC011	Species	Clostridium thermoalcaliphilum	8	0.01080906	*BC012	Species	Pelotomaculum isophthalicicum	1	0.001147381
*BC002	Species	Ammonifex thiophilus	7	0.003403279	*BC004	Species	Tetragenococcus doogicus	22	0.02084775	*BC005	Species	Blautia obeum	15	0.01604141	*BC006	Species	Lactobacillus siliginis	57	0.05087242	*BC007	Species	Serratia entomophila	78	0.0771132	*BC008	Species	Ruminococcus albus	1479	1671281	*BC009	Species	Schlegelella aquatica	17	0.01824426	*BC010	Species	Tolumonas auensis	13	0.01664618	*BC011	Species	Neorickettsia helminthoeca	3	0.004053397	*BC012	Species	Clostridium proteolyticus	1	0.001147381
*BC002	Species	Bacteroides sartorii	80	0.03889462	*BC004	Species	Clostridium fallax	48	0.04548599	*BC005	Species	Escherichia albertii	113	0.1208453	*BC006	Species	Clostridium thermoalcaliphilum	8	0.007139988	*BC007	Species	Bifidobacterium adolescentis	29	0.02867029	*BC008	Species	Sutterella stercoricanis	68	0.0768405	*BC009	Species	Bacteroides ovatus	231	0.2479073	*BC010	Species	Zobellia laminariae	1	0.001280475	*BC011	Species	Enterobacter soli	2	0.002702265	*BC012	Species	Lactobacillus japonicus	2	0.002294762
*BC002	Species	Brevibacterium samyangense	2	0.0009723654	*BC004	Species	Dokdonella fugitiva	2	0.00189525	*BC005	Species	Gemella cunicula	78	0.08341532	*BC006	Species	Pelotomaculum isophthalicicum	19	0.01695747	*BC007	Species	Blautia obeum	65	0.064261	*BC008	Species	Bacteroides massiliensis	136	0.153681	*BC009	Species	Prevotella paludivivens	21	0.02253702	*BC010	Species	Actinocorallia herbida	50	0.06402376	*BC011	Species	Streptococcus cristatus	4	0.005404529	*BC012	Species	Thermodesulfatator atlanticus	1	0.001147381
*BC002	Species	Agrococcus versicolor	1	0.0004861827	*BC004	Species	Sporosarcina pasteurii	2	0.00189525	*BC005	Species	Lentibacillus kapialis	1	0.001069427	*BC006	Species	Sharpea azabuensis	22	0.01963497	*BC007	Species	Adlercreutzia equolifaciens	19	0.01878398	*BC008	Species	Anaerofustis stercorihominis	3	0.003390022	*BC009	Species	Veillonella denticariosi	13	0.01395149	*BC010	Species	Telmatospirillum siberiense	2	0.002560951	*BC011	Species	Prevotella dentasini	2	0.002702265	*BC012	Species	Oxalobacter vibrioformis	1	0.001147381
*BC002	Species	Nocardia roseoalba	4	0.001944731	*BC004	Species	Caloramator mitchellensis	7	0.006633373	*BC005	Species	Pedobacter kwangyangensis	46	0.04919365	*BC006	Species	Clostridium alkalicellulosi	121	0.1079923	*BC007	Species	Anaerobranca zavarzinii	201	0.1987148	*BC008	Species	Akkermansia muciniphila	2080	2350415	*BC009	Species	Candidatus Endobugula sertula	36	0.0386349	*BC010	Species	Micromonospora narashino	8	0.0102438	*BC011	Species	Methylobacillus glycogenes	1	0.001351132	*BC012	Species	Segetibacter aerophilus	1	0.001147381
*BC002	Species	Brevibacterium album	8	0.003889462	*BC004	Species	Desulfonatronum thiosulfatophilum	56	0.05306699	*BC005	Species	Clostridium chartatabidum	20	0.02138854	*BC006	Species	Clostridium cadaveris	26	0.02320496	*BC007	Species	Parabacteroides johnsonii	200	0.1977261	*BC008	Species	Peptoniphilus olsenii	10	0.01130007	*BC009	Species	Bacteroides gallinarum	25	0.02682979	*BC010	Species	Streptomyces lazureus	5	0.006402377	*BC011	Species	Catonella morbi	5	0.006755661	*BC012	Species	Lysinibacillus parviboronicapiens	1	0.001147381
*BC002	Species	Caldilinea tarbellica	14	0.006806558	*BC004	Species	Sharpea azabuensis	124	0.1175055	*BC005	Species	Alkaliphilus peptidifermentans	50	0.05347136	*BC006	Species	Carboxydocella ferrireducens	18	0.01606497	*BC007	Species	Eggerthella sinensis	66	0.06524963	*BC008	Species	Blautia wexlerae	413	0.466693	*BC009	Species	Collinsella intestinalis	24	0.0257566	*BC010	Species	Halorhodospira halochloris	2	0.002560951	*BC011	Species	Trabulsiella odontotermitis	8	0.01080906	*BC012	Species	Desulfovibrio fairfieldensis	2	0.002294762
*BC002	Species	Lactobacillus apis	54	0.02625387	*BC004	Species	Streptococcus australis	63	0.05970036	*BC005	Species	Microcystis panniformis	1	0.001069427	*BC006	Species	Alkaliphilus crotonatoxidans	72	0.06425989	*BC007	Species	Bacteroides stercorirosoris	362	0.3578843	*BC008	Species	Eubacterium cylindroides	224	0.2531216	*BC009	Species	Lactobacillus siliginis	26	0.02790298	*BC010	Species	Clostridium perfringens	1	0.001280475	*BC011	Species	Gemella sanguinis	1	0.001351132	*BC012	Species	Clostridium caenicola	3	0.003442143
*BC002	Species	Virgibacillus salexigens	12	0.005834192	*BC004	Species	Thermovenabulum ferriorganovorum	13	0.01231912	*BC005	Species	Trichodesmium hildebrandtii	65	0.06951277	*BC006	Species	Thiothrix ramosa	6	0.005354991	*BC007	Species	Mitsuokella multacida	60	0.05931785	*BC008	Species	Ruminococcus torques	138	0.155941	*BC009	Species	Gemella cunicula	74	0.07941619	*BC010	Species	Clostridium cavendishii	2	0.002560951	*BC011	Species	Desulfomonile tiedjei	3	0.004053397	*BC012	Species	Paraprevotella clara	5	0.005736906
*BC002	Species	Vibrio neonatus	58	0.0281986	*BC004	Species	Pelobacter acetylenicus	21	0.01990012	*BC005	Species	Rhodobacter apigmentum	16	0.01711084	*BC006	Species	Helicobacter suncus	12	0.01070998	*BC007	Species	Bacteroides coprocola	576	0.5694513	*BC008	Species	Clostridium frigoris	22	0.02486016	*BC009	Species	Sporotomaculum syntrophicum	22	0.02361022	*BC010	Species	Bifidobacterium ruminantium	4	0.005121901	*BC011	Species	Bacillus alcaliinulinus	2	0.002702265	*BC012	Species	Lactobacillus johnsonii	9	0.01032643
*BC002	Species	Alkalibacterium subtropicum	2	0.0009723654	*BC004	Species	Alkalibacterium subtropicum	1	0.0009476248	*BC005	Species	Parapedobacter koreensis	119	0.1272618	*BC006	Species	Ehrlichia ovina	3	0.002677496	*BC007	Species	Bacteroides faecis	26	0.0257044	*BC008	Species	Bacteroides stercoris	174	0.1966213	*BC009	Species	Desulfovibrio psychrotolerans	25	0.02682979	*BC010	Species	Sedimentibacter hydroxybenzoicus	29	0.03713378	*BC011	Species	Bacillus isabeliae	1	0.001351132	*BC012	Species	Pediococcus stilesii	3	0.003442143
*BC002	Species	Sutterella stercoricanis	26	0.01264075	*BC004	Species	Amycolatopsis methanolica	7	0.006633373	*BC005	Species	Cohnella soli	4	0.004277709	*BC006	Species	Rickettsia helvetica	9	0.008032487	*BC007	Species	Bacteroides paurosaccharolyticus	36	0.03559071	*BC008	Species	Carboxydocella ferrireducens	13	0.0146901	*BC009	Species	Porphyromonas canis	97	0.1040996	*BC010	Species	Bacteroides rodentium	49	0.06274329	*BC011	Species	Flavobacterium cauense	2	0.002702265	*BC012	Species	Faecalibacterium prausnitzii	1	0.001147381
*BC002	Species	Bifidobacterium scardovii	25	0.01215457	*BC004	Species	Blautia producta	19	0.01800487	*BC005	Species	Lactobacillus letivazi	27	0.02887454	*BC006	Species	Eubacterium dolichum	34	0.03034495	*BC007	Species	Bifidobacterium choerinum	8	0.007909046	*BC008	Species	Bacteroides fragilis	298	0.3367422	*BC009	Species	Thiothrix ramosa	3	0.003219575	*BC010	Species	Lactobacillus letivazi	26	0.03329236	*BC011	Species	Anaerotruncus colihominis	5	0.006755661	*BC012	Species	Clostridium cavendishii	7	0.008031668
*BC002	Species	Clostridium caliptrosporum	1	0.0004861827	*BC004	Species	Bifidobacterium gallicum	17	0.01610962	*BC005	Species	Coprococcus catus	5	0.005347136	*BC006	Species	Bifidobacterium bombi	17	0.01517248	*BC007	Species	Ruminococcus torques	98	0.09688582	*BC008	Species	Pedobacter kwangyangensis	130	0.146901	*BC009	Species	Neisseria mucosa	1	0.001073192	*BC010	Species	Haemophilus parainfluenzae	26	0.03329236	*BC011	Species	Tetragenococcus doogicus	13	0.01756472	*BC012	Species	Kosmotoga arenicorallina	1	0.001147381
*BC002	Species	Lactobacillus gasseri	15	0.007292741	*BC004	Species	Anaerofilum agile	43	0.04074787	*BC005	Species	Escherichia coli	1	0.001069427	*BC006	Species	Sphingobacterium bambusae	34	0.03034495	*BC007	Species	Eubacterium biforme	110	0.1087494	*BC008	Species	Bacteroides dorei	548	0.619244	*BC009	Species	Alkaliphilus crotonatoxidans	117	0.1255634	*BC010	Species	Mannheimia caviae	10	0.01280475	*BC011	Species	Eubacterium biforme	34	0.0459385	*BC012	Species	Clostridium thermosuccinogenes	8	0.009179049
*BC002	Species	Chroococcus minutus	3	0.001458548	*BC004	Species	Granulicatella adiacens	1	0.0009476248	*BC005	Species	Bifidobacterium adolescentis	19	0.02031912	*BC006	Species	Symploca atlantica	2	0.001784997	*BC007	Species	Caloramator uzoniensis	34	0.03361345	*BC008	Species	Bifidobacterium longum	404	0.456523	*BC009	Species	Lautropia mirabilis	1	0.001073192	*BC010	Species	Natronincola peptidivorans	3	0.003841426	*BC011	Species	Deinococcus caeni	1	0.001351132	*BC012	Species	Slackia piriformis	1	0.001147381
*BC002	Species	Veillonella ratti	119	0.05785574	*BC004	Species	Bacteroides cellulosilyticus	24	0.02274299	*BC005	Species	Pontibacillus halophilus	2	0.002138854	*BC006	Species	Aeromicrobium ponti	2	0.001784997	*BC007	Species	Sarcina maxima	12	0.01186357	*BC008	Species	Bifidobacterium scardovii	259	0.2926719	*BC009	Species	Butyricimonas virosa	75	0.08048937	*BC010	Species	Enterobacter ludwigii	5	0.006402377	*BC011	Species	Denitrobacter permanens	2	0.002702265	*BC012	Species	Klebsiella granulomatis	2	0.002294762
*BC002	Species	Acidocella aluminiidurans	5	0.002430914	*BC004	Species	Pediococcus cellicola	1	0.0009476248	*BC005	Species	Caloramator uzoniensis	6	0.006416563	*BC006	Species	Telmatospirillum siberiense	1	0.0008924985	*BC007	Species	Coprococcus eutactus	348	0.3440435	*BC008	Species	Bacteroides oleiciplenus	1	0.001130007	*BC009	Species	Desulfurispora thermophila	2	0.002146383	*BC010	Species	Clostridium termitidis	7	0.008963327	*BC011	Species	Halanaerobacter chitinivorans	6	0.008106793	*BC012	Species	Mannheimia caviae	6	0.006884287
*BC002	Species	Dokdonella fugitiva	3	0.001458548	*BC004	Species	Thiorhodococcus pfennigii	2	0.00189525	*BC005	Species	Erysipelothrix muris	17	0.01818026	*BC006	Species	Sporotomaculum syntrophicum	15	0.01338748	*BC007	Species	Prevotella albensis	61	0.06030647	*BC008	Species	Streptococcus vestibularis	326	0.3683824	*BC009	Species	Clostridium taeniosporum	17	0.01824426	*BC010	Species	Peptococcus niger	6	0.007682852	*BC011	Species	Porphyromonas circumdentaria	1	0.001351132	*BC012	Species	Peptococcus niger	5	0.005736906
*BC002	Species	Actinokineospora inagensis	2	0.0009723654	*BC004	Species	Sutterella sanguinus	5	0.004738124	*BC005	Species	Erysipelothrix inopinata	13	0.01390255	*BC006	Species	Parabacteroides merdae	3	0.002677496	*BC007	Species	Ruminococcus gnavus	43	0.04251112	*BC008	Species	Streptococcus fryi	104	0.1175208	*BC009	Species	Thiomonas thermosulfata	25	0.02682979	*BC010	Species	Oscillospira guilliermondii	37	0.04737759	*BC011	Species	Caldicellulosiruptor bescii	8	0.01080906	*BC012	Species	Mycoplasma edwardii	2	0.002294762
*BC002	Species	Lactobacillus letivazi	15	0.007292741	*BC004	Species	Lentibacillus salinarum	8	0.007580998	*BC005	Species	Tetragenococcus doogicus	13	0.01390255	*BC006	Species	Desulfotomaculum thermoacetoxidans	13	0.01160248	*BC007	Species	Prevotella timonensis	25	0.02471577	*BC008	Species	Lactobacillus siliginis	26	0.02938019	*BC009	Species	Candidatus Tammella caduceiae	17	0.01824426	*BC010	Species	Caloramator uzoniensis	19	0.02432903	*BC011	Species	Streptococcus gordonii	25	0.03377831	*BC012	Species	Campylobacter canadensis	6	0.006884287
*BC002	Species	Bacteroides rodentium	52	0.0252815	*BC004	Species	Litoricola lipolytica	9	0.008528623	*BC005	Species	Streptococcus sobrinus	5	0.005347136	*BC006	Species	Pontibacillus halophilus	4	0.003569994	*BC007	Species	Novispirillum peregrinum	124	0.1225902	*BC008	Species	Collinsella aerofaciens	289	0.3265721	*BC009	Species	Rhodobacter apigmentum	57	0.06117193	*BC010	Species	Rickettsia helvetica	12	0.0153657	*BC011	Species	Streptococcus fryi	20	0.02702264	*BC012	Species	Bifidobacterium catenulatum	1	0.001147381
*BC002	Species	Erwinia psidii	1	0.0004861827	*BC004	Species	Nocardia roseoalba	15	0.01421437	*BC005	Species	Bacteroides paurosaccharolyticus	51	0.05454079	*BC006	Species	Campylobacter canadensis	11	0.009817484	*BC007	Species	Odoribacter denticanis	17	0.01680672	*BC008	Species	Sedimentibacter hydroxybenzoicus	32	0.03616023	*BC009	Species	Salinivibrio budaii	7	0.007512342	*BC010	Species	Lactobacillus gigeriorum	2	0.002560951	*BC011	Species	Vibrio neonatus	1	0.001351132	*BC012	Species	Rhodococcus percolatus	1	0.001147381
*BC002	Species	Rhodothermus clarus	19	0.009237471	*BC004	Species	Caldilinea tarbellica	35	0.03316687	*BC005	Species	Marinitoga okinawensis	1	0.001069427	*BC006	Species	Oscillospira guilliermondii	110	0.09817484	*BC007	Species	Eggerthella lenta	1	0.0009886307	*BC008	Species	Streptococcus parasanguinis	20	0.02260015	*BC009	Species	Bifidobacterium coryneforme	13	0.01395149	*BC010	Species	Enterobacter aceae	48	0.06146282	*BC011	Species	Pyramidobacter piscolens	39	0.05269416	*BC012	Species	Pectinatus cerevisiiphilus	17	0.01950548
*BC002	Species	Enterobacter hormaechei	4	0.001944731	*BC004	Species	Slackia faecicanis	28	0.02653349	*BC005	Species	Oxalobacter vibrioformis	26	0.02780511	*BC006	Species	Acidaminococcus intestini	6	0.005354991	*BC007	Species	Anaerofilum pentosovorans	53	0.05239743	*BC008	Species	Virgibacillus salexigens	2	0.002260015	*BC009	Species	Bacteroides salanitronis	22	0.02361022	*BC010	Species	Thiothrix ramosa	1	0.001280475	*BC011	Species	Emticicia oligotrophica	4	0.005404529	*BC012	Species	Yaniella flava	1	0.001147381
*BC002	Species	Campylobacter canadensis	13	0.006320375	*BC004	Species	Rhodobacter apigmentum	4	0.003790499	*BC005	Species	Veillonella denticariosi	13	0.01390255	*BC006	Species	Streptomyces lazureus	8	0.007139988	*BC007	Species	Bdellovibrio exovorus	19	0.01878398	*BC008	Species	Phascolarctobacterium succinatutens	643	0.7265947	*BC009	Species	Planifilum fimeticola	11	0.01180511	*BC010	Species	Lactobacillus thailandensis	1	0.001280475	*BC011	Species	Lactobacillus japonicus	2	0.002702265	*BC012	Species	Collinsella stercoris	1	0.001147381
*BC002	Species	Oscillospira guilliermondii	17	0.008265106	*BC004	Species	Streptococcus tigurinus	21	0.01990012	*BC005	Species	Salinivibrio budaii	14	0.01497198	*BC006	Species	Corynebacterium argentoratense	1	0.0008924985	*BC007	Species	Erysipelothrix inopinata	47	0.04646565	*BC008	Species	Enterobacter aceae	13	0.0146901	*BC009	Species	Actinokineospora inagensis	3	0.003219575	*BC010	Species	Fusobacterium naviforme	11	0.01408523	*BC011	Species	Clostridium cadaveris	19	0.02567151	*BC012	Species	Atopobium parvulum	2	0.002294762
*BC002	Species	Bacteroides oleiciplenus	12	0.005834192	*BC004	Species	Atopobium parvulum	11	0.01042387	*BC005	Species	Propionispora hippei	9	0.009624845	*BC006	Species	Aerococcus christensenii	1	0.0008924985	*BC007	Species	Catonella morbi	2	0.001977261	*BC008	Species	Caloramator mitchellensis	32	0.03616023	*BC009	Species	Aminiphilus circumscriptus	6	0.00643915	*BC010	Species	Sharpea azabuensis	8	0.0102438	*BC011	Species	Coraliomargarita akajimensis	1	0.001351132	*BC012	Species	Desulfurispirillum alkaliphilum	1	0.001147381
*BC002	Species	Geothrix fermentans	1	0.0004861827	*BC004	Species	Acholeplasma cavigenitalium	8	0.007580998	*BC005	Species	Eubacterium biforme	59	0.0630962	*BC006	Species	Chroococcus minutus	5	0.004462493	*BC007	Species	Candidatus Endobugula sertula	23	0.02273851	*BC008	Species	Clostridium proteolyticus	5	0.005650037	*BC009	Species	Parabacteroides johnsonii	11	0.01180511	*BC010	Species	Alkaliphilus metalliredigens	3	0.003841426	*BC011	Species	Streptococcus dentirousetti	1	0.001351132	*BC012	Species	Heliorestis baculata	1	0.001147381
*BC002	Species	Thermovenabulum ferriorganovorum	5	0.002430914	*BC004	Species	Turicibacter sanguinis	7	0.006633373	*BC005	Species	Cohnella laeviribosi	2	0.002138854	*BC006	Species	Blautia producta	15	0.01338748	*BC007	Species	Polaribacter butkevichii	49	0.04844291	*BC008	Species	Herbaspirillum chlorophenolicum	70	0.07910051	*BC009	Species	Mycoplasma edwardii	9	0.009658725	*BC010	Species	Megasphaera paucivorans	4	0.005121901	*BC011	Species	Bifidobacterium cuniculi	1	0.001351132	*BC012	Species	Enterobacter amnigenus	5	0.005736906
*BC002	Species	Weissella minor	2	0.0009723654	*BC004	Species	Clostridium paradoxum	10	0.009476248	*BC005	Species	Brevibacterium samyangense	28	0.02994396	*BC006	Species	Thiohalorhabdus denitrificans	1	0.0008924985	*BC007	Species	Rikenella microfusus	75	0.07414731	*BC008	Species	Planifilum fimeticola	17	0.01921012	*BC009	Species	Desulfosporosinus hippei	13	0.01395149	*BC010	Species	Kribbella ginsengisoli	12	0.0153657	*BC011	Species	Sulfobacillus yellowstonensis	3	0.004053397	*BC012	Species	Streptococcus milleri	2	0.002294762
*BC002	Species	Streptomyces lazureus	12	0.005834192	*BC004	Species	Thermobaculum terrenum	1	0.0009476248	*BC005	Species	Candidatus Tammella caduceiae	25	0.02673568	*BC006	Species	Bifidobacterium subtile	13	0.01160248	*BC007	Species	Candidatus Scalindua brodae	78	0.0771132	*BC008	Species	Paenibacillus gansuensis	1	0.001130007	*BC009	Species	Clostridium caenicola	25	0.02682979	*BC010	Species	Caldilinea tarbellica	48	0.06146282	*BC011	Species	Marinomonas protea	1	0.001351132	*BC012	Species	Adlercreutzia equolifaciens	1	0.001147381
*BC002	Species	Bifidobacterium indicum	13	0.006320375	*BC004	Species	Agromyces terreus	4	0.003790499	*BC005	Species	Francisella hispaniensis	1	0.001069427	*BC006	Species	Streptococcus parasanguinis	31	0.02766746	*BC007	Species	Megasphaera elsdenii	34	0.03361345	*BC008	Species	Anaerofilum pentosovorans	257	0.2904119	*BC009	Species	Actinomyces naturae	49	0.05258639	*BC010	Species	Salinicoccus iranensis	3	0.003841426	*BC011	Species	Bacillus shandongensis	1	0.001351132	*BC012	Species	Arcanobacterium bernardiae	1	0.001147381
*BC002	Species	Sulfobacillus yellowstonensis	65	0.03160188	*BC004	Species	Psychrobacter glacialis	1	0.0009476248	*BC005	Species	Bacteroides salanitronis	2	0.002138854	*BC006	Species	Prevotella timonensis	5	0.004462493	*BC007	Species	Bifidobacterium stercoris	29	0.02867029	*BC008	Species	Actinokineospora inagensis	2	0.002260015	*BC009	Species	Aeromicrobium ponti	1	0.001073192	*BC010	Species	Blautia hydrogenotrophica	12	0.0153657	*BC011	Species	Desulfonatronum thiosulfatophilum	2	0.002702265	*BC012	Species	Blautia glucerasea	7	0.008031668
*BC002	Species	Telmatospirillum siberiense	1	0.0004861827	*BC004	Species	Pelotomaculum isophthalicicum	11	0.01042387	*BC005	Species	Bacteroides cellulosilyticus	5	0.005347136	*BC006	Species	Veillonella ratti	3	0.002677496	*BC007	Species	Desulfurispora thermophila	33	0.03262481	*BC008	Species	Johnsonella ignava	37	0.04181027	*BC009	Species	Pectinatus cerevisiiphilus	47	0.05044001	*BC010	Species	Candidatus Blochmannia vafer	4	0.005121901	*BC011	Species	Sporotomaculum syntrophicum	14	0.01891585	*BC012	Species	Ammonifex thiophilus	1	0.001147381
*BC002	Species	Avibacterium avium	1	0.0004861827	*BC004	Species	Actinobaculum suis	1	0.0009476248	*BC005	Species	Halanaerobacter chitinivorans	5	0.005347136	*BC006	Species	Leuconostoc argentinum	8	0.007139988	*BC007	Species	Bacteroides salanitronis	69	0.06821552	*BC008	Species	Bacteroides ovatus	38	0.04294028	*BC009	Species	Lactobacillus apis	1	0.001073192	*BC010	Species	Clostridium caenicola	3	0.003841426	*BC011	Species	Nocardia roseoalba	3	0.004053397	*BC012	Species	Caloramator uzoniensis	5	0.005736906
*BC002	Species	Micromonospora rifamycinica	8	0.003889462	*BC004	Species	Streptacidiphilus griseus	8	0.007580998	*BC005	Species	Bacillus alcaliinulinus	4	0.004277709	*BC006	Species	Porphyromonas canis	18	0.01606497	*BC007	Species	Actinomadura maheshkhaliensis	1	0.0009886307	*BC008	Species	Geobacter pickeringii	5	0.005650037	*BC009	Species	Methyloversatilis universalis	1	0.001073192	*BC010	Species	Clostridium thermoalcaliphilum	3	0.003841426	*BC011	Species	Brevibacterium aurantiacum	4	0.005404529	*BC012	Species	Clostridium hveragerdense	1	0.001147381
*BC002	Species	Enterococcus gilvus	1	0.0004861827	*BC004	Species	Symploca atlantica	35	0.03316687	*BC005	Species	Leuconostoc argentinum	5	0.005347136	*BC006	Species	Moorella glycerini	29	0.02588246	*BC007	Species	Ruminococcus bromii	364	0.3598616	*BC008	Species	Negativicoccus succinicivorans	80	0.09040058	*BC009	Species	Kitasatospora melanogena	5	0.005365958	*BC010	Species	Streptococcus peroris	7	0.008963327	*BC011	Species	Cohnella soli	1	0.001351132	*BC012	Species	Planifilum fimeticola	4	0.004589525
*BC002	Species	Bacteroides denticanum	5	0.002430914	*BC004	Species	Bifidobacterium subtile	15	0.01421437	*BC005	Species	Tepidanaerobacter syntrophicus	1	0.001069427	*BC006	Species	Coprobacillus cateniformis	3	0.002677496	*BC007	Species	Clostridium autoethanogenum	37	0.03657934	*BC008	Species	Alkaliphilus peptidifermentans	33	0.03729024	*BC009	Species	Geobacter pickeringii	63	0.06761108	*BC010	Species	Thermodesulfovibrio thiophilus	10	0.01280475	*BC011	Species	Ammonifex thiophilus	1	0.001351132	*BC012	Species	Kushneria indalinina	1	0.001147381
*BC002	Species	Sutterella wadsworthensis	2	0.0009723654	*BC004	Species	Pectinatus cerevisiiphilus	12	0.0113715	*BC005	Species	Streptococcus bovis	2	0.002138854	*BC006	Species	Collinsella stercoris	1	0.0008924985	*BC007	Species	Peptococcus niger	29	0.02867029	*BC008	Species	Blautia hansenii	95	0.1073507	*BC009	Species	Dechloromonas hortensis	8	0.008585533	*BC010	Species	Sporolactobacillus putidus	1	0.001280475	*BC011	Species	Calothrix parietina	14	0.01891585	*BC012	Species	Planomicrobium chinense	1	0.001147381
*BC002	Species	Blautia wexlerae	34	0.01653021	*BC004	Species	Maricaulis indicus	25	0.02369062	*BC005	Species	Ehrlichia ovina	10	0.01069427	*BC006	Species	Streptococcus fryi	3	0.002677496	*BC007	Species	Rhodothermus clarus	12	0.01186357	*BC008	Species	Tindallia magadiensis	23	0.02599017	*BC009	Species	Luteolibacter algae	53	0.05687916	*BC010	Species	Arcobacter marinus	2	0.002560951	*BC011	Species	Bifidobacterium longum	8	0.01080906	*BC012	Species	Caldanaerobacter hydrothermalis	1	0.001147381
*BC002	Species	Vibrio litoralis	31	0.01507166	*BC004	Species	Desulfomonile tiedjei	3	0.002842874	*BC005	Species	Syntrophomonas sapovorans	9	0.009624845	*BC006	Species	Streptococcus australis	2	0.001784997	*BC007	Species	Gemella cunicula	97	0.09589718	*BC008	Species	Bacteroides sartorii	115	0.1299509	*BC009	Species	Anaerofilum pentosovorans	22	0.02361022	*BC010	Species	Desulfomonile tiedjei	7	0.008963327	*BC011	Species	Lactobacillus lindneri	1	0.001351132	*BC012	Species	Snowella rosea	1	0.001147381
*BC002	Species	Runella limosa	5	0.002430914	*BC004	Species	Veillonella denticariosi	14	0.01326675	*BC005	Species	Planifilum fimeticola	12	0.01283313	*BC006	Species	Caloramator uzoniensis	3	0.002677496	*BC007	Species	Clostridium cadaveris	41	0.04053386	*BC008	Species	Bifidobacterium indicum	60	0.06780044	*BC009	Species	Tetragenococcus doogicus	26	0.02790298	*BC010	Species	Thiorhodococcus mannitoliphagus	1	0.001280475	*BC011	Species	Dyadobacter alkalitolerans	1	0.001351132	*BC012	Species	Dechloromonas hortensis	6	0.006884287
*BC002	Species	Acidaminococcus intestini	9	0.004375644	*BC004	Species	Shewanella massilia	25	0.02369062	*BC005	Species	Candidatus Phytoplasma brasiliense	6	0.006416563	*BC006	Species	Johnsonella ignava	31	0.02766746	*BC007	Species	Kosmotoga arenicorallina	1	0.0009886307	*BC008	Species	Desulfovibrio fairfieldensis	33	0.03729024	*BC009	Species	Achromobacter arsenitoxydans	73	0.07834299	*BC010	Species	Sporotomaculum syntrophicum	8	0.0102438	*BC011	Species	Acetobacterium tundrae	1	0.001351132	*BC012	Species	Enterococcus lactis	1	0.001147381
*BC002	Species	Methylobacillus glycogenes	10	0.004861827	*BC004	Species	Veillonella montpellierensis	15	0.01421437	*BC005	Species	Halorhodospira halochloris	1	0.001069427	*BC006	Species	Streptococcus pseudopneumoniae	6	0.005354991	*BC007	Species	Johnsonella ignava	22	0.02174988	*BC008	Species	Kribbella ginsengisoli	38	0.04294028	*BC009	Species	Shewanella upenei	1	0.001073192	*BC010	Species	Dysgonomonas wimpennyi	5	0.006402377	*BC011	Species	Syntrophomonas sapovorans	1	0.001351132	*BC012	Species	Anaerofilum pentosovorans	1	0.001147381
*BC002	Species	Bifidobacterium bombi	21	0.01020984	*BC004	Species	Blautia glucerasea	8	0.007580998	*BC005	Species	Bifidobacterium coryneforme	4	0.004277709	*BC006	Species	Oscillatoria corallinae	5	0.004462493	*BC007	Species	Phascolarctobacterium succinatutens	70	0.06920415	*BC008	Species	Rikenella microfusus	86	0.09718063	*BC009	Species	Streptomyces lazureus	2	0.002146383	*BC010	Species	Halanaerobacter chitinivorans	9	0.01152428	*BC011	Species	Candidatus Contubernalis alkalaceticum	1	0.001351132	*BC012	Species	Thiomonas perometabolis	1	0.001147381
*BC002	Species	Amphritea atlantica	6	0.002917096	*BC004	Species	Limnobacter litoralis	10	0.009476248	*BC005	Species	Chroococcus minutus	5	0.005347136	*BC006	Species	Dysgonomonas wimpennyi	11	0.009817484	*BC007	Species	Bilophila wadsworthia	55	0.05437469	*BC008	Species	Faecalibacterium prausnitzii	39	0.04407028	*BC009	Species	Amycolatopsis methanolica	6	0.00643915	*BC010	Species	Streptococcus oligofermentans	2	0.002560951	*BC011	Species	Micromonospora rifamycinica	7	0.009457925	*BC012	Species	Caloramator mitchellensis	3	0.003442143
*BC002	Species	Arcobacter skirrowii	4	0.001944731	*BC004	Species	Anaerotruncus colihominis	49	0.04643361	*BC005	Species	Anaerofilum pentosovorans	34	0.03636052	*BC006	Species	Anaerotruncus colihominis	90	0.08032487	*BC007	Species	Clostridium taeniosporum	12	0.01186357	*BC008	Species	Streptomyces lazureus	9	0.01017007	*BC009	Species	Porphyromonas circumdentaria	6	0.00643915	*BC010	Species	Runella limosa	8	0.0102438	*BC011	Species	Flavobacterium antarcticum	6	0.008106793	*BC012	Species	Eggerthella lenta	9	0.01032643
*BC002	Species	Dysgonomonas wimpennyi	6	0.002917096	*BC004	Species	Leuconostoc argentinum	13	0.01231912	*BC005	Species	Pelobacter acetylenicus	10	0.01069427	*BC006	Species	Fusobacterium gonidiaformans	1	0.0008924985	*BC007	Species	Anaerotruncus colihominis	72	0.07118142	*BC008	Species	Natronincola peptidivorans	55	0.0621504	*BC009	Species	Bifidobacterium asteroides	14	0.01502468	*BC010	Species	Enterobacter soli	9	0.01152428	*BC011	Species	Bacteroides nordii	4	0.005404529	*BC012	Species	Runella limosa	9	0.01032643
*BC002	Species	Mesoplasma entomophilum	17	0.008265106	*BC004	Species	Geobacillus zalihae	1	0.0009476248	*BC005	Species	Oribacterium sinus	22	0.0235274	*BC006	Species	Sutterella sanguinus	6	0.005354991	*BC007	Species	Bifidobacterium longum	71	0.07019278	*BC008	Species	Anaerobranca zavarzinii	25	0.02825018	*BC009	Species	Enterococcus azikeevi	1	0.001073192	*BC010	Species	Granulicatella elegans	1	0.001280475	*BC011	Species	Tolumonas auensis	3	0.004053397	*BC012	Species	Acetobacterium tundrae	1	0.001147381
*BC002	Species	Streptococcus fryi	5	0.002430914	*BC004	Species	Negativicoccus succinicivorans	36	0.03411449	*BC005	Species	Erythrobacter aquimaris	1	0.001069427	*BC006	Species	Vagococcus teuberi	2	0.001784997	*BC007	Species	Oxalobacter vibrioformis	28	0.02768166	*BC008	Species	Peptococcus niger	60	0.06780044	*BC009	Species	Actinobaculum suis	2	0.002146383	*BC010	Species	Caldicellulosiruptor bescii	11	0.01408523	*BC011	Species	Micromonospora narashino	1	0.001351132	*BC012	Species	Lactobacillus gigeriorum	2	0.002294762
*BC002	Species	Sphingobacterium bambusae	3	0.001458548	*BC004	Species	Gemella haemolysans	2	0.00189525	*BC005	Species	Anaerovibrio lipolyticus	7	0.00748599	*BC006	Species	Veillonella atypica	22	0.01963497	*BC007	Species	Parabacteroides goldsteinii	37	0.03657934	*BC008	Species	Symbiobacterium toebii	39	0.04407028	*BC009	Species	Candidatus Phlomobacter fragariae	1	0.001073192	*BC010	Species	Parabacteroides johnsonii	5	0.006402377	*BC011	Species	Desulfurispirillum alkaliphilum	1	0.001351132	*BC012	Species	Parapedobacter koreensis	2	0.002294762
*BC002	Species	Bacteroides cellulosilyticus	3	0.001458548	*BC004	Species	Bifidobacterium cuniculi	6	0.005685749	*BC005	Species	Clostridium bovipellis	2	0.002138854	*BC006	Species	Enterobacter nickellidurans	9	0.008032487	*BC007	Species	Desulfotomaculum indicum	56	0.05536332	*BC008	Species	Ruminococcus callidus	129	0.145771	*BC009	Species	Eubacterium biforme	53	0.05687916	*BC010	Species	Bacteroides cellulosilyticus	1	0.001280475	*BC011	Species	Rhodobacter apigmentum	4	0.005404529	*BC012	Species	Bacteroides salanitronis	2	0.002294762
*BC002	Species	Viridibacillus neidei	2	0.0009723654	*BC004	Species	Micromonospora narashino	2	0.00189525	*BC005	Species	Tolumonas auensis	2	0.002138854	*BC006	Species	Collinsella intestinalis	110	0.09817484	*BC007	Species	Caldithrix palaeochoryensis	12	0.01186357	*BC008	Species	Streptococcus bovis	39	0.04407028	*BC009	Species	Veillonella parvula	6	0.00643915	*BC010	Species	Marinomonas basaltis	1	0.001280475	*BC011	Species	Rhodothermus clarus	4	0.005404529	*BC012	Species	Telmatospirillum siberiense	2	0.002294762
*BC002	Species	Veillonella criceti	13	0.006320375	*BC004	Species	Carboxydocella ferrireducens	24	0.02274299	*BC005	Species	Caldicellulosiruptor bescii	23	0.02459683	*BC006	Species	Lentibacillus salinarum	6	0.005354991	*BC007	Species	Leptothrix discophora	7	0.006920415	*BC008	Species	Prevotella amnii	23	0.02599017	*BC009	Species	Clostridium histolyticum	27	0.02897618	*BC010	Species	Trichodesmium hildebrandtii	23	0.02945093	*BC011	Species	Collinsella intestinalis	2	0.002702265	*BC012	Species	Salinicoccus iranensis	1	0.001147381
*BC002	Species	Salinimicrobium terrae	4	0.001944731	*BC004	Species	Marichromatium gracile	5	0.004738124	*BC005	Species	Streptococcus tigurinus	5	0.005347136	*BC006	Species	Trabulsiella odontotermitis	3	0.002677496	*BC007	Species	Alkaliphilus peptidifermentans	17	0.01680672	*BC008	Species	Cohnella hongkongensis	8	0.009040059	*BC009	Species	Streptococcus tigurinus	4	0.004292767	*BC010	Species	Lactobacillus equicursoris	1	0.001280475	*BC011	Species	Rothia mucilaginosa	1	0.001351132	*BC012	Species	Caldithrix palaeochoryensis	3	0.003442143
*BC002	Species	Trichodesmium hildebrandtii	10	0.004861827	*BC004	Species	Lactococcus lactis	9	0.008528623	*BC005	Species	Clostridium thermoalcaliphilum	7	0.00748599	*BC006	Species	Bacteroides gallinarum	1	0.0008924985	*BC007	Species	Trichodesmium hildebrandtii	54	0.05338606	*BC008	Species	Bifidobacterium choerinum	48	0.05424035	*BC009	Species	Neorickettsia helminthoeca	9	0.009658725	*BC010	Species	Actinomyces naturae	12	0.0153657	*BC011	Species	Streptomyces lazureus	2	0.002702265	*BC012	Species	Veillonella criceti	3	0.003442143
*BC002	Species	Anoxybacillus tengchongensis	2	0.0009723654	*BC004	Species	Fusobacterium naviforme	4	0.003790499	*BC005	Species	Clostridium saccharobutylicum	6	0.006416563	*BC006	Species	Pectinatus cerevisiiphilus	14	0.01249498	*BC007	Species	Helicobacter suncus	4	0.003954523	*BC008	Species	Flavobacterium antarcticum	3	0.003390022	*BC009	Species	Bdellovibrio exovorus	21	0.02253702	*BC010	Species	Proteus penneri	1	0.001280475	*BC011	Species	Clostridium magnum	3	0.004053397	*BC012	Species	Coprobacillus cateniformis	3	0.003442143
*BC002	Species	Pedobacter daejeonensis	1	0.0004861827	*BC004	Species	Clostridium malenominatum	10	0.009476248	*BC005	Species	Leucothrix mucor	1	0.001069427	*BC006	Species	Edaphobacter modestus	1	0.0008924985	*BC007	Species	Candidatus Contubernalis alkalaceticum	8	0.007909046	*BC008	Species	Bacteroides graminisolvens	58	0.06554043	*BC009	Species	Leptothrix discophora	12	0.0128783	*BC010	Species	Alkalibacterium subtropicum	2	0.002560951	*BC011	Species	Morganella psychrotolerans	1	0.001351132	*BC012	Species	Tolumonas auensis	3	0.003442143
*BC002	Species	Brenneria salicis	2	0.0009723654	*BC004	Species	Bacteroides stercoris	2	0.00189525	*BC005	Species	Trabulsiella odontotermitis	2	0.002138854	*BC006	Species	Sedimentibacter hydroxybenzoicus	53	0.04730242	*BC007	Species	Natronincola peptidivorans	28	0.02768166	*BC008	Species	Sphingobacterium shayense	94	0.1062207	*BC009	Species	Actinocorallia herbida	29	0.03112256	*BC010	Species	Peptoniphilus methioninivorax	13	0.01664618	*BC011	Species	Campylobacter insulaenigrae	1	0.001351132	*BC012	Species	Flavobacterium cauense	1	0.001147381
*BC002	Species	Clostridium histolyticum	16	0.007778923	*BC004	Species	Desulfuromusa succinoxidans	5	0.004738124	*BC005	Species	Muricauda lutimaris	10	0.01069427	*BC006	Species	Desulfovibrio fairfieldensis	17	0.01517248	*BC007	Species	Desulfovibrio fairfieldensis	22	0.02174988	*BC008	Species	Collinsella intestinalis	66	0.07458048	*BC009	Species	Tepidanaerobacter syntrophicus	7	0.007512342	*BC010	Species	Gillisia limnaea	5	0.006402377	*BC011	Species	Desulfovibrio brasiliensis	1	0.001351132	*BC012	Species	Euzebya tangerina	1	0.001147381
*BC002	Species	Desulfovibrio fairfieldensis	9	0.004375644	*BC004	Species	Oribacterium sinus	11	0.01042387	*BC005	Species	Aggregatibacter aphrophilus	41	0.04384651	*BC006	Species	Thermodesulfovibrio thiophilus	25	0.02231246	*BC007	Species	Megasphaera paucivorans	11	0.01087494	*BC008	Species	Pseudobutyrivibrio xylanivorans	24	0.02712018	*BC009	Species	Geobacillus zalihae	1	0.001073192	*BC010	Species	Lactobacillus rhamnosus	1	0.001280475	*BC011	Species	Megasphaera paucivorans	3	0.004053397	*BC012	Species	Lentibacillus salinarum	1	0.001147381
*BC002	Species	Parapedobacter koreensis	13	0.006320375	*BC004	Species	Candidatus Blochmannia herculeanus	3	0.002842874	*BC005	Species	Johnsonella ignava	34	0.03636052	*BC006	Species	Rhodobacter apigmentum	3	0.002677496	*BC007	Species	Actinocorallia herbida	25	0.02471577	*BC008	Species	Bacteroides cellulosilyticus	150	0.1695011	*BC009	Species	Bifidobacterium bifidum	6	0.00643915	*BC010	Species	Amycolatopsis methanolica	2	0.002560951	*BC011	Species	Bacteroides gallinarum	2	0.002702265	*BC012	Species	Schlegelella aquatica	1	0.001147381
*BC002	Species	Clostridium magnum	1	0.0004861827	*BC004	Species	Aminiphilus circumscriptus	3	0.002842874	*BC005	Species	Salinicoccus iranensis	1	0.001069427	*BC006	Species	Bifidobacterium asteroides	23	0.02052747	*BC007	Species	Geobacillus zalihae	3	0.002965892	*BC008	Species	Caldicellulosiruptor bescii	46	0.05198034	*BC009	Species	Blautia obeum	12	0.0128783	*BC010	Species	Streptacidiphilus griseus	2	0.002560951	*BC011	Species	Cycloclasticus oligotrophus	1	0.001351132	*BC012	Species	Peptoniphilus coxii	1	0.001147381
*BC002	Species	Caldithrix palaeochoryensis	3	0.001458548	*BC004	Species	Candidatus Tammella caduceiae	6	0.005685749	*BC005	Species	Negativicoccus succinicivorans	1	0.001069427	*BC006	Species	Methylonatrum kenyense	6	0.005354991	*BC007	Species	Thermobaculum terrenum	27	0.02669303	*BC008	Species	Trabulsiella odontotermitis	2	0.002260015	*BC009	Species	Pseudomonas lundensis	9	0.009658725	*BC010	Species	Heliorestis baculata	2	0.002560951	*BC011	Species	Dokdonella fugitiva	1	0.001351132	*BC012	Species	Veillonella ratti	1	0.001147381
*BC002	Species	Erwinia papayae	12	0.005834192	*BC004	Species	Syntrophomonas sapovorans	15	0.01421437	*BC005	Species	Desulfurispirillum alkaliphilum	2	0.002138854	*BC006	Species	Anaerobranca zavarzinii	13	0.01160248	*BC007	Species	Clostridium frigoris	52	0.0514088	*BC008	Species	Clostridium histolyticum	38	0.04294028	*BC009	Species	Anaerotruncus colihominis	41	0.04400086	*BC010	Species	Trabulsiella odontotermitis	8	0.0102438	*BC011	Species	Methylophaga thiooxydans	1	0.001351132	*BC012	Species	Limnobacter litoralis	2	0.002294762
*BC002	Species	Klebsiella granulomatis	14	0.006806558	*BC004	Species	Bacillus alcaliinulinus	3	0.002842874	*BC005	Species	Peptoniphilus methioninivorax	24	0.02566625	*BC006	Species	Candidatus Contubernalis alkalaceticum	15	0.01338748	*BC007	Species	Porphyromonas canis	52	0.0514088	*BC008	Species	Moorella glycerini	29	0.03277021	*BC009	Species	Clostridium cadaveris	23	0.02468341	*BC010	Species	Methylonatrum kenyense	3	0.003841426	*BC011	Species	Clostridium hveragerdense	2	0.002702265	*BC012	Species	Calothrix parietina	2	0.002294762
*BC002	Species	Geobacillus thermoglucosidans	8	0.003889462	*BC004	Species	Dechloromonas hortensis	1	0.0009476248	*BC005	Species	Selenomonas infelix	31	0.03315224	*BC006	Species	Oribacterium sinus	12	0.01070998	*BC007	Species	Schlegelella aquatica	10	0.009886308	*BC008	Species	Streptococcus milleri	6	0.006780044	*BC009	Species	Slackia piriformis	21	0.02253702	*BC010	Species	Candidatus Tammella caduceiae	8	0.0102438	*BC011	Species	Flavobacterium algicola	1	0.001351132	*BC012	Species	Ehrlichia ovina	2	0.002294762
*BC002	Species	Sebaldella termitidis	1	0.0004861827	*BC004	Species	Eubacterium callanderi	1	0.0009476248	*BC005	Species	Bifidobacterium scardovii	2	0.002138854	*BC006	Species	Clostridium magnum	5	0.004462493	*BC007	Species	Sutterella stercoricanis	1	0.0009886307	*BC008	Species	Bilophila wadsworthia	76	0.08588056	*BC009	Species	Ruminococcus gnavus	29	0.03112256	*BC010	Species	Amaricoccus macauensis	1	0.001280475	*BC011	Species	Bacteroides eggerthii	2	0.002702265	*BC012	Species	Lactobacillus coleohominis	2	0.002294762
*BC002	Species	Johnsonella ignava	9	0.004375644	*BC004	Species	Odoribacter denticanis	5	0.004738124	*BC005	Species	Euzebya tangerina	8	0.008555418	*BC006	Species	Parapedobacter koreensis	13	0.01160248	*BC007	Species	Coprococcus catus	15	0.01482946	*BC008	Species	Tepidanaerobacter syntrophicus	11	0.01243008	*BC009	Species	Veillonella atypica	24	0.0257566	*BC010	Species	Pectinatus cerevisiiphilus	7	0.008963327	*BC011	Species	Bifidobacterium asteroides	2	0.002702265	*BC012	Species	Ectothiorhodospira imhoffii	1	0.001147381
*BC002	Species	Clostridium cadaveris	18	0.008751288	*BC004	Species	Zobellia laminariae	6	0.005685749	*BC005	Species	Heliorestis baculata	1	0.001069427	*BC006	Species	Sulfobacillus yellowstonensis	10	0.008924985	*BC007	Species	Streptococcus vestibularis	12	0.01186357	*BC008	Species	Sarcina maxima	6	0.006780044	*BC009	Species	Olivibacter soli	2	0.002146383	*BC010	Species	Morganella morganii	1	0.001280475	*BC011	Species	Streptococcus infantis	1	0.001351132	*BC012	Species	Lactobacillus intermedius	2	0.002294762
*BC002	Species	Leucothrix mucor	4	0.001944731	*BC004	Species	Streptococcus parasanguinis	8	0.007580998	*BC005	Species	Clostridium proteolyticus	3	0.003208282	*BC006	Species	Peptococcus niger	16	0.01427998	*BC007	Species	Veillonella montpellierensis	23	0.02273851	*BC008	Species	Clostridium termitidis	2	0.002260015	*BC009	Species	Methylobacillus glycogenes	2	0.002146383	*BC010	Species	Fructobacillus pseudoficulneus	9	0.01152428	*BC011	Species	Brenneria salicis	1	0.001351132	*BC012	Species	Muricauda lutimaris	1	0.001147381
*BC002	Species	Hyphomicrobium aestuarii	6	0.002917096	*BC004	Species	Propionispora hippei	7	0.006633373	*BC005	Species	Veillonella montpellierensis	12	0.01283313	*BC006	Species	Bacteroides finegoldii	1	0.0008924985	*BC007	Species	Desulfovibrio simplex	11	0.01087494	*BC008	Species	Bacteroides denticanum	46	0.05198034	*BC009	Species	Thermovenabulum ferriorganovorum	6	0.00643915	*BC010	Species	Salinivibrio budaii	5	0.006402377	*BC011	Species	Paraprevotella clara	1	0.001351132	*BC012	Species	Desulfacinum subterraneum	2	0.002294762
*BC002	Species	Vibrio caribbenthicus	1	0.0004861827	*BC004	Species	Thiothrix ramosa	7	0.006633373	*BC005	Species	Lactobacillus siliginis	14	0.01497198	*BC006	Species	Planococcus columbae	6	0.005354991	*BC007	Species	Pectinatus cerevisiiphilus	40	0.03954523	*BC008	Species	Desulfonauticus autotrophicus	103	0.1163908	*BC009	Species	Runella limosa	9	0.009658725	*BC010	Species	Phascolarctobacterium faecium	1	0.001280475	*BC011	Species	Eggerthella lenta	6	0.008106793	*BC012	Species	Actinomyces naturae	1	0.001147381
*BC002	Species	Candidatus Blochmannia castaneus	2	0.0009723654	*BC004	Species	Actinopolyspora salina	6	0.005685749	*BC005	Species	Candidatus Endobugula sertula	11	0.0117637	*BC006	Species	Bifidobacterium merycicum	2	0.001784997	*BC007	Species	Butyrivibrio proteoclasticus	65	0.064261	*BC008	Species	Streptococcus peroris	3	0.003390022	*BC009	Species	Phascolarctobacterium succinatutens	15	0.01609788	*BC010	Species	Nocardia roseoalba	5	0.006402377	*BC011	Species	Atopobium parvulum	5	0.006755661	*BC012	Species	Microcystis panniformis	1	0.001147381
*BC002	Species	Lactobacillus equi	2	0.0009723654	*BC004	Species	Phascolarctobacterium succinatutens	10	0.009476248	*BC005	Species	Symbiobacterium toebii	4	0.004277709	*BC006	Species	Dietzia alimentaria	1	0.0008924985	*BC007	Species	Eubacterium cylindroides	3	0.002965892	*BC008	Species	Mitsuokella jalaludinii	11	0.01243008	*BC009	Species	Desulfuromusa succinoxidans	6	0.00643915	*BC010	Species	Clostridium taeniosporum	5	0.006402377	*BC011	Species	Bifidobacterium bifidum	1	0.001351132	*BC012	Species	Clostridium aestuarii	4	0.004589525
*BC002	Species	Butyricimonas virosa	6	0.002917096	*BC004	Species	Peptococcus niger	10	0.009476248	*BC005	Species	Segetibacter aerophilus	1	0.001069427	*BC006	Species	Actinomyces lingnae	3	0.002677496	*BC007	Species	Clostridium caenicola	42	0.04152249	*BC008	Species	Gallionella ferruginea	2	0.002260015	*BC009	Species	Leptospira licerasiae	5	0.005365958	*BC010	Species	Bacteroides vulgatus	30	0.03841426	*BC011	Species	Rikenella microfusus	9	0.01216019	*BC012	Species	Odoribacter denticanis	1	0.001147381
*BC002	Species	Thermobaculum terrenum	1	0.0004861827	*BC004	Species	Sphingobacterium shayense	12	0.0113715	*BC005	Species	Geobacter pickeringii	8	0.008555418	*BC006	Species	Clostridium termitidis	9	0.008032487	*BC007	Species	Sphingobacterium shayense	51	0.05042017	*BC008	Species	Slackia piriformis	96	0.1084807	*BC009	Species	Emticicia oligotrophica	3	0.003219575	*BC010	Species	Coprococcus eutactus	1	0.001280475	*BC011	Species	Bacteroides coprocola	2	0.002702265	*BC012	Species	Porphyromonas circumdentaria	1	0.001147381
*BC002	Species	Trabulsiella odontotermitis	19	0.009237471	*BC004	Species	Geobacter pickeringii	1	0.0009476248	*BC005	Species	Anoxybacillus ayderensis	1	0.001069427	*BC006	Species	Streptococcus oralis	5	0.004462493	*BC007	Species	Veillonella parvula	14	0.01384083	*BC008	Species	Telmatospirillum siberiense	16	0.01808012	*BC009	Species	Sphingobium abikonense	2	0.002146383	*BC010	Species	Streptococcus intermedius	1	0.001280475	*BC011	Species	Desulfurispora thermophila	1	0.001351132	*BC012	Species	Cycloclasticus oligotrophus	2	0.002294762
*BC002	Species	Parabacteroides merdae	6	0.002917096	*BC004	Species	Lactobacillus taiwanensis	1	0.0009476248	*BC005	Species	Microvirus Enterobacteria phage PhiX174	4	0.004277709	*BC006	Species	Brochothrix thermosphacta	1	0.0008924985	*BC007	Species	Lactobacillus japonicus	2	0.001977261	*BC008	Species	Salinimicrobium terrae	7	0.007910051	*BC009	Species	Ehrlichia ovina	12	0.0128783	*BC010	Species	Streptococcus anginosus	5	0.006402377	*BC011	Species	Actinomyces naturae	2	0.002702265	*BC012	Species	Gemella sanguinis	1	0.001147381
*BC002	Species	Micromonospora narashino	8	0.003889462	*BC004	Species	Methylophaga thiooxydans	1	0.0009476248	*BC005	Species	Ruminococcus callidus	20	0.02138854	*BC006	Species	Clostridium proteolyticus	7	0.00624749	*BC007	Species	Campylobacter canadensis	7	0.006920415	*BC008	Species	Thiobacillus sajanensis	1	0.001130007	*BC009	Species	Desulfosporosinus lacus	8	0.008585533	*BC010	Species	Bifidobacterium animalis	2	0.002560951	*BC011	Species	Hydrocarboniphaga daqingensis	1	0.001351132	*BC012	Species	Marinobacter arcticus	1	0.001147381
*BC002	Species	Turicibacter sanguinis	1	0.0004861827	*BC004	Species	Clostridium aestuarii	2	0.00189525	*BC005	Species	Chryseobacterium taichungense	1	0.001069427	*BC006	Species	Candidatus Blochmannia herculeanus	3	0.002677496	*BC007	Species	Luteibacter anthropi	23	0.02273851	*BC008	Species	Bifidobacterium bombi	15	0.01695011	*BC009	Species	Prevotella aurantiaca	1	0.001073192	*BC010	Species	Moorella glycerini	4	0.005121901	*BC011	Species	Hyphomicrobium aestuarii	1	0.001351132	*BC012	Species	Alkaliphilus peptidifermentans	1	0.001147381
*BC002	Species	Bacteroides gallinarum	1	0.0004861827	*BC004	Species	Bacteroides salanitronis	1	0.0009476248	*BC005	Species	Runella limosa	6	0.006416563	*BC006	Species	Thiobacillus thiophilus	4	0.003569994	*BC007	Species	Pelotomaculum isophthalicicum	4	0.003954523	*BC008	Species	Rhodobacter apigmentum	31	0.03503023	*BC009	Species	Clostridium caliptrosporum	9	0.009658725	*BC010	Species	Desulfacinum subterraneum	1	0.001280475	*BC011	Species	Clostridium cavendishii	3	0.004053397	*BC012	Species	Pseudomonas clemancea	2	0.002294762
*BC002	Species	Clostridium cavendishii	12	0.005834192	*BC004	Species	Avibacterium avium	1	0.0009476248	*BC005	Species	Clostridium longisporum	4	0.004277709	*BC006	Species	Ferrimicrobium acidiphilum	1	0.0008924985	*BC007	Species	Sutterella sanguinus	106	0.1047949	*BC008	Species	Lactobacillus senmaizukei	2	0.002260015	*BC009	Species	Virgibacillus salexigens	4	0.004292767	*BC010	Species	Euzebya tangerina	1	0.001280475	*BC011	Species	Moritella japonica	1	0.001351132	*BC012	Species	Alloscardovia omnicolens	1	0.001147381
*BC002	Species	Bacillus alcaliinulinus	4	0.001944731	*BC004	Species	Micromonospora rifamycinica	15	0.01421437	*BC005	Species	Oleomonas sagaranensis	1	0.001069427	*BC006	Species	Kitasatospora melanogena	2	0.001784997	*BC007	Species	Acidaminococcus intestini	23	0.02273851	*BC008	Species	Thermovenabulum ferriorganovorum	31	0.03503023	*BC009	Species	Leptolyngbya laminosa	2	0.002146383	*BC010	Species	Erythrobacter aquimaris	2	0.002560951	*BC011	Species	Dickeya dianthicola	3	0.004053397	*BC012	Species	Chromobacterium subtsugae	1	0.001147381
*BC002	Species	Brochothrix thermosphacta	7	0.003403279	*BC004	Species	Salinimicrobium terrae	8	0.007580998	*BC005	Species	Halanaerobium fermentans	1	0.001069427	*BC006	Species	Paenibacillus donghaensis	2	0.001784997	*BC007	Species	Flavobacterium cauense	1	0.0009886307	*BC008	Species	Candidatus Contubernalis alkalaceticum	16	0.01808012	*BC009	Species	Muricauda lutimaris	10	0.01073192	*BC010	Species	Chromobacterium subtsugae	11	0.01408523	*BC011	Species	Eggerthella sinensis	1	0.001351132	*BC012	Species	Candidatus Tammella caduceiae	1	0.001147381
*BC002	Species	Candidatus Tammella caduceiae	3	0.001458548	*BC004	Species	Anaerofilum pentosovorans	9	0.008528623	*BC005	Species	Herbaspirillum chlorophenolicum	9	0.009624845	*BC006	Species	Dechloromonas hortensis	4	0.003569994	*BC007	Species	Desulfovibrio psychrotolerans	20	0.01977262	*BC008	Species	Parabacteroides johnsonii	32	0.03616023	*BC009	Species	Carboxydocella ferrireducens	12	0.0128783	*BC010	Species	Adlercreutzia equolifaciens	10	0.01280475	*BC011	Species	Kribbella ginsengisoli	3	0.004053397	*BC012	Species	Bifidobacterium indicum	2	0.002294762
*BC002	Species	Desulfonauticus autotrophicus	5	0.002430914	*BC004	Species	Sphaerisporangium cinnabarinum	2	0.00189525	*BC005	Species	Amycolatopsis methanolica	3	0.003208282	*BC006	Species	Syntrophomonas sapovorans	9	0.008032487	*BC007	Species	Shewanella massilia	3	0.002965892	*BC008	Species	Halanaerobium fermentans	10	0.01130007	*BC009	Species	Clostridium straminisolvens	4	0.004292767	*BC010	Species	Actinomyces meyeri	1	0.001280475	*BC011	Species	Leptospira licerasiae	1	0.001351132	*BC012	Species	Megasphaera paucivorans	3	0.003442143
*BC002	Species	Sphingobacterium shayense	7	0.003403279	*BC004	Species	Oscillospira guilliermondii	33	0.03127162	*BC005	Species	Bifidobacterium subtile	1	0.001069427	*BC006	Species	Nocardia roseoalba	6	0.005354991	*BC007	Species	Zobellia laminariae	7	0.006920415	*BC008	Species	Bifidobacterium catenulatum	120	0.1356009	*BC009	Species	Peptococcus niger	18	0.01931745	*BC010	Species	Campylobacter canadensis	3	0.003841426	*BC011	Species	Methylonatrum kenyense	3	0.004053397	*BC012	Species	Acholeplasma cavigenitalium	1	0.001147381
*BC002	Species	Bacteroides uniformis	1	0.0004861827	*BC004	Species	Methylonatrum kenyense	8	0.007580998	*BC005	Species	Desulfovibrio tunisiensis	1	0.001069427	*BC006	Species	Halanaerobacter chitinivorans	23	0.02052747	*BC007	Species	Megasphaera hominis	72	0.07118142	*BC008	Species	Clostridium cadaveris	79	0.08927058	*BC009	Species	Bacillus alcaliinulinus	3	0.003219575	*BC010	Species	Streptococcus lactarius	3	0.003841426	*BC011	Species	Caloramator uzoniensis	8	0.01080906	*BC012	Species	Cohnella damuensis	1	0.001147381
*BC002	Species	Enterobacter aerogenes	15	0.007292741	*BC004	Species	Kribbella ginsengisoli	3	0.002842874	*BC005	Species	Bifidobacterium stercoris	18	0.01924969	*BC006	Species	Salinicoccus luteus	1	0.0008924985	*BC007	Species	Oxalobacter formigenes	14	0.01384083	*BC008	Species	Thermodesulfatator atlanticus	2	0.002260015	*BC009	Species	Bacillus horneckiae	2	0.002146383	*BC010	Species	Xanthomonas hyacinthi	1	0.001280475	*BC011	Species	Thiohalorhabdus denitrificans	1	0.001351132	*BC012	Species	Trabulsiella odontotermitis	1	0.001147381
*BC002	Species	Actinomyces naturae	3	0.001458548	*BC004	Species	Thermoanaerobacter sulfurigignens	5	0.004738124	*BC005	Species	Sphingobium abikonense	4	0.004277709	*BC006	Species	Paraprevotella clara	14	0.01249498	*BC007	Species	Emticicia oligotrophica	18	0.01779535	*BC008	Species	Veillonella montpellierensis	36	0.04068026	*BC009	Species	Flavobacterium algicola	4	0.004292767	*BC010	Species	Calothrix parietina	1	0.001280475	*BC011	Species	Desulfovibrio psychrotolerans	2	0.002702265	*BC012	Species	Bacteroides cellulosilyticus	5	0.005736906
*BC002	Species	Dickeya dianthicola	2	0.0009723654	*BC004	Species	Eggerthella sinensis	14	0.01326675	*BC005	Species	Shewanella massilia	4	0.004277709	*BC006	Species	Pasteurella canis	2	0.001784997	*BC007	Species	Oribacterium sinus	43	0.04251112	*BC008	Species	Thiothrix ramosa	2	0.002260015	*BC009	Species	Johnsonella ignava	18	0.01931745	*BC010	Species	Desulfovibrio tunisiensis	1	0.001280475	*BC011	Species	Geobacillus thermoglucosidans	1	0.001351132	*BC012	Species	Catonella morbi	1	0.001147381
*BC002	Species	Bacteroides coprocola	5	0.002430914	*BC004	Species	Actinomyces turicensis	2	0.00189525	*BC005	Species	Kitasatospora melanogena	3	0.003208282	*BC006	Species	Desulfobacter latus	4	0.003569994	*BC007	Species	Salinivibrio budaii	10	0.009886308	*BC008	Species	Bifidobacterium asteroides	40	0.04520029	*BC009	Species	Desulfotomaculum thermoacetoxidans	3	0.003219575	*BC010	Species	Thiocapsa pendens	1	0.001280475	*BC011	Species	Brochothrix thermosphacta	2	0.002702265	*BC012	Species	Aquitalea denitrificans	2	0.002294762
*BC002	Species	Clostridium hveragerdense	7	0.003403279	*BC004	Species	Desulfovibrio piger	2	0.00189525	*BC005	Species	Flammeovirga pacifica	1	0.001069427	*BC006	Species	Trichodesmium hildebrandtii	27	0.02409746	*BC007	Species	Thiocapsa pendens	1	0.0009886307	*BC008	Species	Lactobacillus letivazi	20	0.02260015	*BC009	Species	Micromonospora rifamycinica	8	0.008585533	*BC010	Species	Streptococcus gordonii	17	0.02176808	*BC011	Species	Candidatus Phytoplasma brasiliense	2	0.002702265	*BC012	Species	Leptospira licerasiae	1	0.001147381
*BC002	Species	Oscillatoria corallinae	1	0.0004861827	*BC004	Species	Aeromicrobium ponti	5	0.004738124	*BC005	Species	Rickettsia helvetica	7	0.00748599	*BC006	Species	Desulfonauticus autotrophicus	15	0.01338748	*BC007	Species	Bifidobacterium bifidum	40	0.03954523	*BC008	Species	Streptococcus thermophilus	36	0.04068026	*BC009	Species	Microcoleus antarcticus	1	0.001073192	*BC010	Species	Candidatus Amoebophilus asiaticus	3	0.003841426	*BC011	Species	Clostridium longisporum	1	0.001351132	*BC012	Species	Paenibacillus contaminans	1	0.001147381
*BC002	Species	Helicobacter suncus	3	0.001458548	*BC004	Species	Bacteroides denticanum	12	0.0113715	*BC005	Species	Bacteroides fluxus	1	0.001069427	*BC006	Species	Calothrix parietina	21	0.01874247	*BC007	Species	Prevotella paludivivens	8	0.007909046	*BC008	Species	Bifidobacterium subtile	4	0.004520029	*BC009	Species	Clostridium termitidis	1	0.001073192	*BC010	Species	Candidatus Phytoplasma prunorum	2	0.002560951	*BC011	Species	Bifidobacterium coryneforme	7	0.009457925	*BC012	Species	Sphingomonas soli	1	0.001147381
*BC002	Species	Thiorhodococcus pfennigii	7	0.003403279	*BC004	Species	Brevibacterium aurantiacum	6	0.005685749	*BC005	Species	Desulfovibrio aceae	1	0.001069427	*BC006	Species	Clostridium caenicola	27	0.02409746	*BC007	Species	Collinsella intestinalis	3	0.002965892	*BC008	Species	Dysgonomonas wimpennyi	13	0.0146901	*BC009	Species	Erythrobacter aquimaris	3	0.003219575	*BC010	Species	Coriobacterium glomerans	3	0.003841426	*BC011	Species	Microbacterium ulmi	1	0.001351132	*BC012	Species	Desulfovibrio litoralis	1	0.001147381
*BC002	Species	Thiomonas thermosulfata	1	0.0004861827	*BC004	Species	Ehrlichia ovina	4	0.003790499	*BC005	Species	Dokdonella fugitiva	3	0.003208282	*BC006	Species	Selenomonas infelix	15	0.01338748	*BC007	Species	Streptococcus pseudopneumoniae	1	0.0009886307	*BC008	Species	Enterobacter nickellidurans	35	0.03955026	*BC009	Species	Rikenella microfusus	17	0.01824426	*BC010	Species	Carnobacterium inhibens	1	0.001280475	*BC011	Species	Candidatus Phytoplasma prunorum	1	0.001351132	*BC012	Species	Morganella morganii	1	0.001147381
*BC002	Species	Pontibacillus halophilus	9	0.004375644	*BC004	Species	Enterobacter nickellidurans	5	0.004738124	*BC005	Species	Moorella glycerini	9	0.009624845	*BC006	Species	Candidatus Phytoplasma brasiliense	2	0.001784997	*BC007	Species	Symploca atlantica	10	0.009886308	*BC008	Species	Deferribacter autotrophicus	6	0.006780044	*BC009	Species	Alkaliphilus peptidifermentans	19	0.02039064	*BC010	Species	Litoricola lipolytica	1	0.001280475	*BC011	Species	Desulfovibrio litoralis	2	0.002702265	*BC012	Species	Variovorax boronicumulans	1	0.001147381
*BC002	Species	Peptoniphilus methioninivorax	8	0.003889462	*BC004	Species	Clostridium termitidis	4	0.003790499	*BC005	Species	Oxalobacter formigenes	23	0.02459683	*BC006	Species	Marinitoga camini	1	0.0008924985	*BC007	Species	Clostridium cavendishii	1	0.0009886307	*BC008	Species	Caloramator fervidus	4	0.004520029	*BC009	Species	Eggerthella sinensis	9	0.009658725	*BC010	Species	Burkholderia brasilensis	6	0.007682852	*BC011	Species	Odoribacter laneus	5	0.006755661	*BC012	Species	Vibrio neonatus	1	0.001147381
*BC002	Species	Bacillus isabeliae	6	0.002917096	*BC004	Species	Dysgonomonas wimpennyi	1	0.0009476248	*BC005	Species	Streptococcus vestibularis	3	0.003208282	*BC006	Species	Bacillus ferrariarum	2	0.001784997	*BC007	Species	Mogibacterium neglectum	9	0.008897677	*BC008	Species	Bacteroides acidifaciens	1	0.001130007	*BC009	Species	Saccharospirillum impatiens	1	0.001073192	*BC010	Species	Streptomyces goraiensis	1	0.001280475	*BC011	Species	Erythrobacter aquimaris	1	0.001351132	*BC012	Species	Thermovenabulum ferriorganovorum	3	0.003442143
*BC002	Species	Halanaerobium fermentans	2	0.0009723654	*BC004	Species	Clostridium caliptrosporum	1	0.0009476248	*BC005	Species	Rhodothermus clarus	13	0.01390255	*BC006	Species	Virgibacillus salexigens	3	0.002677496	*BC007	Species	Anaerovibrio lipolyticus	24	0.02372714	*BC008	Species	Dorea formicigenerans	16	0.01808012	*BC009	Species	Deferribacter autotrophicus	3	0.003219575	*BC010	Species	Clostridium longisporum	1	0.001280475	*BC011	Species	Deferribacter autotrophicus	2	0.002702265	*BC012	Species	Sporosarcina pasteurii	1	0.001147381
*BC002	Species	Bifidobacterium dentium	11	0.00534801	*BC004	Species	Lactococcus fujiensis	5	0.004738124	*BC005	Species	Bifidobacterium longum	8	0.008555418	*BC006	Species	Caloramator mitchellensis	9	0.008032487	*BC007	Species	Haemophilus parainfluenzae	30	0.02965892	*BC008	Species	Prevotella shahii	25	0.02825018	*BC009	Species	Veillonella montpellierensis	18	0.01931745	*BC010	Species	Bifidobacterium subtile	10	0.01280475	*BC011	Species	Burkholderia brasilensis	3	0.004053397	*BC012	Species	Desulfosporosinus hippei	1	0.001147381
*BC002	Species	Planomicrobium flavidum	6	0.002917096	*BC004	Species	Cohnella laeviribosi	5	0.004738124	*BC005	Species	Pasteurella pneumotropica	1	0.001069427	*BC006	Species	Vibrio litoralis	3	0.002677496	*BC007	Species	Ruminococcus callidus	67	0.06623826	*BC008	Species	Ruminococcus gnavus	48	0.05424035	*BC009	Species	Sporosarcina contaminans	1	0.001073192	*BC010	Species	Oscillatoria corallinae	2	0.002560951	*BC011	Species	Caloramator mitchellensis	1	0.001351132	*BC012	Species	Prevotella dentasini	1	0.001147381
*BC002	Species	Clostridium proteolyticus	12	0.005834192	*BC004	Species	Desulfovibrio tunisiensis	3	0.002842874	*BC005	Species	Megasphaera paucivorans	3	0.003208282	*BC006	Species	Enterobacter aceae	5	0.004462493	*BC007	Species	Lactobacillus letivazi	36	0.03559071	*BC008	Species	Clostridium hveragerdense	4	0.004520029	*BC009	Species	Nocardia roseoalba	4	0.004292767	*BC010	Species	Bacteroides acidifaciens	6	0.007682852	*BC011	Species	Telmatospirillum siberiense	2	0.002702265	*BC012	Species	Thiohalorhabdus denitrificans	1	0.001147381
*BC002	Species	Labrys ginsengisoli	1	0.0004861827	*BC004	Species	Pontibacillus halophilus	4	0.003790499	*BC005	Species	Prevotella dentasini	2	0.002138854	*BC006	Species	Megasphaera hominis	23	0.02052747	*BC007	Species	Brevibacterium samyangense	40	0.03954523	*BC008	Species	Anaerofilum agile	45	0.05085033	*BC009	Species	Slackia faecicanis	7	0.007512342	*BC010	Species	Acidaminococcus intestini	4	0.005121901	*BC011	Species	Akkermansia muciniphila	1	0.001351132	*BC012	Species	Ruminococcus callidus	1	0.001147381
*BC002	Species	Leuconostoc argentinum	2	0.0009723654	*BC004	Species	Rhodococcus percolatus	5	0.004738124	*BC005	Species	Oscillatoria corallinae	1	0.001069427	*BC006	Species	Tepidanaerobacter syntrophicus	1	0.0008924985	*BC007	Species	Marinitoga camini	1	0.0009886307	*BC008	Species	Clostridium thermoalcaliphilum	21	0.02373016	*BC009	Species	Sulfobacillus yellowstonensis	3	0.003219575	*BC010	Species	Klebsiella variicola	8	0.0102438	*BC011	Species	Sphingobium abikonense	1	0.001351132	*BC012	Species	Nocardia roseoalba	1	0.001147381
*BC002	Species	Thiohalorhabdus denitrificans	5	0.002430914	*BC004	Species	Peptoniphilus gorbachii	5	0.004738124	*BC005	Species	Clostridium tepidiprofundi	1	0.001069427	*BC006	Species	Pelagicoccus albus	1	0.0008924985	*BC007	Species	Roseomonas massiliensis	1	0.0009886307	*BC008	Species	Blautia obeum	19	0.02147014	*BC009	Species	Shewanella massilia	5	0.005365958	*BC010	Species	Bacteroides stercoris	4	0.005121901	*BC011	Species	Staphylococcus intermedius	1	0.001351132	*BC012	Species	Sutterella stercoricanis	1	0.001147381
*BC002	Species	Anaerobranca zavarzinii	2	0.0009723654	*BC004	Species	Acidaminococcus intestini	4	0.003790499	*BC005	Species	Slackia piriformis	6	0.006416563	*BC006	Species	Paenibacillus taiwanensis	11	0.009817484	*BC007	Species	Candidatus Phytoplasma prunorum	2	0.001977261	*BC008	Species	Prevotella paludivivens	12	0.01356009	*BC009	Species	Methylonatrum kenyense	9	0.009658725	*BC010	Species	Curvibacter gracilis	5	0.006402377	*BC011	Species	Bifidobacterium ruminantium	1	0.001351132	*BC012	Species	Candidatus Blochmannia vafer	1	0.001147381
*BC002	Species	Sporotomaculum syntrophicum	6	0.002917096	*BC004	Species	Bifidobacterium dentium	2	0.00189525	*BC005	Species	Schlegelella aquatica	11	0.0117637	*BC006	Species	Veillonella dispar	18	0.01606497	*BC007	Species	Pasteurella canis	3	0.002965892	*BC008	Species	Streptococcus tigurinus	4	0.004520029	*BC009	Species	Prosthecobacter fluviatilis	2	0.002146383	*BC010	Species	Peptoniphilus gorbachii	1	0.001280475	*BC011	Species	Acidaminococcus fermentans	1	0.001351132	*BC012	Species	Rikenella microfusus	1	0.001147381
*BC002	Species	Klebsiella oxytoca	17	0.008265106	*BC004	Species	Clostridium chartatabidum	1	0.0009476248	*BC005	Species	Peptoniphilus tyrrelliae	2	0.002138854	*BC006	Species	Rhodothermus clarus	11	0.009817484	*BC007	Species	Geotoga petraea	1	0.0009886307	*BC008	Species	Bacteroides vulgatus	36	0.04068026	*BC009	Species	Caldithrix palaeochoryensis	9	0.009658725	*BC010	Species	Enterobacter asburiae	1	0.001280475	*BC011	Species	Chondromyces pediculatus	2	0.002702265	*BC012	Species	Prevotella albensis	1	0.001147381
*BC002	Species	Bifidobacterium thermophilum	2	0.0009723654	*BC004	Species	Bifidobacterium merycicum	3	0.002842874	*BC005	Species	Collinsella intestinalis	4	0.004277709	*BC006	Species	Desulfovibrio psychrotolerans	3	0.002677496	*BC007	Species	Caldanaerobacter hydrothermalis	4	0.003954523	*BC008	Species	Streptosporangium brasiliense	1	0.001130007	*BC009	Species	Thermobaculum terrenum	1	0.001073192	*BC010	Species	Odoribacter denticanis	3	0.003841426	*BC011	Species	Thiothrix nivea	1	0.001351132	*BC012	Species	Gallionella ferruginea	1	0.001147381
*BC002	Species	Enterobacter soli	6	0.002917096	*BC004	Species	Microvirus Enterobacteria phage PhiX174	7	0.006633373	*BC005	Species	Lentibacillus salinarum	4	0.004277709	*BC006	Species	Clostridium autoethanogenum	1	0.0008924985	*BC007	Species	Granulicatella adiacens	1	0.0009886307	*BC008	Species	Bacteroides salyersiae	1	0.001130007	*BC009	Species	Burkholderia phenoliruptrix	13	0.01395149	*BC010	Species	Planifilum fimeticola	6	0.007682852	*BC011	Species	Parabacteroides johnsonii	4	0.005404529	*BC012	Species	Phascolarctobacterium faecium	1	0.001147381
*BC002	Species	Calothrix parietina	8	0.003889462	*BC004	Species	Microbacterium xinjiangensis	1	0.0009476248	*BC005	Species	Psychrobacter phenylpyruvicus	1	0.001069427	*BC006	Species	Bacillus anthracis	1	0.0008924985	*BC007	Species	Ruminococcus flavefaciens	2	0.001977261	*BC008	Species	Bacteroides caccae	54	0.0610204	*BC009	Species	Caloramator uzoniensis	4	0.004292767	*BC010	Species	Bacteroides dorei	1	0.001280475	*BC011	Species	Bifidobacterium indicum	9	0.01216019	*BC012	Species	Bifidobacterium asteroides	1	0.001147381
*BC002	Species	Pelotomaculum isophthalicicum	18	0.008751288	*BC004	Species	Bacteroides zoogleoformans	1	0.0009476248	*BC005	Species	Acidaminococcus intestini	2	0.002138854	*BC006	Species	Shewanella upenei	2	0.001784997	*BC007	Species	Clostridium magnum	12	0.01186357	*BC008	Species	Salinicoccus luteus	1	0.001130007	*BC009	Species	Anaerofilum agile	6	0.00643915	*BC010	Species	Neisseria mucosa	2	0.002560951	*BC011	Species	Ruminococcus bromii	2	0.002702265	*BC012	Species	Actinokineospora inagensis	1	0.001147381
*BC002	Species	Arcobacter marinus	2	0.0009723654	*BC004	Species	Atopobium fossor	1	0.0009476248	*BC005	Species	Lysinibacillus parviboronicapiens	2	0.002138854	*BC006	Species	Caldanaerobacter hydrothermalis	1	0.0008924985	*BC007	Species	Oleomonas sagaranensis	3	0.002965892	*BC008	Species	Ehrlichia ovina	6	0.006780044	*BC009	Species	Oribacterium sinus	8	0.008585533	*BC010	Species	Streptococcus milleri	6	0.007682852	*BC011	Species	Actinoallomurus luridus	1	0.001351132	*BC012	Species	Thermoanaerobacterium islandicum	3	0.003442143
*BC002	Species	Clostridium akagii	1	0.0004861827	*BC004	Species	Streptomyces roseogilvus	1	0.0009476248	*BC005	Species	Dorea formicigenerans	8	0.008555418	*BC006	Species	Granulicatella adiacens	15	0.01338748	*BC007	Species	Clostridium fallax	25	0.02471577	*BC008	Species	Candidatus Tammella caduceiae	14	0.0158201	*BC009	Species	Rickettsia helvetica	20	0.02146383	*BC010	Species	Thiorhodococcus pfennigii	2	0.002560951	*BC011	Species	Anaerobranca zavarzinii	2	0.002702265	*BC012	Species	Vogesella perlucida	1	0.001147381
*BC002	Species	Desulfovibrio psychrotolerans	1	0.0004861827	*BC004	Species	Treponema porcinum	1	0.0009476248	*BC005	Species	Desulfobacter latus	1	0.001069427	*BC006	Species	Prevotella bivia	20	0.01784997	*BC007	Species	Nocardia roseoalba	4	0.003954523	*BC008	Species	Actinocorallia herbida	11	0.01243008	*BC009	Species	Micromonospora narashino	3	0.003219575	*BC010	Species	Ehrlichia ovina	1	0.001280475	*BC011	Species	Granulicatella adiacens	5	0.006755661	*BC012	Species	Neisseria mucosa	1	0.001147381
*BC002	Species	Morganella psychrotolerans	22	0.01069602	*BC004	Species	Caloramator uzoniensis	7	0.006633373	*BC005	Species	Salinimicrobium terrae	11	0.0117637	*BC006	Species	Gemella bergeri	1	0.0008924985	*BC007	Species	Dickeya dianthicola	1	0.0009886307	*BC008	Species	Selenomonas infelix	70	0.07910051	*BC009	Species	Dorea formicigenerans	11	0.01180511	*BC010	Species	Allobaculum stercoricanis	1	0.001280475	*BC011	Species	Vagococcus teuberi	2	0.002702265	*BC012	Species	Oscillatoria corallinae	1	0.001147381
*BC002	Species	Candidatus Amoebophilus asiaticus	2	0.0009723654	*BC004	Species	Streptomyces lazureus	11	0.01042387	*BC005	Species	Thermoanaerobacter sulfurigignens	2	0.002138854	*BC006	Species	Amycolatopsis helveola	3	0.002677496	*BC007	Species	Planifilum fimeticola	15	0.01482946	*BC008	Species	Candidatus Amoebophilus asiaticus	6	0.006780044	*BC009	Species	Phaeobacter arcticus	2	0.002146383	*BC010	Species	Microvirus Enterobacteria phage PhiX174	2	0.002560951	*BC011	Species	Serratia ureilytica	1	0.001351132	*BC012	Species	Achromobacter ruhlandii	1	0.001147381
*BC002	Species	Glaciecola nitratireducens	2	0.0009723654	*BC004	Species	Succinivibrio dextrinosolvens	1	0.0009476248	*BC005	Species	Trichodesmium contortum	2	0.002138854	*BC006	Species	Acholeplasma palmae	3	0.002677496	*BC007	Species	Lentibacillus salinarum	4	0.003954523	*BC008	Species	Pectinatus cerevisiiphilus	19	0.02147014	*BC009	Species	Syntrophomonas sapovorans	1	0.001073192	*BC010	Species	Enterobacter cloacae	1	0.001280475	*BC011	Species	Desulfovibrio tunisiensis	2	0.002702265	*BC012	Species	Blautia producta	1	0.001147381
*BC002	Species	Clostridium caenicola	3	0.001458548	*BC004	Species	Oscillatoria corallinae	1	0.0009476248	*BC005	Species	Megasphaera hominis	15	0.01604141	*BC006	Species	Streptococcus anginosus	6	0.005354991	*BC007	Species	Oscillatoria corallinae	4	0.003954523	*BC008	Species	Prevotella corporis	8	0.009040059	*BC009	Species	Coprococcus catus	7	0.007512342	*BC010	Species	Campylobacter insulaenigrae	1	0.001280475	*BC011	Species	Lysobacter deserti	2	0.002702265	*BC012	Species	Halanaerobium alcaliphilum	1	0.001147381
*BC002	Species	Thermus rehai	2	0.0009723654	*BC004	Species	Luteimonas terricola	1	0.0009476248	*BC005	Species	Bacteroides eggerthii	2	0.002138854	*BC006	Species	Veillonella denticariosi	28	0.02498996	*BC007	Species	Mycoplasma timone	1	0.0009886307	*BC008	Species	Pelotomaculum isophthalicicum	7	0.007910051	*BC009	Species	Desulfomonile tiedjei	3	0.003219575	*BC010	Species	Butyrivibrio proteoclasticus	12	0.0153657	*BC011	Species	Actinomyces lingnae	1	0.001351132	*BC012	Species	Lactobacillus brantae	1	0.001147381
*BC002	Species	Bifidobacterium subtile	6	0.002917096	*BC004	Species	Streptococcus oralis	6	0.005685749	*BC005	Species	Mycoplasma timone	1	0.001069427	*BC006	Species	Parabacteroides johnsonii	2	0.001784997	*BC007	Species	Escherichia coli	11	0.01087494	*BC008	Species	Blautia hydrogenotrophica	7	0.007910051	*BC009	Species	Thermodesulfatator atlanticus	1	0.001073192	*BC010	Species	Pedobacter kwangyangensis	2	0.002560951	*BC011	Species	Leuconostoc argentinum	3	0.004053397	*BC012	Species	Methylonatrum kenyense	1	0.001147381
*BC002	Species	Erwinia billingiae	5	0.002430914	*BC004	Species	Runella limosa	4	0.003790499	*BC005	Species	Bacteroides nordii	10	0.01069427	*BC006	Species	Candidatus Amoebophilus asiaticus	6	0.005354991	*BC007	Species	Tetragenococcus doogicus	18	0.01779535	*BC008	Species	Fusobacterium naviforme	4	0.004520029	*BC009	Species	Veillonella dispar	5	0.005365958	*BC010	Species	Dokdonella fugitiva	4	0.005121901	*BC011	Species	Amaricoccus kaplicensis	1	0.001351132	*BC012	Species	Lactobacillus hayakitensis	1	0.001147381
*BC002	Species	Thioalkalivibrio jannaschii	3	0.001458548	*BC004	Species	Mycobacterium pinnipedii	1	0.0009476248	*BC005	Species	Candidatus Rhabdochlamydia crassificans	1	0.001069427	*BC006	Species	Corynebacterium durum	2	0.001784997	*BC007	Species	Carboxydocella ferrireducens	9	0.008897677	*BC008	Species	Caloramator uzoniensis	7	0.007910051	*BC009	Species	Candidatus Rhabdochlamydia crassificans	3	0.003219575	*BC010	Species	Bacteroides uniformis	3	0.003841426	*BC011	Species	Hymenobacter xinjiangensis	1	0.001351132	*BC012	Species	Microbacterium xinjiangensis	1	0.001147381
*BC002	Species	Prevotella bivia	4	0.001944731	*BC004	Species	Desulfovibrio carbinolicus	1	0.0009476248	*BC005	Species	Novispirillum peregrinum	4	0.004277709	*BC006	Species	Erysipelothrix inopinata	12	0.01070998	*BC007	Species	Bacteroides dorei	7	0.006920415	*BC008	Species	Bacteroides faecis	60	0.06780044	*BC009	Species	Phascolarctobacterium faecium	3	0.003219575	*BC010	Species	Aminiphilus circumscriptus	2	0.002560951	*BC011	Species	Streptococcus milleri	1	0.001351132	*BC012	Species	Mycoplasma iguanae	1	0.001147381
*BC002	Species	Bacteroides stercoris	5	0.002430914	*BC004	Species	Megasphaera micronuciformis	11	0.01042387	*BC005	Species	Deferribacter autotrophicus	4	0.004277709	*BC006	Species	Lactobacillus iners	3	0.002677496	*BC007	Species	Desulfovibrio tunisiensis	4	0.003954523	*BC008	Species	Tolumonas auensis	1	0.001130007	*BC009	Species	Candidatus Amoebophilus asiaticus	5	0.005365958	*BC010	Species	Paraprevotella clara	1	0.001280475	*BC011	Species	Bifidobacterium dentium	3	0.004053397	*BC012	Species	Blautia obeum	2	0.002294762
*BC002	Species	Maricaulis indicus	10	0.004861827	*BC004	Species	Glycomyces illinoisensis	1	0.0009476248	*BC005	Species	Mesoplasma entomophilum	4	0.004277709	*BC006	Species	Actinomyces odontolyticus	8	0.007139988	*BC007	Species	Vibrio neonatus	3	0.002965892	*BC008	Species	Sphaerisporangium cinnabarinum	1	0.001130007	*BC009	Species	Campylobacter canadensis	5	0.005365958	*BC010	Species	Shewanella pneumatophori	2	0.002560951	*BC011	Species	Bacteroides fluxus	4	0.005404529	*BC012	Species	Bacillus ferrariarum	1	0.001147381
*BC002	Species	Mitsuokella jalaludinii	1	0.0004861827	*BC004	Species	Mycoplasma iguanae	1	0.0009476248	*BC005	Species	Bacteroides dorei	11	0.0117637	*BC006	Species	Desulfonatronum thiosulfatophilum	5	0.004462493	*BC007	Species	Moorella glycerini	6	0.005931784	*BC008	Species	Adlercreutzia equolifaciens	33	0.03729024	*BC009	Species	Bacteroides eggerthii	2	0.002146383	*BC010	Species	Bifidobacterium coryneforme	9	0.01152428	*BC011	Species	Desulfosporosinus lacus	1	0.001351132	*BC012	Species	Aminiphilus circumscriptus	1	0.001147381
*BC002	Species	Psychrobacter phenylpyruvicus	4	0.001944731	*BC004	Species	Nostoc ellipsosporum	1	0.0009476248	*BC005	Species	Thiothrix ramosa	7	0.00748599	*BC006	Species	Microvirus Enterobacteria phage PhiX174	4	0.003569994	*BC007	Species	Dorea formicigenerans	14	0.01384083	*BC008	Species	Anaerolinea thermolimosa	1	0.001130007	*BC009	Species	Halomonas organivorans	2	0.002146383	*BC010	Species	Glaciecola nitratireducens	3	0.003841426	*BC011	Species	Desulfofrigus oceanense	1	0.001351132	*BC012	Species	Bacteroides intestinalis	1	0.001147381
*BC002	Species	Carboxydocella ferrireducens	9	0.004375644	*BC004	Species	Nocardia devorans	2	0.00189525	*BC005	Species	Polaribacter butkevichii	16	0.01711084	*BC006	Species	Salinivibrio budaii	15	0.01338748	*BC007	Species	Arcanobacterium bernardiae	3	0.002965892	*BC008	Species	Bifidobacterium bifidum	122	0.1378609	*BC009	Species	Clostridium magnum	10	0.01073192	*BC010	Species	Acidaminococcus fermentans	3	0.003841426	*BC011	Species	Amycolatopsis methanolica	1	0.001351132	*BC012	Species	Luteolibacter algae	1	0.001147381
*BC002	Species	Caloramator uzoniensis	4	0.001944731	*BC004	Species	Veillonella parvula	4	0.003790499	*BC005	Species	Desulfosporosinus lacus	4	0.004277709	*BC006	Species	Gardnerella vaginalis	10	0.008924985	*BC007	Species	Mycoplasma verecundum	1	0.0009886307	*BC008	Species	Butyrivibrio proteoclasticus	19	0.02147014	*BC009	Species	Proteus penneri	1	0.001073192	*BC010	Species	Pediococcus acidilactici	5	0.006402377	*BC011	Species	Clostridium perfringens	1	0.001351132	*BC012	Species	Geothrix fermentans	1	0.001147381
*BC002	Species	Prevotella paludivivens	1	0.0004861827	*BC004	Species	Streptomyces nanchangensis	1	0.0009476248	*BC005	Species	Leptospira licerasiae	2	0.002138854	*BC006	Species	Micromonospora rifamycinica	9	0.008032487	*BC007	Species	Streptococcus tigurinus	6	0.005931784	*BC008	Species	Rhodothermus clarus	15	0.01695011	*BC009	Species	Candidatus Phytoplasma brasiliense	2	0.002146383	*BC010	Species	Pelotomaculum isophthalicicum	4	0.005121901	*BC011	Species	Klebsiella granulomatis	1	0.001351132
*BC002	Species	Microvirus Enterobacteria phage PhiX174	9	0.004375644	*BC004	Species	Neorickettsia helminthoeca	1	0.0009476248	*BC005	Species	Methylonatrum kenyense	4	0.004277709	*BC006	Species	Salinimicrobium terrae	25	0.02231246	*BC007	Species	Porphyromonas circumdentaria	5	0.004943154	*BC008	Species	Photobacterium lutimaris	1	0.001130007	*BC009	Species	Lactobacillus equi	1	0.001073192	*BC010	Species	Lactobacillus johnsonii	14	0.01792665	*BC011	Species	Gramella portivictoriae	2	0.002702265
*BC002	Species	Amycolatopsis methanolica	1	0.0004861827	*BC004	Species	Telmatospirillum siberiense	2	0.00189525	*BC005	Species	Thermodesulfatator atlanticus	1	0.001069427	*BC006	Species	Pedobacter kwangyangensis	6	0.005354991	*BC007	Species	Geobacillus thermoglucosidans	1	0.0009886307	*BC008	Species	Desulfonatronum thiosulfatophilum	5	0.005650037	*BC009	Species	Rhodothermus clarus	16	0.01717107	*BC010	Species	Bulleidia extructa	4	0.005121901	*BC011	Species	Candidatus Scalindua brodae	1	0.001351132
*BC002	Species	Bifidobacterium merycicum	5	0.002430914	*BC004	Species	Ruminococcus callidus	14	0.01326675	*BC005	Species	Clostridium straminisolvens	1	0.001069427	*BC006	Species	Streptococcus peroris	1	0.0008924985	*BC007	Species	Clostridium thermoalcaliphilum	5	0.004943154	*BC008	Species	Cyanobacterium aponinum	1	0.001130007	*BC009	Species	Acetobacterium tundrae	2	0.002146383	*BC010	Species	Desulfosporosinus hippei	1	0.001280475	*BC011	Species	Rhodococcus percolatus	1	0.001351132
*BC002	Species	Planifilum fimeticola	2	0.0009723654	*BC004	Species	Sulfobacillus yellowstonensis	4	0.003790499	*BC005	Species	Burkholderia ubonensis	1	0.001069427	*BC006	Species	Serinicoccus chungangensis	1	0.0008924985	*BC007	Species	Odoribacter laneus	4	0.003954523	*BC008	Species	Bifidobacterium angulatum	1	0.001130007	*BC009	Species	Dokdonella fugitiva	7	0.007512342	*BC010	Species	Sulfobacillus yellowstonensis	3	0.003841426	*BC011	Species	Litoricola lipolytica	1	0.001351132
*BC002	Species	Lactobacillus siliginis	3	0.001458548	*BC004	Species	Acholeplasma palmae	3	0.002842874	*BC005	Species	Marinitoga hydrogenitolerans	1	0.001069427	*BC006	Species	Desulfurispora thermophila	2	0.001784997	*BC007	Species	Stenotrophomonas daejeonensis	3	0.002965892	*BC008	Species	Bacillus ferrariarum	1	0.001130007	*BC009	Species	Streptococcus fryi	5	0.005365958	*BC010	Species	Pontibacter niistensis	1	0.001280475	*BC011	Species	Ferrimicrobium acidiphilum	1	0.001351132
*BC002	Species	Ferrimicrobium acidiphilum	1	0.0004861827	*BC004	Species	Saccharopolyspora pogona	1	0.0009476248	*BC005	Species	Prosthecobacter fluviatilis	6	0.006416563	*BC006	Species	Dokdonella fugitiva	6	0.005354991	*BC007	Species	Fusobacterium naviforme	14	0.01384083	*BC008	Species	Symploca atlantica	17	0.01921012	*BC009	Species	Skermanella aerolata	1	0.001073192	*BC010	Species	Rhodobacter apigmentum	2	0.002560951	*BC011	Species	Sporosarcina pasteurii	1	0.001351132
*BC002	Species	Lautropia mirabilis	3	0.001458548	*BC004	Species	Kitasatospora melanogena	3	0.002842874	*BC005	Species	Methylobacillus glycogenes	2	0.002138854	*BC006	Species	Methylobacillus glycogenes	5	0.004462493	*BC007	Species	Olivibacter soli	1	0.0009886307	*BC008	Species	Parabacteroides goldsteinii	33	0.03729024	*BC009	Species	Bifidobacterium choerinum	4	0.004292767	*BC010	Species	Megasphaera micronuciformis	5	0.006402377	*BC011	Species	Legionella taurinensis	1	0.001351132
*BC002	Species	Natronincola peptidivorans	3	0.001458548	*BC004	Species	Coprobacillus cateniformis	7	0.006633373	*BC005	Species	Marichromatium gracile	1	0.001069427	*BC006	Species	Chromobacterium haemolyticum	1	0.0008924985	*BC007	Species	Desulfotomaculum thermoacetoxidans	2	0.001977261	*BC008	Species	Butyricimonas virosa	11	0.01243008	*BC009	Species	Fervidobacterium pennivorans	2	0.002146383	*BC010	Species	Lactobacillus frumenti	1	0.001280475	*BC011	Species	Bacteroides plebeius	1	0.001351132
*BC002	Species	Parabacteroides distasonis	2	0.0009723654	*BC004	Species	Exiguobacterium soli	2	0.00189525	*BC005	Species	Brochothrix thermosphacta	2	0.002138854	*BC006	Species	Collinsella tanakaei	1	0.0008924985	*BC007	Species	Treponema succinifaciens	3	0.002965892	*BC008	Species	Oribacterium sinus	4	0.004520029	*BC009	Species	Bacteroides thetaiotaomicron	4	0.004292767	*BC010	Species	Bacteroides paurosaccharolyticus	7	0.008963327	*BC011	Species	Maricaulis indicus	2	0.002702265
*BC002	Species	Uliginosibacterium gangwonense	2	0.0009723654	*BC004	Species	Corynebacterium ulceribovis	1	0.0009476248	*BC005	Species	Arcanobacterium bernardiae	1	0.001069427	*BC006	Species	Lautropia mirabilis	1	0.0008924985	*BC007	Species	Aeromicrobium ponti	5	0.004943154	*BC008	Species	Desulfobacter latus	9	0.01017007	*BC009	Species	Pasteurella canis	1	0.001073192	*BC010	Species	Actinomyces lingnae	1	0.001280475	*BC011	Species	Cyanobacterium aponinum	1	0.001351132
*BC002	Species	Sutterella sanguinus	12	0.005834192	*BC004	Species	Thioalkalivibrio jannaschii	4	0.003790499	*BC005	Species	Turicibacter sanguinis	1	0.001069427	*BC006	Species	Sporolactobacillus putidus	1	0.0008924985	*BC007	Species	Bradyrhizobium canariense	2	0.001977261	*BC008	Species	Gemella cunicula	46	0.05198034	*BC009	Species	Helicobacter suncus	6	0.00643915	*BC010	Species	Blautia schinkii	1	0.001280475	*BC011	Species	Mesoplasma entomophilum	1	0.001351132
*BC002	Species	Thermodesulfovibrio aggregans	1	0.0004861827	*BC004	Species	Mesoplasma entomophilum	2	0.00189525	*BC005	Species	Paenibacillus taiwanensis	1	0.001069427	*BC006	Species	Planifilum fimeticola	16	0.01427998	*BC007	Species	Erysipelothrix muris	22	0.02174988	*BC008	Species	Acetobacterium tundrae	4	0.004520029	*BC009	Species	Citrobacter freundii	5	0.005365958	*BC010	Species	Ruminococcus callidus	2	0.002560951	*BC011	Species	Desulfosarcina cetonica	1	0.001351132
*BC002	Species	Tetragenococcus doogicus	11	0.00534801	*BC004	Species	Desulfovibrio psychrotolerans	4	0.003790499	*BC005	Species	Zobellia laminariae	5	0.005347136	*BC006	Species	Butyricimonas synergistica	6	0.005354991	*BC007	Species	Clostridium termitidis	11	0.01087494	*BC008	Species	Desulfosporosinus lacus	3	0.003390022	*BC009	Species	Propionispora hippei	4	0.004292767	*BC010	Species	Symploca atlantica	3	0.003841426	*BC011	Species	Arcobacter skirrowii	1	0.001351132
*BC002	Species	Candidatus Rhabdochlamydia crassificans	1	0.0004861827	*BC004	Species	Methylobacillus glycogenes	3	0.002842874	*BC005	Species	Micromonospora rifamycinica	5	0.005347136	*BC006	Species	Clostridium hveragerdense	11	0.009817484	*BC007	Species	Neorickettsia helminthoeca	5	0.004943154	*BC008	Species	Peptoniphilus methioninivorax	13	0.0146901	*BC009	Species	Zobellia laminariae	3	0.003219575	*BC010	Species	Arthrobacter soli	1	0.001280475	*BC011	Species	Streptococcus lactarius	1	0.001351132
*BC002	Species	Bacteroides caccae	1	0.0004861827	*BC004	Species	Parabacteroides johnsonii	1	0.0009476248	*BC005	Species	Thioalkalimicrobium sibiricum	4	0.004277709	*BC006	Species	Blautia glucerasea	7	0.00624749	*BC007	Species	Desulfosporosinus auripigmenti	1	0.0009886307	*BC008	Species	Sporosarcina pasteurii	4	0.004520029	*BC009	Species	Desulfosarcina cetonica	2	0.002146383	*BC010	Species	Streptococcus pseudopneumoniae	2	0.002560951	*BC011	Species	Bifidobacterium bombi	1	0.001351132
*BC002	Species	Catonella morbi	3	0.001458548	*BC004	Species	Parabacteroides merdae	4	0.003790499	*BC005	Species	Weissella minor	1	0.001069427	*BC006	Species	Parabacteroides goldsteinii	1	0.0008924985	*BC007	Species	Candidatus Rhabdochlamydia crassificans	3	0.002965892	*BC008	Species	Arcobacter skirrowii	4	0.004520029	*BC009	Species	Pseudobutyrivibrio ruminis	1	0.001073192	*BC010	Species	Edaphobacter modestus	1	0.001280475	*BC011	Species	Sphingomonas abaci	1	0.001351132
*BC002	Species	Anaerofilum pentosovorans	1	0.0004861827	*BC004	Species	Arcobacter marinus	5	0.004738124	*BC005	Species	Thermoanaerobacterium islandicum	2	0.002138854	*BC006	Species	Maricaulis indicus	7	0.00624749	*BC007	Species	Peptoniphilus methioninivorax	10	0.009886308	*BC008	Species	Clostridium straminisolvens	10	0.01130007	*BC009	Species	Erysipelothrix muris	2	0.002146383	*BC010	Species	Streptococcus thermophilus	11	0.01408523	*BC011	Species	Clostridium proteolyticus	1	0.001351132
*BC002	Species	Paenibacillus contaminans	4	0.001944731	*BC004	Species	Luteococcus peritonei	2	0.00189525	*BC005	Species	Ectothiorhodospira imhoffii	2	0.002138854	*BC006	Species	Denitrobacter permanens	3	0.002677496	*BC007	Species	Clostridium sulfidigenes	1	0.0009886307	*BC008	Species	Caldithrix palaeochoryensis	15	0.01695011	*BC009	Species	Dolichospermum curvum	10	0.01073192	*BC010	Species	Ectothiorhodospira imhoffii	1	0.001280475	*BC011	Species	Moraxella caviae	1	0.001351132
*BC002	Species	Sedimentibacter hydroxybenzoicus	32	0.01555785	*BC004	Species	Rikenella microfusus	5	0.004738124	*BC005	Species	Clostridium autoethanogenum	7	0.00748599	*BC006	Species	Clostridium tepidiprofundi	4	0.003569994	*BC007	Species	Phascolarctobacterium faecium	2	0.001977261	*BC008	Species	Bifidobacterium dentium	5	0.005650037	*BC009	Species	Pasteurella eae	1	0.001073192	*BC010	Species	Thermoanaerobacterium islandicum	2	0.002560951	*BC011	Species	Halochromatium salexigens	1	0.001351132
*BC002	Species	Slackia faecicanis	4	0.001944731	*BC004	Species	Clostridium proteolyticus	4	0.003790499	*BC005	Species	Veillonella atypica	4	0.004277709	*BC006	Species	Agromyces salentinus	2	0.001784997	*BC007	Species	Acetobacterium tundrae	1	0.0009886307	*BC008	Species	Candidatus Rhabdochlamydia crassificans	1	0.001130007	*BC009	Species	Chelonobacter oris	1	0.001073192	*BC010	Species	Micromonospora rifamycinica	6	0.007682852	*BC011	Species	Lactobacillus gigeriorum	1	0.001351132
*BC002	Species	Marinobacter arcticus	3	0.001458548	*BC004	Species	Clostridium cavendishii	5	0.004738124	*BC005	Species	Fusobacterium naviforme	5	0.005347136	*BC006	Species	Streptosporangium brasiliense	1	0.0008924985	*BC007	Species	Aquimarina macrocephali	1	0.0009886307	*BC008	Species	Eubacterium callanderi	29	0.03277021	*BC009	Species	Enterobacter soli	3	0.003219575	*BC010	Species	Segetibacter aerophilus	4	0.005121901	*BC011	Species	Limnobacter litoralis	2	0.002702265
*BC002	Species	Clostridium thermoalcaliphilum	2	0.0009723654	*BC004	Species	Mannheimia caviae	4	0.003790499	*BC005	Species	Collinsella aerofaciens	23	0.02459683	*BC006	Species	Shewanella massilia	17	0.01517248	*BC007	Species	Bacteroides finegoldii	1	0.0009886307	*BC008	Species	Runella limosa	4	0.004520029	*BC009	Species	Calothrix parietina	2	0.002146383	*BC010	Species	Thermovenabulum ferriorganovorum	1	0.001280475	*BC011	Species	Trichococcus patagoniensis	1	0.001351132
*BC002	Species	Clostridium frigoris	7	0.003403279	*BC004	Species	Muricauda lutimaris	2	0.00189525	*BC005	Species	Atopobium fossor	2	0.002138854	*BC006	Species	Megasphaera paucivorans	3	0.002677496	*BC007	Species	Enterobacter nickellidurans	13	0.0128522	*BC008	Species	Aminiphilus circumscriptus	18	0.02034013	*BC009	Species	Cohnella laeviribosi	1	0.001073192	*BC010	Species	Pasteurella canis	1	0.001280475	*BC011	Species	Marinitoga okinawensis	1	0.001351132
*BC002	Species	Aeromicrobium ponti	1	0.0004861827	*BC004	Species	Thermoanaerobacter kivui	1	0.0009476248	*BC005	Species	Haemophilus quentini	4	0.004277709	*BC006	Species	Arcanobacterium phocae	1	0.0008924985	*BC007	Species	Cohnella laeviribosi	7	0.006920415	*BC008	Species	Brevibacillus ginsengisoli	2	0.002260015	*BC009	Species	Clostridium malenominatum	3	0.003219575	*BC010	Species	Carboxydocella ferrireducens	5	0.006402377	*BC011	Species	Veillonella ratti	2	0.002702265
*BC002	Species	Halanaerobium alcaliphilum	3	0.001458548	*BC004	Species	Clostridium autoethanogenum	2	0.00189525	*BC005	Species	Peptoniphilus olsenii	1	0.001069427	*BC006	Species	Lactobacillus japonicus	2	0.001784997	*BC007	Species	Herbaspirillum chlorophenolicum	7	0.006920415	*BC008	Species	Candidatus Phytoplasma phoenicium	1	0.001130007	*BC009	Species	Ruminococcus torques	3	0.003219575	*BC010	Species	Bifidobacterium merycicum	1	0.001280475	*BC011	Species	Lactobacillus tucceti	1	0.001351132
[truncated: 455 more rows]
[truncated: 845 more columns]
