# Supplementary material for: Cross sectional evaluation of the gut-microbiome metabolome axis in an Italian cohort of IBD patients
Source: Sci Rep. 2017 Aug 25;7:9523. doi: 10.1038/s41598-017-10034-5 (PMC5573342; doi:10.1038/s41598-017-10034-5)
Supplement: Supplementary file 3 — Dataset 2 [file 41598_2017_10034_MOESM3_ESM.xlsx]

## Sheet: genera CD
	L-Alanine	Phenylacetic Acid	3-Hydroxybutyric acid	Nicotinic acid	Glyceric acid	Hydrocinnamic Acid	Beta-Alanine	Methyladipic Acid	Phenylethylamine	4-Hydroxyphenylacetic Acid	Putrescine	Cadaverine	Pantothenic Acid	5β-Coprostanol	Citrate	Methylamine	Phenylalanine	2-hydroxy-3-methylvalerate	549.346	975.729	465.376	1075.72	1076.72	844.605	617.335	1149.92	1147.91	843.601	508.493	279.121	597.367	1238.87	641.597	465.376	688.504	515.366	1196.83
Bacteroides	-0.3877	-0.4051	0.04912	0.1534	-0.1015	-0.03346	-0.2035	-0.1101	-0.2351	-0.06859	-0.01513	-0.1823	0.1403	0.01683	0.03554	0.08254	-0.2433	0.03334	-0.0149	-0.03119	-0.03489	-0.05457	-0.06841	0.06179	-0.0034	0.02924	0.01839	0.06862	-0.008711	-0.1359	0.03971	-0.06062	-0.007116	0.04884	0.1205	-0.1797	-0.03711
Bifidobacterium	-0.08927	0.03522	0.2222	0.2162	-0.2072	0.2426	-0.09524	0.314	-0.1777	0.001154	-0.2822	-0.1535	0.09276	0.1849	0.2421	0.2869	-0.05083	0.2399	0.2332	-0.02947	-0.1521	-0.08401	-0.129	0.1045	0.2932	0.006024	-0.07265	0.1138	-0.2087	-0.1025	0.2355	0.06611	0.00636	-0.09144	0.1987	0.08574	0.05963
Blautia	0.1096	0.1422	-0.05788	0.1008	-0.08659	0.1124	0.07366	-0.01096	0.1034	-0.144	-0.1272	-0.006129	0.01923	0.001795	-0.03911	-0.1042	0.2879	-0.05863	0.1045	-0.05094	0.0351	0.03954	0.01344	0.04391	-0.0222	0.001071	-0.03472	0.03206	-0.1182	-0.08385	-0.102	-0.0494	-0.08925	-0.1017	-0.1159	0.3208	-0.2556
Clostridium	-0.003516	0.1778	0.2263	0.2319	-0.06566	0.3891	-0.1956	0.2561	-0.2167	-0.2768	-0.468	-0.1582	0.1259	0.4438	0.3508	0.3328	0.08867	0.3381	0.4014	-0.1248	-0.1847	-0.06157	-0.1008	0.08736	0.4119	-0.1365	-0.1501	0.09796	-0.08331	-0.1474	0.2872	0.09663	-0.2235	-0.2377	0.1034	0.133	0.09026
Escherichia	0.3067	0.08006	-0.2268	-0.557	0.1378	-0.4536	0.2869	-0.3056	0.4172	0.01633	0.2539	0.5266	-0.3695	-0.3569	-0.5089	-0.3845	0.2195	-0.4292	-0.4945	0.04649	0.2102	0.0539	0.08291	-0.1422	-0.4627	-0.01096	0.04703	-0.1612	0.061	0.294	-0.4889	-0.1501	-0.02838	0.1634	-0.1089	0.01417	-0.1526
Faecalibacterium	-0.2951	-0.1076	0.145	0.5224	-0.2345	0.2942	-0.3796	0.2781	-0.4692	-0.2082	-0.5292	-0.4948	0.4523	0.3945	0.4455	0.448	-0.08427	0.3925	0.4411	-0.01996	-0.1768	-0.08048	-0.07395	0.05208	0.4036	-0.0151	0.03692	0.06612	0.007053	-0.3225	0.4027	0.01187	0.009351	-0.2165	0.1656	0.1513	0.05648
Flavobacterium	-0.2891	-0.01996	0.2864	0.3843	-0.2179	0.3869	-0.3193	0.3232	-0.4382	-0.1892	-0.2709	-0.3604	0.1282	0.5008	0.4521	0.4621	-0.2378	0.3951	0.4609	-0.2135	-0.1867	-0.2784	-0.2865	0.1107	0.3842	-0.1258	-0.2113	0.04782	-0.1543	-0.3136	0.4477	0.04567	-0.2163	-0.2063	0.08747	-0.04655	0.01121
Lactobacillus	0.07106	0.1035	0.1693	0.112	-0.06068	0.08991	-0.05093	0.2408	-0.1475	-0.07159	-0.2742	-0.1886	0.07721	0.2149	0.2094	0.2508	-0.04051	0.2444	0.2475	0.04581	0.04869	0.01571	-0.018	-0.01382	0.1816	0.07224	0.06792	-0.03708	0.05667	-0.1339	0.1276	-0.06754	0.04848	-0.02685	0.07717	0.07904	0.03316
Oscillospira	-0.1926	0.07229	0.2187	0.4286	-0.2402	0.5134	-0.4727	0.6011	-0.4514	-0.2565	-0.5224	-0.5502	0.2694	0.6028	0.6275	0.6019	-0.09022	0.6308	0.6537	-0.1326	-0.1123	-0.1533	-0.1707	0.1004	0.5169	-0.07551	-0.1052	0.03937	-0.1367	-0.3169	0.4769	-0.0172	-0.0996	-0.2008	0.02901	0.2067	-0.02962
Prevotella	-0.1626	-0.01731	0.2644	0.2459	-0.04697	0.2989	-0.118	0.1925	-0.2637	-0.2834	-0.2629	-0.03156	0.1758	0.2936	0.2924	0.1402	0.07257	0.2702	0.3365	-0.1038	-0.2157	-0.1225	-0.2035	-0.02213	0.263	-0.07579	-0.1385	-0.03297	-0.0697	-0.03296	0.08468	0.1037	-0.08063	-0.2045	0.01744	0.1531	0.0888
Ruminococcus	0.06569	0.124	0.02222	0.09928	-0.01444	0.222	0.0233	0.1485	0.07262	-0.08914	-0.2628	-0.03738	0.04091	0.1698	0.09199	0.09598	0.1855	-0.07975	0.1471	-0.1834	0.01487	-0.08276	-0.1603	0.1259	0.009383	-0.1549	-0.2186	0.1034	-0.1943	0.01974	-0.04815	0.09449	-0.1715	-0.07503	0.1015	0.41	-0.05958
Streptococcus	0.2112	0.2049	0.1339	-0.1921	0.06279	-0.02133	0.2062	-0.06325	0.1338	-0.00571	-0.0216	0.2213	-0.2152	-0.02128	-0.1374	-0.1488	0.2312	-0.2037	-0.1732	-0.1736	-0.145	-0.1195	-0.07608	-0.1748	-0.201	-0.2513	-0.2501	-0.07238	0.03176	0.02699	-0.1905	-0.002991	-0.2237	-0.2006	0.01662	0.1878	-0.1053
Sutterella	-0.2289	-0.1122	0.09449	0.1717	-0.0541	0.07285	-0.06425	-0.05719	-0.1309	0.04265	0.1691	-0.02634	0.175	0.007799	0.1884	0.1697	-0.1922	0.1415	0.0763	-0.01381	-0.09697	-0.1039	-0.1242	-0.08127	0.1292	0.002813	-0.07135	-0.09489	-0.1408	-0.1526	0.1467	-0.04574	-0.003852	-0.05992	0.1057	-0.1676	-0.01042
Veillonella	0.3397	0.1124	-0.07571	-0.3716	0.2722	-0.346	0.4558	-0.403	0.2982	0.1183	0.2741	0.5019	-0.3209	-0.3613	-0.4625	-0.3706	0.2288	-0.3253	-0.4467	-0.01804	0.03407	0.02907	0.05801	-0.1759	-0.31	-0.1345	-0.0201	-0.1493	0.143	0.2126	-0.316	-0.07784	-0.02511	0.1063	-0.02424	-0.07902	-0.1124
	Nicotinic acid	Hydrocinnamic Acid	Methyladipic Acid	5β-Coprostanol	Citrate	Methylamine	2-hydroxy-3-methylvalerate	549.346	Urobilin	Putrescine	Cadaverine
Faecalibacterium	0.5224	0.2942	0.2781	0.3945	0.4455	0.448	0.3925	0.4411	0.4036	-0.5292	-0.4948
Flavobacterium	0.3843	0.3869	0.3232	0.5008	0.4521	0.4621	0.3951	0.4609	0.3842	-0.2709	-0.3604
Oscillospira	0.4286	0.5134	0.6011	0.6028	0.6275	0.6019	0.6308	0.6537	0.5169	-0.5224	-0.5502
Escherichia	-0.557	-0.4536	-0.3056	-0.3569	-0.5089	-0.3845	-0.4292	-0.4945	-0.4627	0.2539	0.5266
Veillonella	-0.3716	-0.346	-0.403	-0.3613	-0.4625	-0.3706	-0.3253	-0.4467	-0.31	0.2741	0.5019

## Sheet: genera UC
	L-Glycine	3-Hydroxybutyric Acid	Nicotinic Acid	Hydrocinnamic Acid	Beta-Alanine	Pyroglutamic Acid	Methyladipic Acid	5-Aminovaleric Acid	4-Hydroxyphenylacetic Acid	Tricarballylic Acid	Cadaverine	D-Glucose	Pantothenic Acid	Linoleic Acid	Sebacic Acid	5β-Coprostanol	2-hydroxy-3-methylvalerate	Glutamate	Citrate	Cadaverine	OTMA	Methylamine	Tyramine	Phenylalanine	549.346	975.729	465.376	1075.72	647.945	1076.72	844.605	371.318	634.54	1149.92	1147.91	474.381	279.121	597.367	641.597	622.617	783.577	981.777	372.322
Bacteroides	-0.2045	-0.03082	0.126	-0.1683	-0.1587	0.007921	-0.06698	-0.1628	-0.1732	0.2311	-0.1068	0.05479	0.1393	0.142	0.1585	-0.06616	0.07402	0.1294	0.1341	-0.02046	0.007171	0.1652	-0.2463	-0.2111	0.06489	-0.06088	-0.08562	-0.09547	0.05752	-0.09893	-0.02869	0.1255	-0.1621	-0.1033	-0.07857	0.01526	-0.1068	-0.04185	-0.08143	0.06058	0.1099	-0.144	0.1333
Bifidobacterium	0.2123	-0.05921	-0.08004	0.03314	0.2854	0.008593	-0.0133	0.07747	0.1715	-0.05091	0.09602	-0.1059	-0.2394	-0.2879	-0.1608	-0.09318	-0.0926	-0.1687	-0.04165	0.012	0.1241	-0.03441	0.5212	0.2885	-0.1703	0.001272	-0.01482	0.04503	-0.2107	0.05732	0.04575	-0.1092	0.3694	0.0323	0.03716	-0.1276	0.1459	-0.03293	-0.001572	0.09629	-0.149	0.3281	-0.09092
Blautia	-0.1125	-0.1036	-0.009187	-0.03635	0.2213	0.01164	-0.01981	0.08819	-0.008491	0.008863	0.01228	-0.06851	0.04583	0.05771	0.02255	0.04568	-0.004009	-0.08024	-0.05088	0.01629	0.008677	-0.08505	0.2256	0.06243	-0.03516	-0.00354	0.04302	0.05971	-0.1133	0.08113	0.06383	0.05299	0.06328	0.0399	0.08046	-0.006937	0.07167	0.04043	0.03476	0.1116	0.1257	0.1343	0.06055
Clostridium	-0.07741	0.036	0.1638	0.2045	0.04164	-0.04804	0.1645	-0.05865	-0.02988	0.1301	0.001878	-0.2267	0.01485	0.0313	0.05372	0.2586	0.2088	0.03216	0.1522	-0.1829	-0.2853	0.2743	0.00036	-0.1419	0.1384	-0.1455	-0.1062	-0.06413	0.03061	-0.05617	0.01833	-0.0836	-0.09145	-0.08157	-0.0747	-0.04959	0.01051	0.2101	-0.1187	-0.005161	-0.03237	0.07903	-0.03378
Escherichia	0.1096	-0.1174	-0.2957	-0.1644	0.07124	-0.2357	-0.2542	0.2119	-0.002359	-0.2641	0.1638	0.1423	-0.2356	-0.09441	-0.1183	-0.3499	-0.299	-0.3497	-0.314	0.2585	0.3048	-0.1565	0.09536	0.0755	-0.2449	0.04432	0.1877	0.06004	0.01297	0.07035	-0.03115	-0.1797	0.1533	0.1003	0.08616	-0.07246	-0.01042	-0.377	0.09055	-0.1143	-0.0612	0.08382	-0.08653
Faecalibacterium	-0.01077	0.1336	0.2156	0.0735	0.1271	-0.1424	0.07914	0.06648	0.1925	0.1168	0.1195	0.007969	-0.06695	-0.08425	-0.105	0.03125	-0.00225	-0.02608	0.1195	0.1069	-0.04711	0.1173	0.2326	-0.08451	0.03266	0.006325	-0.06988	-0.03059	0.09117	0.006139	-0.06203	0.1424	0.04451	-0.0582	0.008839	0.08526	-0.1518	0.1848	0.07516	0.02086	0.2368	-0.02373	0.1462
Flavobacterium	-0.04646	0.2186	0.4222	0.3812	-0.3733	0.2394	0.5285	-0.4357	-0.107	0.4072	-0.3488	-0.267	0.1847	0.173	0.1919	0.523	0.5214	0.4288	0.5481	-0.368	-0.5598	0.5554	-0.4236	-0.4342	0.5099	-0.1802	-0.1328	-0.2316	0.1065	-0.2332	0.04981	0.2686	-0.2116	-0.2092	-0.1545	0.2438	-0.2622	0.4874	-0.1601	0.09386	0.0285	-0.07131	0.2152
Lactobacillus	0.03266	-0.02051	-0.06901	0.003648	0.1543	-0.000186	-0.01418	0.09237	-0.01972	-0.2107	0.03792	0.02526	-0.1732	-0.1451	-0.08228	0.03358	-0.02291	-0.117	-0.1385	-0.022	0.05205	-0.07417	0.186	0.1229	-0.1398	0.04788	0.14	0.05277	0.03123	0.06172	-0.06453	-0.07933	0.05434	0.03328	0.07648	-0.01369	0.1419	-0.03677	0.06782	-0.0639	-0.1485	0.1357	-0.08117
Oscillospira	0.03173	0.1154	0.3453	0.3373	-0.1142	0.182	0.5513	-0.2701	0.0441	0.3344	-0.2489	-0.09011	0.1606	0.03798	0.06517	0.4692	0.5399	0.2704	0.5065	-0.3521	-0.4057	0.4021	-0.1914	-0.2288	0.4502	-0.1407	-0.08963	-0.1329	-0.006307	-0.1221	0.08988	0.2026	-0.2005	-0.1575	-0.1065	0.1699	-0.07108	0.308	-0.1299	0.1304	0.03461	-0.09058	0.151
Prevotella	-0.1002	0.04918	0.1894	0.1778	-0.03712	-0.05549	0.1027	-0.09896	-0.03255	0.08048	-0.0009905	0.002611	0.2158	0.178	0.07034	0.2492	0.2262	0.1113	0.2044	-0.1605	-0.304	0.06545	-0.08423	-0.07367	0.2015	-0.05796	-0.09323	-0.0899	-0.03076	-0.132	0.03688	0.1686	-0.01537	-0.08066	-0.0992	0.1956	-0.003272	0.07473	-0.1124	0.008458	0.001885	-0.05932	0.2628
Ruminococcus	0.03345	-0.03195	0.05209	0.1781	0.07485	0.06652	0.1606	-0.1832	-0.03275	0.06389	-0.1178	-0.1864	0.08749	0.04022	-0.08333	0.04082	0.148	0.03248	0.1477	-0.2149	-0.1739	0.1626	0.0111	-0.01436	0.0008581	-0.09309	-0.01596	-0.07236	-0.04258	-0.05947	0.1993	0.09478	0.04803	-0.01015	-0.02184	0.12	0.1142	0.1239	0.01901	0.09784	0.007015	0.01713	0.06316
Streptococcus	0.08428	-0.2194	-0.3234	-0.1385	0.1675	-0.06224	-0.2417	0.1699	0.02644	-0.3144	0.1735	0.072	-0.137	-0.2466	-0.2035	0.002256	-0.2677	-0.2426	-0.3368	0.1602	0.1942	-0.2405	0.3104	0.2771	-0.3815	0.2011	0.2598	0.2631	-0.1493	0.2501	-0.1751	-0.278	0.2487	0.1811	0.1562	-0.3215	0.1692	-0.1856	0.118	-0.1825	-0.2171	0.2421	-0.2495
Sutterella	-0.1069	0.008677	0.2882	0.1343	0.06561	-0.1266	0.1266	-0.02697	0.09233	0.3523	-0.02714	-0.1624	0.2063	0.1849	0.2449	0.05418	0.1446	-0.005971	0.227	-0.05285	-0.1171	0.1986	-0.02058	-0.3181	0.1178	-0.03931	-0.07862	-0.07325	0.06139	-0.08944	-0.08974	0.09098	-0.1016	-0.1022	-0.05224	0.06787	-0.2553	0.1899	-0.07119	0.09592	0.08647	-0.06396	0.036
Veillonella	-0.00866	-0.2429	-0.3201	-0.3786	0.2405	-0.2738	-0.4695	0.3359	0.01469	-0.4339	0.2152	0.2226	-0.02725	-0.1338	-0.09177	-0.2953	-0.3494	-0.3627	-0.5129	0.2408	0.3161	-0.3357	0.2074	0.1247	-0.4497	0.09058	0.1492	0.08085	-0.09133	0.06203	-0.08564	-0.1913	0.1315	0.0515	0.09288	-0.1951	0.09405	-0.2195	0.06796	-0.159	-0.03702	0.1052	-0.1404
	Methyladipic Acid	2-hydroxy-3-methylvalerate	Citrate	Methylamine	549.346	OTMA
Flavobacterium	0.5285	0.5214	0.5481	0.5554	0.5099	-0.5598
Oscillospira	0.5513	0.5399	0.5065	0.4021	0.4502	-0.4057
Veillonella	-0.4695	-0.3494	-0.5129	-0.3357	-0.4497	0.3161

## Sheet: species CD all
Spearman r		Phenylethylamine	Beta-Alanine	Putrescine	Cadaverine	L-Alanine	Phenylacetic Acid	4-Hydroxyphenylacetic Acid	Glyceric acid	Phenylalanine	975.729	465.376	1075.72	1076.72	1149.92	1147.91	508.493	279.121	1238.87	641.597	465.376	5ß-Coprostanol	Nicotinic acid	3-Methyladipic Acid	Hydrocinnamic Acid	3-Hydroxybutyric acid	Pantothenic Acid	Citrate	Methylamine	2-hydroxy-3-methylvalerate	549.346	844.605	617.335	843.601	597.367	688.504	515.366	1196.83
Oscillospira eae		-0.4665	-0.4999	-0.5505	-0.5499	-0.2061	0.1429	-0.2228	-0.2699	-0.1575	-0.111	-0.1527	-0.1634	-0.1429	-0.04477	-0.1505	-0.1268	-0.2722	0.0446	-0.04536	-0.1545	0.6851	0.3653	0.6524	0.4727	0.3387	0.2355	0.6789	0.6839	0.6481	0.6804	0.1464	0.5953	0.115	0.5285	0.06641	0.1176	0.08681
Bacteroides denticanum		-0.4348	-0.4968	-0.3479	-0.2883	-0.2865	-0.1808	-0.2021	-0.1362	-0.1745	-0.1502	-0.3078	-0.1973	-0.2175	-0.1776	-0.2231	-0.06469	-0.2196	0.07793	-0.1914	-0.2086	0.3875	0.3051	0.23	0.3706	0.2241	0.2731	0.4029	0.419	0.4675	0.3217	0.04654	0.3716	0.0727	0.3368	0.2034	-0.03415	0.1033
Oscillospira guilliermondii		-0.4356	-0.491	-0.4951	-0.5253	-0.266	0.07476	-0.1996	-0.2484	-0.132	-0.1015	-0.1623	-0.1577	-0.1523	-0.07285	-0.1505	-0.1349	-0.2864	-0.005468	-0.06034	-0.1159	0.5874	0.3493	0.5332	0.3956	0.2052	0.2212	0.5762	0.5988	0.5949	0.5765	0.1121	0.5042	0.1116	0.4547	0.02284	0.1302	0.02568
Rikenella microfusus		-0.3907	-0.4273	-0.3688	-0.5176	-0.1064	0.1463	-0.3559	-0.3275	-0.1432	-0.3025	-0.3281	-0.3228	-0.2894	-0.2702	-0.2929	-0.2998	-0.1733	0.1793	-0.2553	-0.3784	0.591	0.2617	0.4431	0.384	0.3534	0.1173	0.4483	0.5352	0.4427	0.5696	0.151	0.5614	0.1776	0.4959	0.2281	0.04053	0.1201
Bacteroides uniformis		-0.3312	-0.4176	-0.3041	-0.4493	-0.3904	-0.1554	-0.1347	-0.1383	-0.2663	-0.02828	-0.1668	-0.07389	-0.03915	-0.03961	-0.0216	-0.0105	-0.251	-0.06241	0.01902	-0.03063	0.3083	0.3511	0.1328	0.142	0.06472	0.2589	0.3488	0.4671	0.2109	0.2036	0.1378	0.2324	0.18	0.3258	0.09348	-0.003863	-0.08011
Desulfonauticus autotrophicus		-0.4504	-0.416	-0.6112	-0.5943	-0.1206	0.1926	-0.2373	-0.2159	-0.1451	-0.1438	-0.1526	-0.1893	-0.175	-0.09885	-0.1636	-0.1181	-0.1989	0.1103	-0.05955	-0.1716	0.7213	0.3626	0.6575	0.5375	0.3688	0.2736	0.7127	0.6693	0.5766	0.7158	0.1368	0.638	0.09744	0.5607	0.1176	0.08554	0.1221
Parabacteroides merdae		-0.3385	-0.4077	-0.2313	-0.2509	-0.03891	0.07912	-0.1467	-0.06477	-0.2333	-0.1828	-0.2046	-0.3187	-0.2642	-0.2583	-0.2476	-0.06115	-0.1468	0.189	-0.1486	-0.1654	0.3365	0.206	0.1934	0.1976	0.2102	0.1726	0.3287	0.3395	0.3338	0.2858	0.197	0.34	0.2361	0.3332	0.1438	-0.0303	0.2019
Dysgonomonas wimpennyi		-0.3708	-0.3937	-0.4079	-0.3044	-0.262	-0.02821	-0.1157	-0.3017	-0.3006	-0.208	-0.3158	-0.2219	-0.2087	-0.1664	-0.1908	-0.13	-0.1685	0.1508	-0.2036	-0.1717	0.466	0.4205	0.3353	0.5006	0.4406	0.2667	0.5026	0.3731	0.4366	0.4825	0.1631	0.4726	0.1842	0.4146	0.2197	0.01129	0.1248
Parabacteroides goldsteinii		-0.3989	-0.3931	-0.2457	-0.2587	-0.2814	-0.06275	-0.249	-0.1365	-0.3323	-0.1842	-0.1894	-0.2388	-0.1939	-0.09831	-0.1852	-0.09458	-0.139	0.156	-0.1849	-0.1645	0.348	0.197	0.2705	0.2582	0.3883	0.1794	0.4204	0.4368	0.3591	0.3434	0.1534	0.31	0.1576	0.3116	0.1718	-0.1121	0.2301
Faecalibacterium prausnitzii		-0.6226	-0.3895	-0.476	-0.4679	-0.4035	-0.1674	-0.1944	-0.2119	-0.145	-0.1084	-0.2895	-0.2019	-0.1733	-0.1381	-0.05161	-0.04151	-0.25	0.1319	-0.07178	-0.3243	0.4651	0.5408	0.3358	0.4004	0.2847	0.4607	0.4878	0.437	0.4592	0.5096	0.1049	0.578	0.1432	0.4364	0.1897	0.1158	0.1461
Bacteroides dorei		-0.3145	-0.3797	-0.3131	-0.324	-0.2063	-0.1068	-0.1789	-0.2011	-0.2604	-0.114	-0.1834	-0.1577	-0.1538	-0.08338	-0.1526	-0.1767	-0.2373	0.09452	-0.1532	-0.1103	0.3753	0.3206	0.2412	0.1148	0.2704	0.3549	0.4724	0.4267	0.417	0.4309	0.3557	0.3513	0.3685	0.3912	0.1565	0.04639	0.1169
Ruminococcus albus		-0.3663	-0.3779	-0.4693	-0.4271	-0.2133	0.04143	-0.1813	-0.277	-0.299	-0.2067	-0.2733	-0.2586	-0.1703	-0.1433	-0.148	-0.121	-0.1849	0.2032	-0.06759	-0.1632	0.5028	0.3119	0.4911	0.3774	0.3984	0.2211	0.5062	0.4231	0.3407	0.527	0.2359	0.5102	0.2427	0.3659	0.2168	0.1507	0.1377
Bacteroides rodentium		-0.3336	-0.3734	-0.2417	-0.3687	-0.376	-0.1545	-0.08226	-0.1277	-0.2397	-0.04202	-0.1751	-0.08639	-0.06016	-0.04891	-0.05791	-0.06342	-0.2212	-0.06789	-0.01394	-0.031	0.2679	0.2864	0.07944	0.1193	0.0804	0.2049	0.2705	0.3975	0.1492	0.1295	0.1074	0.1728	0.1461	0.2444	0.08629	-0.05907	-0.05533
Turicibacter sanguinis		-0.3302	-0.3719	-0.3516	-0.2555	-0.1405	-0.09552	-0.108	-0.1275	-0.1837	-0.1058	-0.1304	-0.188	-0.1424	-0.04014	-0.05324	-0.1008	-0.287	0.07391	-0.04209	-0.1445	0.2729	0.2912	0.2091	0.2611	0.04362	0.3745	0.3899	0.3141	0.2383	0.3095	-0.003953	0.3665	0.006416	0.3137	-0.001046	0.08152	0.007251
Lachnospira pectinoschiza		-0.371	-0.3715	-0.356	-0.4772	-0.1555	-0.1403	-0.2091	-0.02186	-0.09008	-0.227	-0.1811	-0.1868	-0.1298	-0.12	-0.1485	-0.03842	-0.2134	0.1898	-0.06471	-0.1628	0.3578	0.3189	0.3882	0.3183	0.2896	0.3501	0.365	0.3127	0.3495	0.428	0.2198	0.4354	0.19	0.2675	0.1887	0.08513	0.1101
Anaerobranca zavarzinii		-0.4307	-0.3373	-0.4897	-0.3879	-0.1455	0.07712	-0.261	-0.1237	-0.09667	-0.09433	-0.2112	-0.1838	-0.1618	-0.1223	-0.1271	0.01606	-0.1184	0.1673	-0.06148	-0.2001	0.6309	0.3896	0.5452	0.4052	0.3978	0.2628	0.5508	0.5447	0.5393	0.6068	0.08173	0.5857	0.04773	0.4022	0.166	0.1578	0.1192
Bacteroides cellulosilyticus		-0.4192	-0.331	-0.289	-0.4339	-0.1608	-0.02309	-0.2397	-0.2016	-0.06437	-0.08549	-0.06875	-0.1546	-0.1075	0.05663	-0.03673	0.04302	-0.1014	0.01186	0.04417	-0.0219	0.2594	0.282	0.299	0.1131	0.1622	0.2584	0.2911	0.3321	0.3195	0.356	0.1701	0.2604	0.1274	0.2898	0.07487	-0.03137	0.06523
Parabacteroides johnsonii		-0.5116	-0.3145	-0.2274	-0.323	-0.1692	-0.003319	-0.2041	-0.1473	-0.1796	-0.1142	-0.1181	-0.1655	-0.1315	-0.07948	-0.1742	0.09272	-0.1007	0.04333	-0.05161	-0.008601	0.3877	0.1697	0.2317	0.19	0.2864	0.1192	0.3658	0.404	0.3404	0.3565	0.09735	0.3584	0.08866	0.382	0.14	-0.1131	0.1265
Parabacteroides distasonis		-0.3473	-0.2929	-0.2458	-0.2986	-0.4196	-0.1368	-0.2473	-0.3544	-0.1081	-0.06724	-0.2179	-0.2114	-0.179	-0.09139	-0.1102	-0.1697	-0.294	-0.04553	-0.1297	-0.1416	0.3357	0.4766	0.2429	0.2676	0.1453	0.1121	0.3424	0.3043	0.2272	0.3831	0.139	0.2816	0.1117	0.1902	-0.05913	0.0565	-0.02022
Sphingobacterium bambusae		-0.3336	-0.2744	-0.2311	-0.3174	-0.06012	0.02665	-0.01985	-0.09747	-0.09984	-0.03438	-0.02353	-0.04128	-0.0579	-0.05717	-0.05458	-0.03002	-0.1043	0.05591	-0.08898	-0.003862	0.3735	0.1463	0.3707	0.1783	0.2123	0.1504	0.3639	0.3272	0.435	0.3984	0.1433	0.3533	0.1477	0.3169	-0.06963	0.0858	0.1438
Sphingobacterium shayense		-0.2634	-0.2513	-0.169	-0.2216	-0.3846	-0.1364	-0.2167	-0.3069	-0.1442	-0.08118	-0.1892	-0.2386	-0.2115	-0.1003	-0.1159	-0.2037	-0.2633	-0.02137	-0.1451	-0.1333	0.2343	0.3855	0.1653	0.1919	0.1055	0.09382	0.2616	0.2198	0.1601	0.2711	0.1284	0.1522	0.1016	0.08827	-0.05181	0.001396	0.005584
Limnobacter litoralis		-0.1232	-0.2137	-0.1516	-0.2451	-0.05106	-0.0872	-0.2125	-0.2823	-0.2034	-0.1284	-0.2466	-0.1583	-0.1922	-0.09885	-0.1263	-0.2527	-0.2375	-0.02407	-0.07935	-0.1898	0.1071	0.2581	0.2267	0.1783	0.06029	0.2426	0.2782	0.3063	0.2453	0.2292	0.05543	0.2153	0.02244	0.3123	0.000127	-0.004698	-0.06617
Alkaliphilus crotonatoxidans		-0.2726	-0.205	-0.4225	-0.377	-0.08409	0.03847	-0.1295	-0.2246	-0.167	-0.1277	-0.07051	-0.09036	-0.08371	-0.1024	-0.1533	-0.1337	-0.305	0.04576	-0.08914	-0.1776	0.5294	0.2898	0.4859	0.3157	0.3885	0.2953	0.5222	0.502	0.3783	0.569	0.06095	0.5796	-0.011	0.4424	0.1336	0.1396	0.01998
Bifidobacterium longum		-0.3105	-0.2033	-0.3118	-0.187	-0.2146	-0.004276	-0.05644	-0.1421	-0.09036	-0.119	-0.1664	-0.1853	-0.2707	-0.06389	-0.1168	-0.1918	-0.04183	0.02923	-0.1163	-0.2021	0.3073	0.2706	0.197	0.2695	0.2623	0.1718	0.3069	0.378	0.3283	0.2582	0.07071	0.2784	0.111	0.2448	0.192	0.1731	-0.01644
Prevotella copri		-0.3275	-0.1986	-0.3323	-0.2435	-0.3026	-0.2609	-0.18	-0.2522	-0.2866	-0.1338	-0.2043	-0.1621	-0.1511	-0.06693	-0.1504	-0.07747	-0.2384	0.2555	-0.1359	-0.242	0.3191	0.366	0.2386	0.3051	0.3245	0.3252	0.4207	0.204	0.195	0.3942	0.099	0.3685	0.08468	0.3242	0.1925	0.0419	0.2144
Bacteroides graminisolvens		-0.2373	-0.1964	-0.03864	-0.1929	-0.4315	-0.3237	-0.03571	-0.1605	-0.1747	-0.08578	-0.1274	-0.1796	-0.1526	-0.04209	-0.08662	-0.05199	-0.2236	-0.03268	-0.06037	-0.00487	0.1323	0.2584	0.0375	0.01944	0.1027	0.1632	0.1605	0.1425	0.06783	0.09615	0.08116	0.0486	0.09074	0.05538	0.05542	-0.1258	-0.0006507
Bacteroides caccae		-0.3464	-0.1901	-0.214	-0.3271	-0.1486	0.09573	-0.1489	-0.1683	-0.03066	0.09246	-0.04582	-0.04136	-0.0158	0.05448	0.06122	0.001362	0.01301	0.003139	0.007364	-0.1342	0.3115	0.3135	0.2065	0.2807	0.223	0.1225	0.2887	0.3153	0.2873	0.2961	0.05611	0.2416	0.05893	0.1572	-0.09809	-0.01967	0.05218
Bifidobacterium adolescentis		-0.3915	-0.1827	-0.3274	-0.3237	-0.2896	-0.07122	0.01271	-0.2667	-0.1437	0.003132	-0.1792	-0.07937	-0.06717	0.005299	0.01565	-0.1697	-0.2794	0.1035	0.05248	-0.1193	0.2489	0.5031	0.3894	0.4141	0.257	0.2581	0.3168	0.3074	0.3713	0.3725	0.06663	0.4864	0.0719	0.4095	0.1449	0.04005	0.1923
Bacteroides stercorirosoris		-0.2678	-0.1586	-0.1968	-0.4456	-0.1017	-0.01337	-0.09252	-0.08146	-0.1375	0.05508	-0.07449	-0.09303	-0.06221	0.0182	0.06171	-0.01482	0.006255	0.09112	-0.03545	-0.0933	0.247	0.352	0.1765	0.1997	0.2266	0.2683	0.2955	0.2804	0.3357	0.2451	0.1723	0.2266	0.1158	0.2117	0.01148	-0.1501	0.118
Collinsella aerofaciens		-0.4485	-0.125	-0.3544	-0.2215	-0.1439	-0.005919	-0.1654	-0.1636	0.04372	0.1131	0.003946	0.0242	0.01868	0.1487	0.06219	0.03042	-0.08586	-0.1137	0.138	0.03899	0.3045	0.1831	0.32	0.2074	0.1015	0.2244	0.3402	0.3283	0.211	0.3999	0.008158	0.3357	0.03884	0.2512	-0.03594	0.1485	-0.09977
Bacteroides ovatus		-0.02105	-0.06531	-0.07352	-0.3097	-0.08394	-0.07747	-0.1173	-0.1603	-0.2085	0.0437	0.009322	5.249e-05	-0.002824	0.0986	0.02651	0.006929	-0.2544	-0.1088	0.07248	0.01024	0.1059	0.3907	0.1226	-0.01137	0.1198	0.3583	0.3019	0.3716	0.08683	0.1879	0.03273	0.2452	-0.01311	0.2489	-0.06212	-0.08546	-0.1128
Bifidobacterium catenulatum		-0.06687	-0.03456	-0.04834	-0.03208	0.08431	0.09118	0.008126	0.07254	0.04088	-0.0904	-0.06493	-0.1194	-0.1097	-0.0922	-0.1473	-0.0364	-0.05462	0.04476	-0.09294	-0.03633	0.04867	-0.02232	-0.02941	-0.1188	0.088	0.1447	0.09565	0.08619	-0.07206	0.06456	0.1807	-0.04758	0.2049	-0.07283	0.146	-0.03875	0.007982
Acidaminococcus fermentans		-0.03432	0.01545	0.06213	0.1729	0.06527	0.1335	-0.1393	0.2187	0.1872	0.1893	0.0864	0.1176	0.09471	0.1719	0.1588	0.06924	0.2127	-0.0581	0.1992	0.1211	-0.04755	-0.2131	-0.1505	0.1037	-0.1337	-0.1113	-0.1103	-0.1477	-0.1935	-0.1471	-0.09353	-0.2057	-0.06866	-0.2833	-0.1973	-0.1226	-0.07421
Fusobacterium naviforme		0.1013	0.07285	0.2334	0.3005	0.04945	-0.1355	-0.008292	-0.05222	-0.08606	-0.03425	-0.04155	-0.004503	-0.02888	0.04398	-0.0008187	0.05211	0.06663	-0.1433	0.09525	0.1064	-0.1894	-0.1916	-0.1563	-0.1897	-0.1148	-0.001994	-0.1793	-0.1543	-0.07986	-0.1525	-0.2009	-0.09906	-0.1349	-0.107	0.05938	-0.1424	-0.1198
Negativicoccus succinicivorans		0.05797	0.1392	0.03795	0.2486	0.211	0.1052	0.1256	0.1962	0.2224	0.01005	-0.01173	0.008396	-0.03945	-0.1007	-0.03928	0.04547	0.1171	-0.003862	-0.0006612	-0.01358	-0.05345	-0.09914	-0.08333	0.06887	0.0142	0.01093	-0.05346	0.006596	0.01374	-0.06635	-0.09006	0.04365	-0.08387	0.05806	0.05437	0.0006402	0.04715
Fusobacterium gonidiaformans		0.3404	0.1624	0.2127	0.3069	0.1923	0.06778	0.01327	-0.01987	0.1819	0.1077	0.194	0.1964	0.1546	0.1496	0.09973	0.08575	0.02443	-0.2765	0.1661	0.2654	-0.3254	-0.2293	-0.2114	-0.1348	-0.3517	-0.1258	-0.2464	-0.2596	-0.236	-0.2017	-0.2724	-0.2614	-0.3262	-0.1963	-0.222	-0.04217	-0.1777
Pyramidobacter piscolens		0.345	0.2116	0.3106	0.4651	0.3283	0.3038	-0.04627	0.356	0.3232	-0.07763	0.03447	-0.03394	-0.04022	-0.09847	-0.05799	0.02071	0.3144	0.03905	-0.1337	-0.01824	-0.1978	-0.4075	-0.3198	-0.2179	-0.07218	-0.3952	-0.3957	-0.3114	-0.1457	-0.2447	0.03376	-0.3031	0.04702	-0.3883	0.0115	-0.09042	-0.004649
Acidaminococcus intestini		-0.0129	0.2409	0.04382	0.1827	0.05786	0.05012	-0.06592	0.05158	0.2435	0.1274	0.01876	0.09786	0.0623	0.05394	-0.0008084	0.03918	0.2011	-0.1246	0.1269	0.0909	0.04668	-0.1482	-0.08765	-0.05028	0.0959	-0.05368	-0.1091	-0.01594	-0.1688	-0.1165	-0.1045	-0.1448	-0.06996	-0.2106	-0.02688	-0.112	-0.1691
Fusobacterium nucleatum		0.398	0.256	0.1521	0.31	0.3106	0.1891	-0.04173	0.08836	0.1999	0.004749	0.02209	0.07014	0.03156	-0.02791	0.03293	-0.03531	0.211	-0.1136	0.1027	0.09983	-0.184	-0.3637	-0.2017	-0.1547	-0.2357	-0.2804	-0.2782	-0.2254	-0.2477	-0.1742	-0.2821	-0.1981	-0.2969	-0.2088	-0.05449	0.03829	-0.1535
Escherichia albertii		0.357	0.2863	0.2014	0.5045	0.272	0.03259	-0.02679	0.09212	0.2296	0.04687	0.2647	0.08122	0.0571	0.0151	0.05955	0.01958	0.2404	-0.1935	-0.06066	0.128	-0.3156	-0.514	-0.2785	-0.4088	-0.219	-0.3893	-0.5093	-0.3772	-0.4104	-0.426	-0.162	-0.4517	-0.2149	-0.5003	-0.08552	0.07826	-0.196
Escherichia coli		0.3127	0.2895	0.1601	0.5037	0.1747	-0.02985	0.01788	0.1047	0.2281	0.003046	0.1724	-0.01141	-0.03577	-0.03667	-0.000236	0.006179	0.1901	-0.083	-0.06598	0.06969	-0.2209	-0.4081	-0.3421	-0.3427	-0.1275	-0.317	-0.393	-0.3591	-0.4537	-0.3921	-0.08248	-0.3845	-0.1146	-0.4852	-0.02149	0.02693	-0.1653
Megasphaera hominis		0.2574	0.32	0.224	0.3612	0.254	0.2	0.157	0.2891	-0.04582	-0.0629	0.03817	0.04562	0.05006	0.01349	-0.01338	0.0231	0.2329	0.1866	-0.05028	-0.007316	-0.1053	-0.2012	-0.07983	0.002676	0.08205	-0.002288	-0.1071	-0.2159	-0.2578	-0.1524	0.01384	-0.09753	-0.01076	-0.1442	0.1419	-0.222	0.157
Veillonella denticariosi		0.2116	0.332	0.1542	0.3596	0.3684	0.1317	-0.004969	0.2005	0.1469	0.006965	0.1276	0.07675	0.08353	-0.05388	0.02971	0.1182	0.2676	-0.07763	0.009906	0.2213	-0.2705	-0.4239	-0.3352	-0.363	-0.1147	-0.3042	-0.3845	-0.2753	-0.2543	-0.3182	-0.137	-0.2907	-0.1239	-0.317	0.0008299	0.06979	-0.1116
Megasphaera micronuciformis		0.39	0.3416	0.3263	0.3811	0.3769	0.1823	0.00388	0.1876	0.2433	-0.02504	0.0002808	0.105	0.08706	-0.04514	0.0125	0.1254	0.1692	-0.1229	0.03704	0.0569	-0.3034	-0.3418	-0.3004	-0.04018	0.0486	-0.254	-0.3855	-0.3789	-0.2614	-0.3038	-0.2018	-0.2123	-0.2018	-0.2102	0.007275	-0.1346	-0.219
Serratia entomophila		0.4084	0.3587	0.2364	0.5454	0.289	0.09087	0.02482	0.137	0.2653	0.095	0.2854	0.1506	0.1034	0.0822	0.1091	0.06919	0.3468	-0.2152	-0.01432	0.1845	-0.3584	-0.5508	-0.3668	-0.4424	-0.3072	-0.4383	-0.5979	-0.4554	-0.509	-0.5618	-0.2626	-0.5746	-0.3025	-0.6235	-0.147	0.02985	-0.2512
Candidatus Endobugula sertula		0.4649	0.3688	0.2217	0.4529	0.3626	0.06726	0.04043	0.08689	0.2075	0.08535	0.129	0.178	0.1038	0.08139	0.08399	-0.03876	0.2416	-0.06494	-0.03768	0.06536	-0.3082	-0.3592	-0.2599	-0.3732	-0.274	-0.2745	-0.4579	-0.3388	-0.3918	-0.4699	-0.1464	-0.4504	-0.139	-0.4161	-0.04087	0.06333	-0.1265
Veillonella montpellierensis		0.2524	0.3985	0.2947	0.5315	0.2768	0.03784	0.1979	0.3055	0.2343	0.02253	0.07773	0.06147	0.0239	-0.05159	0.01066	0.1226	0.2425	-0.1295	0.04449	0.176	-0.2909	-0.4249	-0.3544	-0.2933	-0.1052	-0.2871	-0.4328	-0.3222	-0.3106	-0.4536	-0.1426	-0.3463	-0.09191	-0.284	-0.06492	-0.04219	-0.1117

## Sheet: species CD correlated
Spearman r	Nicotinic acid	Hydrocinnamic Acid	3-Methyladipic Acid	5ß-Coprostanol	Citrate	Methylamine	2-hydroxy-3-methylvalerate	549.346	617.335	597.367	Beta-Alanine	Phenylethylamine	Putrescine	Cadaverine
Alkaliphilus crotonatoxidans	0.2898	0.3157	0.4859	0.5294	0.5222	0.502	0.3783	0.569	0.5796	0.4424	-0.205	-0.2726	-0.4225	-0.377
Anaerobranca zavarzinii	0.3896	0.4052	0.5452	0.6309	0.5508	0.5447	0.5393	0.6068	0.5857	0.4022	-0.3373	-0.4307	-0.4897	-0.3879
Bifidobacterium adolescentis	0.5031	0.4141	0.3894	0.2489	0.3168	0.3074	0.3713	0.3725	0.4864	0.4095	-0.1827	-0.3915	-0.3274	-0.3237
Desulfonauticus autotrophicus	0.3626	0.5375	0.6575	0.7213	0.7127	0.6693	0.5766	0.7158	0.638	0.5607	-0.416	-0.4504	-0.6112	-0.5943
Dysgonomonas wimpennyi	0.4205	0.5006	0.3353	0.466	0.5026	0.3731	0.4366	0.4825	0.4726	0.4146	-0.3937	-0.3708	-0.4079	-0.3044
Faecalibacterium prausnitzii	0.5408	0.4004	0.3358	0.4651	0.4878	0.437	0.4592	0.5096	0.578	0.4364	-0.3895	-0.6226	-0.476	-0.4679
Oscillospira eae	0.3653	0.4727	0.6524	0.6851	0.6789	0.6839	0.6481	0.6804	0.5953	0.5285	-0.4999	-0.4665	-0.5505	-0.5499
Oscillospira guilliermondii	0.3493	0.3956	0.5332	0.5874	0.5762	0.5988	0.5949	0.5765	0.5042	0.4547	-0.491	-0.4356	-0.4951	-0.5253
Parabacteroides johnsonii	0.1697	0.19	0.2317	0.3877	0.3658	0.404	0.3404	0.3565	0.3584	0.382	-0.3145	-0.5116	-0.2274	-0.323
Rikenella microfusus	0.2617	0.384	0.4431	0.591	0.4483	0.5352	0.4427	0.5696	0.5614	0.4959	-0.4273	-0.3907	-0.3688	-0.5176
Ruminococcus albus	0.3119	0.3774	0.4911	0.5028	0.5062	0.4231	0.3407	0.527	0.5102	0.3659	-0.3779	-0.3663	-0.4693	-0.4271
Serratia entomophila	-0.5508	-0.4424	-0.3668	-0.3584	-0.5979	-0.4554	-0.509	-0.5618	-0.5746	-0.6235	0.3587	0.4084	0.2364	0.5454
Veillonella montpellierensis	-0.4249	-0.2933	-0.3544	-0.2909	-0.4328	-0.3222	-0.3106	-0.4536	-0.3463	-0.284	0.3985	0.2524	0.2947	0.5315
Candidatus Endobugula sertula	-0.3592	-0.3732	-0.2599	-0.3082	-0.4579	-0.3388	-0.3918	-0.4699	-0.4504	-0.4161	0.3688	0.4649	0.2217	0.4529
Escherichia albertii	-0.514	-0.4088	-0.2785	-0.3156	-0.5093	-0.3772	-0.4104	-0.426	-0.4517	-0.5003	0.2863	0.357	0.2014	0.5045

## Sheet: species UC all 
Spearman r	L-Glycine	Beta-Alanine	5-Aminovaleric Acid	4-Hydroxyphenylacetic Acid	Cadaverine	D-Glucose	OTMA	Tyramine	Phenylalanine	975.729	465.376	1075.72	1076.72	634.54	1149.92	1147.91	279.121	641.597	981.777	3-Hydroxybutyric Acid	Nicotinic Acid	Hydrocinnamic Acid	Pyroglutamic Acid	Methyladipic Acid	Tricarballylic Acid	Pantothenic Acid	Linoleic Acid	Sebacic Acid	5β-Coprostanol	2-hydroxy-3-methylvalerate	Glutamate	Citrate	Methylamine	549.346	647.945	844.605	371.318	474.381	597.367	622.617	783.577	372.322
Bacteroides caccae	0.01051	-0.3543	-0.3813	-0.09178	-0.3525	-0.1495	-0.3523	-0.1712	-0.3756	-0.1633	-0.1205	-0.1611	-0.1738	-0.3582	-0.1738	-0.1096	-0.1102	-0.1398	-0.2289	0.2145	0.3821	0.2535	0.2304	0.4521	0.2909	0.1523	0.04426	0.03467	0.4281	0.37	0.4308	0.4392	0.4471	0.3862	0.2047	0.06	0.2088	0.1291	0.3294	0.1418	0.1474	0.2229
Pedobacter kwangyangensis	-0.1028	-0.3244	-0.4107	-0.123	-0.3908	-0.126	-0.5217	-0.3729	-0.3989	-0.1214	-0.0688	-0.1368	-0.133	-0.2003	-0.173	-0.1532	-0.2036	-0.1631	-0.0897	0.2261	0.3903	0.3266	0.3437	0.5539	0.4269	0.269	0.2083	0.216	0.5577	0.5014	0.445	0.5405	0.539	0.4873	0.1292	0.119	0.3042	0.1576	0.4425	0.1175	0.08866	0.2101
Bacteroides uniformis	-0.1763	-0.2486	-0.4269	-0.09135	-0.343	-0.1231	-0.2501	-0.33	-0.3889	-0.161	-0.1313	-0.1342	-0.1563	-0.2349	-0.2744	-0.157	-0.2073	-0.1475	-0.2287	0.1183	0.3523	0.03257	0.0895	0.3174	0.2536	0.2902	0.09495	0.1024	0.2855	0.3028	0.2725	0.3839	0.4894	0.2691	0.18	0.1071	0.2387	0.03161	0.2688	0.1791	0.1436	0.1803
Parabacteroides distasonis	-0.08463	-0.2413	-0.2627	0.0007869	-0.1969	-0.1524	-0.2887	-0.1775	-0.3924	-0.2412	-0.2224	-0.2648	-0.2365	-0.1095	-0.2806	-0.1874	-0.2997	-0.2082	-0.1019	0.2218	0.4169	0.2631	0.1952	0.3742	0.3259	0.159	0.2367	0.1139	0.1591	0.3091	0.337	0.3286	0.2459	0.3575	0.1241	0.06434	0.2709	0.1687	0.2497	0.1914	0.03086	0.2652
Sphingobacterium shayense	-0.09873	-0.234	-0.2632	0.009737	-0.1783	-0.1279	-0.2802	-0.1921	-0.4206	-0.2797	-0.2367	-0.2923	-0.2614	-0.1192	-0.3121	-0.2303	-0.3088	-0.2384	-0.1128	0.2297	0.3727	0.225	0.1734	0.3516	0.3532	0.1565	0.246	0.1297	0.1135	0.2873	0.3409	0.3361	0.2743	0.3367	0.1086	0.09022	0.248	0.1484	0.2068	0.2317	0.06643	0.2607
Ruminococcus bromii	-0.1967	-0.1979	-0.2523	-0.1582	-0.3357	-0.2128	-0.3507	-0.1834	-0.316	-0.1238	-0.05616	-0.1565	-0.1689	-0.1375	-0.04321	-0.08469	0.02126	-0.07203	-0.0773	0.173	0.1486	0.3023	0.1439	0.3535	0.2703	0.2164	0.2278	0.2331	0.4918	0.317	0.2619	0.394	0.3744	0.2973	0.05037	0.1412	0.1945	0.1684	0.2705	0.0538	0.01326	0.1165
Parabacteroides merdae	-0.03525	-0.1846	-0.165	-0.1095	-0.1559	-0.1227	-0.3337	-0.2594	-0.3406	-0.1792	-0.08946	-0.1771	-0.1651	-0.1854	-0.2207	-0.1951	-0.1927	-0.1295	-0.1351	0.1771	0.1412	0.102	0.1073	0.3294	0.2894	0.1126	0.07797	-0.002773	0.2505	0.344	0.2013	0.295	0.3856	0.349	0.05463	0.1405	0.1604	0.06551	0.2758	0.05044	0.06258	0.1162
Prevotella copri	-0.1712	-0.1845	-0.1769	-0.0556	-0.1566	-0.03874	-0.3201	-0.1999	-0.2162	-0.07454	-0.003909	-0.002556	-0.03001	-0.1658	0.003324	-0.07092	-0.1317	-0.02742	-0.07626	0.1266	0.2721	0.2578	0.02962	0.2309	0.02036	0.2742	0.1329	0.1496	0.3095	0.2549	0.2157	0.2939	0.1622	0.4	0.2146	-0.003796	0.03806	0.06574	0.2569	-0.01008	0.002933	0.1186
Dysgonomonas wimpennyi	-0.1827	-0.1713	-0.3743	-0.05168	-0.2309	-0.2036	-0.5245	-0.3293	-0.3466	-0.09034	-0.1309	-0.1266	-0.1459	-0.2196	-0.1744	-0.1052	-0.136	-0.1696	-0.09275	0.2787	0.4453	0.3356	0.1915	0.5415	0.4188	0.3048	0.217	0.2113	0.515	0.5676	0.3987	0.5514	0.4942	0.4933	0.2246	0.08704	0.3083	0.3053	0.365	0.09407	0.1773	0.285
Sutterella wadsworthensis	-0.07652	-0.1681	-0.1975	0.09769	0.1597	-0.03231	-0.06704	-0.1116	-0.2226	-0.1589	-0.1615	-0.1999	-0.2126	-0.04269	-0.1329	-0.1461	-0.06543	-0.1368	0.001873	0.1461	0.1168	0.1169	-0.139	0.1565	0.1968	0.009661	0.02805	0.0498	0.04168	0.1503	0.0378	0.201	0.2035	0.1291	0.1022	0.1612	0.1769	0.2441	0.2085	0.07838	0.01255	0.2189
Prevotella stercorea	-0.2555	-0.1599	-0.0514	-0.1478	-0.105	0.03469	-0.1207	-0.1841	-0.31	-0.153	-0.1183	-0.1097	-0.1086	-0.2413	-0.1059	-0.1414	-0.3069	-0.1858	-0.1954	0.2606	0.1772	0.0297	0.1112	0.2052	0.1187	0.2338	0.04023	0.1023	0.1998	0.07658	0.191	0.2238	0.1912	0.2808	0.2431	0.191	0.07089	0.04743	0.2304	0.1407	0.1794	0.1474
Akkermansia muciniphila	0.01866	-0.1589	-0.3095	-0.1791	-0.2085	-0.2037	-0.4142	-0.3764	-0.2492	-0.1496	-0.1807	-0.2474	-0.2608	-0.2225	-0.1286	-0.1571	-0.05315	-0.2438	-0.1361	0.2816	0.2981	0.247	0.3007	0.5406	0.2713	0.1718	0.1498	0.04731	0.312	0.4617	0.3638	0.4442	0.3661	0.3954	0.04237	0.187	0.308	0.3705	0.2897	0.1729	0.000325	0.2052
Phascolarctobacterium faecium	0.1576	-0.1488	-0.2409	-0.06458	-0.1261	-0.236	-0.273	-0.1247	-0.1822	-0.1132	-0.2239	-0.2626	-0.2438	-0.03406	-0.1634	-0.1108	-0.2574	-0.149	-0.07788	0.1847	0.1493	0.2329	0.2298	0.3603	0.29	-0.01574	0.007278	0.1061	0.2278	0.3015	0.1588	0.3255	0.2486	0.2674	-0.02054	0.04911	0.319	0.3102	0.1732	0.2059	-0.07317	0.2938
Bacteroides acidifaciens	0.1053	-0.1352	-0.3182	0.089	-0.2114	-0.001813	-0.2154	-0.1033	-0.1266	-0.09622	-0.0431	-0.1147	-0.1266	-0.1168	-0.1262	-0.1056	-0.2088	-0.01863	-0.04476	0.09664	0.3504	0.2022	0.08221	0.3678	0.0601	0.03971	-0.007839	-0.01538	0.1283	0.2498	0.1446	0.2453	0.2462	0.2858	0.1708	0.05035	0.2593	0.1324	0.1779	0.04597	0.1387	0.22
Bilophila wadsworthia	0.03472	-0.1334	-0.2874	0.02955	-0.2308	-0.2177	-0.3267	-0.1705	-0.343	-0.234	-0.2424	-0.308	-0.2995	-0.1988	-0.2704	-0.211	-0.172	-0.2664	-0.1653	0.1899	0.2719	0.2115	0.1342	0.2805	0.3052	0.1711	0.0356	0.09422	0.2604	0.3792	0.2117	0.3441	0.4251	0.3979	0.1463	0.1457	0.2569	0.2147	0.1959	0.2797	0.159	0.202
Bacteroides denticanum	-0.1692	-0.1224	-0.2171	-0.03374	-0.1502	-0.159	-0.2953	-0.1731	-0.1887	-0.03356	-0.09897	-0.02866	-0.06311	-0.15	-0.05359	-0.05122	-0.07929	-0.1013	-0.03028	0.1098	0.2847	0.2311	-0.029	0.2436	0.2	0.204	0.229	0.2982	0.3124	0.279	0.08256	0.2579	0.2858	0.2812	0.1633	-0.07169	0.0703	0.09584	0.1996	-0.04063	-0.01912	0.131
Bacteroides thetaiotaomicron	-0.2014	-0.1192	-0.1804	0.03917	-0.1974	0.002239	-0.2321	-0.2664	-0.2763	0.08036	0.04337	0.01111	0.03226	-0.09858	-0.02437	0.05898	-0.1309	0.0791	-0.1156	-0.03405	0.3282	0.0889	-0.09046	0.1486	0.1991	0.2641	0.03573	0.107	0.2072	0.2662	0.1401	0.3247	0.2728	0.1629	0.104	-0.1579	0.1889	0.1893	0.1009	0.009729	0.1085	0.2
Alkaliphilus crotonatoxidans	-0.1771	-0.07959	-0.2012	-0.09602	-0.2419	-0.2227	-0.5386	-0.3031	-0.2515	-0.1363	-0.1041	-0.1649	-0.189	-0.1389	-0.1248	-0.1371	-0.09348	-0.179	-0.02867	0.3933	0.2665	0.323	0.2099	0.4307	0.2247	0.2287	0.2919	0.2689	0.4672	0.4399	0.4239	0.4133	0.3854	0.461	0.1135	0.1182	0.1947	0.2173	0.4993	0.1401	0.06338	0.1663
Bacteroides dorei	-0.1966	-0.06451	-0.06997	-0.01042	-0.1665	-0.02491	-0.2263	-0.2518	-0.2245	-0.2215	-0.2275	-0.2039	-0.1784	-0.307	-0.2796	-0.229	-0.1499	-0.25	-0.245	0.1313	0.09499	-0.05053	0.02659	0.1095	0.1531	0.1742	0.1083	0.218	0.206	0.2882	0.0817	0.1446	0.1099	0.1787	0.1378	0.0703	0.09458	0.06908	0.03633	0.07873	-0.01824	0.04937
Bacteroides xylanisolvens	-0.1716	-0.004939	-0.1162	-0.02835	-0.1515	-0.0697	-0.005899	-0.07687	-0.1229	0.08178	0.002886	0.05412	0.04634	-0.1235	-0.02352	0.04314	-0.2373	0.07066	-0.1384	-0.09279	0.3033	-0.06819	0.04407	0.04214	0.135	0.2986	0.1243	0.1723	0.008035	0.1074	0.07217	0.1173	0.1391	0.09014	0.1253	-0.1403	0.1569	0.03166	0.04421	-0.02251	0.2107	0.1096
Collinsella intestinalis	0.1914	0.01809	-0.07448	0.07189	0.08381	-0.1147	-0.1979	0.05115	0.09019	-0.002746	0.0781	0.07588	0.1046	0.03214	0.02432	0.0267	0.02559	0.06546	8.505e-05	-0.01674	-0.009587	0.1391	0.00568	0.1943	-0.1347	-0.01405	-0.2205	-0.2586	0.2321	0.1317	-0.06582	0.0933	0.1817	0.08793	0.1286	-0.04038	0.004909	-0.0588	0.1637	-0.04835	0.01929	0.02045
Fusobacterium nucleatum	0.1846	0.02457	-0.02923	0.0771	-0.07804	0.1042	-0.006346	0.1028	-0.04298	-0.03927	-0.003127	-0.06086	-0.06014	-0.02849	-0.0664	-0.06668	0.04877	-0.1106	0.07332	-0.2839	-0.04741	0.02227	-0.001467	-0.08754	-0.2584	0.1332	-0.1641	-0.02115	-0.04803	-0.07704	-0.1482	-0.1781	-0.08337	-0.1395	-0.09686	0.06378	-0.0505	-0.09988	-0.01667	0.07643	-0.1164	-0.009775
Caloramator mitchellensis	-0.05667	0.06418	-0.1324	-0.07741	-0.06368	-0.1783	-0.3223	-0.1736	-0.2233	-0.1001	-0.1143	-0.1203	-0.139	-0.1463	-0.07591	-0.09214	-0.008671	-0.1215	-0.05885	0.393	0.1879	0.3358	0.1063	0.4659	0.2985	0.03418	0.118	0.1335	0.3826	0.3274	0.2494	0.3706	0.3061	0.4138	0.1714	0.05193	0.1036	0.2564	0.3029	0.1598	0.006367	0.1217
Escherichia albertii	0.1079	0.08042	0.2138	-0.004993	0.1721	0.1389	0.3014	0.1002	0.0832	0.04258	0.191	0.06496	0.07454	0.1533	0.09826	0.08279	-0.005611	0.08945	0.08598	-0.1208	-0.2991	-0.1696	-0.2363	-0.2591	-0.2699	-0.2343	-0.09706	-0.1236	-0.3548	-0.301	-0.3543	-0.3198	-0.1562	-0.2481	0.01317	-0.02876	-0.1836	-0.08339	-0.3753	-0.113	-0.05737	-0.09082
Veillonella dispar	-0.1578	0.09168	0.1254	-0.005396	0.08928	0.2108	0.1646	0.04143	-0.01873	0.04724	0.1489	0.06988	0.0522	0.09093	0.001091	0.05348	0.0617	0.04769	0.103	-0.1464	-0.1252	-0.25	-0.2067	-0.3211	-0.4677	0.07224	-0.04089	-0.06664	-0.21	-0.3139	-0.1797	-0.3741	-0.2425	-0.3754	0.01226	-0.08414	-0.1186	-0.1285	-0.1544	-0.1429	0.006276	-0.07401
Serratia entomophila	0.1275	0.1031	0.2153	0.007729	0.2116	0.07863	0.4084	0.2296	0.1519	0.1472	0.2428	0.1702	0.1796	0.1822	0.2277	0.2006	0.03071	0.1593	0.1593	-0.1988	-0.4064	-0.1883	-0.2225	-0.3125	-0.2779	-0.3391	-0.07589	-0.1228	-0.3724	-0.3457	-0.3987	-0.4207	-0.2274	-0.3142	0.03663	-0.2047	-0.3363	-0.1841	-0.5076	-0.2476	-0.2032	-0.2228
Veillonella denticariosi	-0.08184	0.1063	0.2309	-0.05485	0.08843	0.2632	0.2049	0.1323	0.02016	0.0484	0.1378	0.01992	-0.01912	0.04362	0.007065	0.007798	0.1715	0.01209	0.01913	-0.1349	-0.3262	-0.3674	-0.1487	-0.3247	-0.342	0.001808	-0.08271	-0.0513	-0.25	-0.3013	-0.2951	-0.367	-0.1985	-0.3232	-0.04584	-0.02132	-0.1153	-0.2011	-0.1043	-0.04025	-0.05032	-0.1263
Veillonella atypica	-0.07039	0.111	0.2043	0.01276	0.1324	0.2165	0.1739	0.07787	0.02611	0.04971	0.1056	0.03182	0.02938	0.06242	0.0133	0.04901	0.03542	0.03721	0.1025	-0.1576	-0.207	-0.2527	-0.2556	-0.3776	-0.4469	0.0457	-0.09551	-0.1121	-0.226	-0.3013	-0.2365	-0.3995	-0.2505	-0.3382	-0.1027	-0.007507	-0.1073	-0.2005	-0.06184	-0.09279	0.05561	-0.09152
Candidatus Endobugula sertula	0.1885	0.128	0.1259	0.01266	0.1157	0.1209	0.2536	0.191	0.2386	0.08473	0.09246	0.1586	0.146	0.2577	0.123	0.1069	0.1262	0.09393	0.2078	-0.1524	-0.325	-0.1694	0.002118	-0.1749	-0.2099	-0.2518	-0.152	-0.2494	-0.2033	-0.2543	-0.1986	-0.2544	-0.1232	-0.3663	-0.09159	-0.06111	-0.3176	-0.2804	-0.3416	-0.1157	-0.2225	-0.2749
Streptococcus vestibularis	0.1147	0.1485	0.09695	0.05201	0.0602	0.1448	0.08707	0.2361	0.1851	0.1094	0.2212	0.1781	0.1736	0.1295	0.0987	0.04482	0.2201	0.05892	0.1066	-0.1319	-0.1768	-0.09504	-0.07535	-0.08459	-0.2646	-0.0547	-0.2274	-0.2189	0.06892	-0.09669	-0.131	-0.2096	-0.107	-0.2084	-0.1423	-0.004802	-0.09144	-0.1932	-0.07709	-0.1206	-0.04146	-0.1073
Veillonella montpellierensis	0.09666	0.2083	0.3049	0.1628	0.1835	0.2033	0.2866	0.2461	0.1018	-0.01674	0.02999	-0.001872	0.001332	0.1219	-0.06157	-0.02916	0.05214	0.002118	0.04571	-0.2194	-0.2473	-0.2588	-0.2355	-0.3342	-0.3382	-0.04479	-0.1464	-0.1041	-0.2625	-0.3018	-0.3978	-0.4092	-0.2292	-0.371	-0.1394	-0.0601	-0.1653	-0.1858	-0.1386	-0.1132	-0.04792	-0.11
Bifidobacterium breve	0.234	0.2097	0.1188	0.03916	0.1321	0.08545	0.2878	0.3369	0.374	0.03377	0.08877	0.105	0.1007	0.2239	0.09624	-0.008232	0.1693	0.03928	0.1783	-0.122	-0.304	-0.2874	0.03914	-0.165	-0.2322	-0.1912	-0.3976	-0.1428	-0.2556	-0.3281	-0.1334	-0.2852	-0.2522	-0.2826	-0.1932	-0.06998	-0.2253	-0.2506	-0.3573	-0.09658	-0.2411	-0.2281
Prevotella shahii	-0.1151	0.2102	0.03587	-0.01479	0.06928	0.165	-0.1211	0.1049	-0.033	0.002094	-0.01651	-0.03415	-0.04191	0.06593	-0.0589	-0.06055	0.199	-0.07603	0.005714	0.1056	-0.1132	0.07772	-0.04138	0.0563	0.1498	0.09864	0.1644	0.08814	0.11	0.02472	-0.09463	0.1115	0.03226	0.03111	-0.08542	0.00926	0.06686	0.168	-0.0489	0.02335	0.04383	0.1169
Acidaminococcus intestini	0.1368	0.2339	0.06905	0.0916	0.177	0.08707	0.001494	0.2543	0.1944	0.06058	-0.03572	0.07817	0.07908	0.04871	-0.005035	0.004549	0.1873	0.0008582	0.01456	-0.06783	-0.1131	-0.0764	-0.06691	-0.01054	-0.09744	-0.05277	-0.1234	-0.1003	0.0447	0.0006962	-0.1435	-0.06689	0.1099	-0.0679	-0.1102	-0.1264	-0.1253	-0.09849	-0.0463	-0.1072	-0.1336	-0.1379
Prosthecobacter fluviatilis	0.134	0.3032	0.2297	0.07751	0.1789	0.1249	0.2533	0.4707	0.2847	0.1331	0.2079	0.185	0.1988	0.2039	0.2052	0.1202	0.3746	0.08682	0.2418	-0.2338	-0.1563	-0.246	-0.2028	-0.1624	-0.15	-0.1013	-0.2253	-0.2184	-0.02673	-0.2421	-0.3498	-0.3196	-0.2025	-0.3216	-0.1972	-0.126	-0.2726	-0.2212	-0.1837	-0.2951	-0.1316	-0.3103

## Sheet: species UC correlated
Spearman r	3-Methyladipic Acid	5β-Coprostanol	2-hydroxy-3-methylvalerate	Citrate	Methylamine	OTMA
Akkermansia muciniphila	0.5406	0.312	0.4617	0.4442	0.3661	-0.4142
Alkaliphilus crotonatoxidans	0.4307	0.4672	0.4399	0.4133	0.3854	-0.5386
Dysgonomonas wimpennyi	0.5415	0.515	0.5676	0.5514	0.4942	-0.5245
Pedobacter kwangyangensis	0.5539	0.5577	0.5014	0.5405	0.539	-0.5217
